# Supplementary material for: ResynPy: a software for selecting pairs of complementary inbred lines to resynthesize valuable heterozygous genotypes
Source: BMC Bioinformatics. 2025 Oct 28;26:265. doi: 10.1186/s12859-025-06279-x (PMC12560546; doi:10.1186/s12859-025-06279-x)
Supplement: Supplementary file 2 — Additional file 2. [file 12859_2025_6279_MOESM2_ESM.tab]

ind	SNP_IGA_17419	SNP_IGA_19514	SNP_IGA_67137	SNP_IGA_79455	SNP_IGA_86968	SNP_IGA_136625	SNP_IGA_148760	SNP_IGA_195134	SNP_IGA_218801	SNP_IGA_242118	SNP_IGA_252957	SNP_IGA_258854	SNP_IGA_266063	SNP_IGA_275502	SNP_IGA_283325	SNP_IGA_285058	SNP_IGA_898654	SNP_IGA_325850	SNP_IGA_344612	SNP_IGA_349233	SNP_IGA_356179	SNP_IGA_368926	SNP_IGA_379856	SNP_IGA_389204	SNP_IGA_395253	SNP_IGA_398213	SNP_IGA_403741	SNP_IGA_409453	SNP_IGA_440116	SNP_IGA_454568	SNP_IGA_480804	SNP_IGA_513502	SNP_IGA_528949	SNP_IGA_544495	SNP_IGA_548037	SNP_IGA_553456	SNP_IGA_571548	SNP_IGA_572589	SNP_IGA_585810	SNP_IGA_591439	SNP_IGA_595126	SNP_IGA_596393	SNP_IGA_600493	SNP_IGA_602605	SNP_IGA_640395	SNP_IGA_655825	SNP_IGA_663057	SNP_IGA_691624	SNP_IGA_696341
SDF2-01	H	H	H	H	H	H	H	H	H	H	H	H	H	H	B	B	H	H	H	H	H	A	A	A	A	A	A	A	H	H	H	H	H	H	H	H	H	H	H	H	B	B	B	B	H	H	H	H	B
SDF2-02	A	A	A	A	A	H	H	H	H	H	H	H	H	H	A	A	A	-	H	H	B	H	H	H	H	H	H	H	H	H	H	H	H	H	H	H	H	H	H	H	A	A	H	H	H	H	H	A	A
SDF2-03	A	A	H	H	H	H	H	H	H	A	A	A	H	H	H	H	H	B	B	B	B	B	B	H	H	H	A	A	A	A	A	A	H	H	H	H	H	H	H	H	H	H	B	B	B	B	B	H	H
SDF2-04	H	H	A	A	A	H	H	H	H	H	-	H	H	H	H	H	H	A	A	A	A	H	H	H	H	H	H	H	A	A	A	A	A	H	H	H	H	H	H	H	H	H	H	H	B	B	B	H	H
SDF2-05	A	A	A	A	A	A	A	A	A	A	A	A	A	A	A	A	H	-	H	H	H	A	A	A	A	H	H	H	H	H	B	B	B	A	A	A	A	A	A	A	A	A	A	A	A	H	H	H	H
SDF2-06	B	B	B	B	B	H	H	H	H	H	H	H	B	B	B	H	B	-	H	H	H	H	H	H	H	B	B	B	B	B	B	B	B	H	H	H	H	H	H	H	H	H	-	H	B	B	B	B	B
SDF2-07	B	B	B	B	B	H	H	H	H	H	H	H	H	H	H	H	A	A	A	A	A	H	H	H	H	H	H	H	H	H	H	H	H	H	B	B	B	B	B	H	H	H	H	H	H	A	A	H	B
SDF2-08	H	H	H	H	B	H	H	H	H	H	H	A	A	A	A	H	H	H	H	H	B	A	A	A	A	A	A	A	A	A	A	A	A	A	A	A	A	A	A	A	A	A	A	A	H	H	H	H	H
SDF2-09	H	H	H	H	H	A	A	A	A	A	H	H	B	B	B	B	A	H	H	H	H	B	B	B	B	B	B	B	B	H	H	H	H	A	H	H	H	H	H	H	H	H	H	H	B	H	A	A	A
SDF2-10	B	B	B	B	B	H	H	H	H	H	H	H	H	H	H	H	H	B	B	B	B	H	H	H	H	H	H	H	H	H	H	H	H	H	A	A	A	A	A	A	A	A	H	H	B	B	B	H	H
SDF2-11	H	H	A	A	A	A	A	A	A	A	H	H	H	H	H	B	H	H	H	H	H	A	A	A	A	H	H	B	B	B	B	B	B	B	B	B	B	B	B	B	B	B	B	B	H	H	B	H	H
SDF2-12	A	A	H	H	H	A	A	A	A	A	A	A	A	A	A	A	A	A	A	A	H	H	H	H	A	A	H	H	H	H	H	H	H	B	B	B	H	H	H	H	H	H	H	H	H	H	H	H	H
SDF2-13	H	H	H	H	H	H	H	H	H	H	A	A	A	A	A	A	H	-	A	A	H	H	H	H	H	H	H	H	A	A	A	A	A	H	H	H	H	H	H	H	A	A	A	A	H	H	H	H	A
SDF2-14	H	H	H	H	H	A	A	A	A	A	A	A	H	H	H	H	B	H	H	H	A	B	B	B	B	B	B	B	B	B	B	B	B	B	B	B	B	H	H	H	H	H	H	H	H	H	H	H	H
SDF2-15	H	H	H	H	H	H	H	H	H	H	H	H	H	H	H	H	A	A	H	H	H	B	H	H	H	A	A	A	A	A	A	A	A	H	H	H	H	H	H	B	B	H	H	H	H	H	H	H	H
SDF2-16	H	H	H	H	H	A	A	A	A	A	A	A	A	A	A	A	H	H	H	H	H	A	A	A	H	H	H	B	B	B	B	B	B	H	H	H	H	H	H	H	H	H	H	H	H	H	H	H	H
SDF2-17	B	B	B	B	B	H	H	H	H	H	H	H	H	H	B	B	H	H	H	H	H	H	H	H	H	H	H	H	H	H	H	H	H	H	H	H	H	H	H	H	H	H	H	H	H	H	H	H	H
SDF2-18	H	H	A	H	H	B	B	B	B	B	H	H	H	H	H	H	H	H	H	H	H	B	B	B	B	B	B	H	H	H	H	H	H	B	B	B	B	B	B	B	B	B	B	B	H	H	H	A	A
SDF2-19	H	H	B	B	B	A	A	A	A	A	A	A	A	A	H	B	B	B	B	B	H	A	A	A	H	H	H	H	H	H	H	H	H	A	A	A	A	A	A	A	A	A	A	A	B	B	B	H	H
SDF2-20	A	A	-	H	H	A	A	A	H	H	-	-	-	H	H	A	H	-	H	H	H	B	B	B	B	H	H	-	H	H	H	H	H	B	B	B	B	B	B	B	-	H	-	H	A	H	H	H	H
SDF2-21	B	B	B	B	H	H	H	H	H	H	H	H	A	A	A	A	H	H	H	H	H	H	H	H	H	B	B	B	H	H	H	H	H	A	A	A	A	A	A	H	H	H	H	H	H	H	H	H	H
SDF2-22	A	A	A	H	H	H	H	H	H	H	H	H	H	H	H	H	H	A	A	A	A	A	A	A	A	A	H	H	H	B	B	H	H	H	H	H	H	H	A	A	A	A	A	A	H	H	H	H	H
SDF2-23	A	A	A	A	A	H	H	H	A	A	A	A	A	H	B	B	B	B	B	B	B	A	A	A	A	A	A	A	A	A	A	A	A	H	H	H	H	H	H	H	H	H	H	H	H	B	B	B	B
SDF2-24	H	H	B	B	B	A	A	H	H	H	H	H	H	H	H	H	H	H	H	H	H	B	B	B	B	B	B	B	B	B	B	B	B	A	A	A	A	A	A	H	H	H	H	H	H	H	H	H	H
SDF2-25	B	B	H	H	A	H	H	H	H	H	H	H	H	H	H	H	H	H	H	H	H	A	A	A	A	A	A	A	A	A	A	A	A	H	H	H	H	H	H	H	H	H	H	H	B	B	B	B	H
SDF2-26	B	B	B	H	H	H	H	H	H	H	H	H	H	H	H	H	H	H	H	H	H	H	H	H	H	H	H	H	B	B	B	B	B	H	H	H	H	H	H	H	H	B	B	H	H	A	A	A	A
SDF2-27	B	B	B	B	B	H	H	H	H	H	H	H	H	H	H	H	H	-	H	B	B	H	H	H	H	H	H	H	H	H	H	H	H	H	H	H	H	H	A	H	H	H	H	H	B	B	B	H	H
SDF2-28	B	B	B	B	B	A	A	A	A	A	A	A	A	A	A	A	A	A	A	H	B	H	H	H	H	H	H	B	B	B	B	B	B	B	B	B	B	B	B	H	A	A	A	A	H	A	A	A	H
SDF2-29	B	B	H	H	H	A	A	A	A	A	A	A	A	A	A	H	H	H	H	H	H	H	H	H	H	B	B	B	H	H	H	H	H	H	H	H	H	H	H	H	H	H	H	H	H	H	B	H	H
SDF2-30	B	B	H	H	H	H	H	H	H	A	A	H	H	H	H	H	H	H	H	H	H	A	A	A	H	H	H	H	H	H	H	H	A	A	A	A	A	A	A	A	A	A	A	A	B	B	H	A	A
SDF2-31	H	H	H	H	H	B	B	B	B	B	B	B	B	B	B	H	A	A	A	H	H	B	B	B	B	B	B	B	B	B	B	B	B	H	H	H	H	H	A	H	H	H	H	B	B	B	B	B	A
SDF2-32	A	A	A	A	A	B	H	H	H	H	H	H	A	A	A	A	B	B	B	B	B	H	H	H	H	H	H	H	H	B	B	B	H	H	H	H	H	H	H	H	H	H	H	H	B	B	B	B	B
SDF2-33	B	B	B	B	B	H	H	H	H	H	H	H	A	A	H	H	H	B	B	B	B	H	H	H	H	H	H	H	H	H	H	H	H	A	A	H	H	H	H	B	B	B	B	B	H	H	H	H	H
SDF2-34	B	H	H	H	H	H	H	H	H	H	H	H	H	A	A	A	A	A	A	A	A	H	H	H	H	H	H	H	A	A	A	A	A	H	H	H	H	H	H	H	H	H	B	B	A	A	H	H	H
SDF2-35	B	B	H	H	H	B	B	B	B	B	B	B	H	H	H	B	H	H	A	A	A	A	A	H	H	H	H	H	B	B	B	B	B	H	H	H	B	B	B	B	B	H	H	H	B	H	H	H	H
SDF2-36	B	B	B	B	H	H	H	H	H	H	H	H	H	H	H	H	H	H	H	H	B	H	H	B	B	B	B	B	H	H	H	H	H	H	H	H	B	B	B	B	B	H	H	H	A	A	A	A	A
SDF2-37	H	H	H	H	H	A	A	A	A	A	A	A	A	A	A	A	H	H	A	A	H	A	A	A	A	A	A	A	A	A	A	A	A	H	H	H	B	B	B	B	B	B	B	B	B	B	B	B	B
SDF2-38	B	B	B	B	B	H	H	A	A	A	A	A	A	A	A	A	A	A	A	A	A	H	H	H	H	H	H	H	A	A	A	A	A	H	H	H	H	H	H	H	H	H	H	A	H	H	H	A	A
SDF2-39	H	H	H	H	H	H	H	H	H	H	H	H	B	B	B	B	H	H	H	H	H	H	H	H	H	H	H	H	H	H	H	H	H	H	H	H	H	H	H	H	H	H	H	H	H	H	H	H	H
SDF2-40	H	H	H	A	A	A	A	A	A	A	A	A	A	A	A	A	H	H	H	H	H	B	B	B	H	H	H	H	H	H	H	H	A	H	H	H	H	H	H	H	A	A	A	A	H	H	H	A	A
SDF2-41	H	H	H	H	H	H	H	H	H	H	H	H	A	A	H	H	H	A	H	H	B	H	H	H	H	H	H	H	H	H	H	H	H	H	H	H	H	H	H	H	H	H	A	A	B	B	B	H	H
SDF2-42	H	H	A	A	A	H	H	H	H	H	H	H	H	H	H	H	H	H	H	H	H	A	A	A	A	A	A	H	B	B	B	B	B	B	B	B	H	H	H	H	H	H	H	H	A	A	A	H	H
SDF2-43	A	A	H	H	H	H	H	H	H	H	H	H	H	H	H	H	H	H	H	H	H	H	H	H	H	H	H	H	H	H	H	H	H	B	B	B	B	B	B	B	B	B	B	B	H	H	H	H	H
SDF2-44	H	H	H	A	A	H	H	H	H	H	H	H	H	H	B	H	B	B	B	B	B	H	H	H	H	H	H	H	H	H	H	H	B	B	H	H	H	H	H	H	B	B	B	B	A	A	A	B	B
SDF2-45	H	A	A	A	B	B	B	B	B	H	A	A	A	A	A	A	A	A	A	H	H	B	B	B	B	B	B	B	B	H	H	H	H	-	H	H	H	H	H	H	H	H	H	H	A	A	A	H	H
SDF2-46	B	B	B	B	H	A	A	A	H	H	H	H	H	H	H	H	H	H	H	H	B	B	B	H	B	B	B	B	B	B	B	B	B	A	A	A	H	H	H	H	A	A	H	B	H	H	H	-	H
SDF2-47	A	A	H	H	H	B	B	B	B	B	B	B	B	H	H	H	B	B	-	B	B	B	B	B	B	B	B	B	B	B	B	B	H	B	H	B	B	B	B	H	H	H	H	H	H	H	H	H	H
SDF2-48	H	H	H	H	H	A	A	A	A	A	-	A	A	A	A	A	H	-	H	H	H	B	B	B	B	B	B	B	H	H	H	H	H	B	B	B	B	B	B	B	H	H	-	B	H	A	H	H	B
SDF2-49	A	A	H	H	H	H	H	B	B	B	B	B	B	B	B	B	A	A	A	A	A	H	H	H	H	H	H	H	A	A	A	A	A	A	A	H	H	H	H	H	H	H	H	H	H	H	H	A	A
SDF2-50	H	H	H	B	B	A	A	A	A	A	A	A	A	A	A	A	H	A	A	A	A	B	B	B	B	B	B	B	B	B	B	B	B	A	A	A	A	A	A	A	A	A	H	H	B	B	B	B	B
SDF2-51	B	B	B	B	B	A	A	A	A	A	H	H	H	H	H	H	B	-	H	H	H	H	H	H	H	A	A	H	H	H	H	H	H	B	B	B	B	B	B	B	B	B	B	B	H	H	H	H	H
SDF2-52	A	A	H	B	B	H	H	H	H	H	H	H	A	A	A	A	H	H	H	B	B	H	H	H	H	H	H	H	H	H	H	H	H	H	H	H	A	A	A	A	A	H	H	H	H	H	H	A	A
SDF2-53	H	H	H	H	A	B	B	B	B	B	H	H	H	H	H	H	B	H	H	H	H	H	H	A	A	A	A	A	A	A	A	A	A	H	H	H	H	H	H	H	H	H	H	H	H	H	H	A	A
SDF2-54	A	A	H	H	H	A	A	A	A	A	A	A	A	A	H	H	H	H	A	A	A	A	A	A	A	A	A	A	H	H	H	H	H	H	H	H	H	H	H	H	B	B	H	H	A	A	A	A	A
SDF2-55	A	A	B	B	B	B	B	B	B	H	H	H	H	H	H	H	B	H	H	H	H	H	H	H	H	H	B	B	H	H	H	H	H	H	H	H	H	H	H	A	A	A	A	A	H	H	H	H	H
SDF2-56	B	B	B	H	H	B	B	B	B	B	B	B	B	B	B	B	H	A	A	A	H	H	H	H	H	H	B	B	B	B	B	B	B	A	A	A	A	A	A	A	A	A	A	A	B	B	B	H	H
SDF2-57	H	H	H	B	B	H	H	H	H	H	H	H	H	H	H	B	B	H	H	H	H	H	H	H	H	H	H	H	H	H	H	H	H	B	B	B	B	B	B	B	B	B	B	B	H	H	H	A	A
SDF2-58	H	H	H	H	H	A	A	A	A	A	H	A	A	A	A	A	H	B	B	B	B	H	H	H	H	H	H	B	B	B	B	B	B	B	B	B	B	B	B	B	B	B	B	H	A	A	A	H	H
SDF2-59	H	H	H	H	H	A	A	A	A	A	A	A	A	A	A	A	A	-	H	H	H	H	B	B	B	B	B	B	B	B	B	B	B	H	H	H	B	B	B	B	B	B	B	B	H	H	H	H	H
SDF2-60	A	A	A	A	H	B	B	B	B	B	B	B	B	B	B	H	A	H	H	B	B	A	A	A	A	A	A	A	A	A	A	A	A	B	B	B	B	B	B	B	B	B	B	B	H	H	H	B	B
SDF2-61	H	H	H	H	A	B	B	B	B	B	B	B	B	B	B	B	A	H	H	H	H	H	H	H	A	A	A	A	A	A	A	A	H	B	H	H	H	H	H	B	B	B	B	B	H	H	H	H	H
SDF2-62	H	H	H	A	A	A	A	A	A	A	A	A	A	A	A	H	H	H	B	B	B	H	H	H	H	H	H	H	H	H	H	H	H	H	H	H	B	B	B	B	B	B	B	H	H	H	B	B	H
SDF2-63	H	H	B	B	H	H	H	H	H	H	H	H	H	H	H	H	A	A	H	H	H	A	A	A	B	B	B	B	B	B	B	B	B	H	B	B	H	H	H	H	H	H	H	H	H	H	H	H	H
SDF2-64	H	H	H	A	A	H	H	H	H	H	H	B	B	B	B	B	B	B	A	A	A	B	B	B	B	B	B	B	B	H	H	H	A	H	H	H	H	H	H	H	H	H	H	H	A	A	A	A	A
SDF2-65	A	A	A	A	A	A	H	H	H	H	H	H	H	H	H	H	H	H	A	A	A	H	H	H	H	B	B	B	B	B	B	B	B	H	H	H	H	H	H	H	B	B	H	H	H	H	H	H	H
SDF2-66	A	A	A	H	H	A	A	A	A	A	A	A	A	A	H	H	H	B	B	B	H	B	B	B	H	H	H	H	H	H	H	H	H	H	H	H	B	B	B	B	B	B	B	B	A	A	A	B	B
SDF2-67	H	H	B	B	B	H	H	A	A	A	A	A	A	A	A	A	B	B	B	B	B	H	H	H	H	H	H	H	H	H	H	H	H	H	H	H	H	H	H	H	H	H	B	H	A	A	A	A	A
SDF2-68	B	B	B	B	B	A	A	A	A	A	A	A	A	H	A	A	H	H	H	H	H	B	B	A	A	A	A	A	A	A	A	H	H	B	B	B	H	H	H	H	H	H	H	H	B	H	H	H	H
SDF2-69	H	H	H	H	H	H	H	H	H	H	H	H	H	H	B	B	B	B	B	B	B	H	H	H	A	A	A	A	A	A	A	A	A	H	H	B	B	B	B	B	B	B	B	B	B	B	B	B	B
SDF2-70	H	H	H	H	H	H	H	H	H	H	H	H	H	H	H	H	H	H	B	B	B	B	H	H	H	H	H	H	H	H	H	H	H	H	H	H	A	A	A	A	A	A	A	A	H	H	H	B	B
SDF2-71	H	H	H	H	H	A	A	A	A	A	A	A	A	A	A	A	H	-	H	H	H	B	H	H	H	H	H	H	H	H	H	H	H	A	A	A	A	A	A	A	A	A	A	A	B	B	H	B	B
SDF2-72	B	H	A	A	A	H	H	H	H	H	H	H	H	H	H	H	A	A	H	H	H	H	H	H	H	H	B	B	H	H	H	H	H	H	H	H	H	H	H	B	B	B	B	B	A	A	A	A	A
SDF2-73	A	A	H	B	B	A	A	A	A	A	A	A	H	H	H	H	A	A	A	A	A	H	H	H	H	H	H	H	H	H	H	H	H	H	H	H	A	A	A	H	H	H	B	B	A	A	A	B	B
SDF2-74	H	H	B	B	B	A	A	H	H	H	H	H	H	H	H	H	A	H	H	H	H	H	H	H	H	H	A	H	H	H	H	H	H	H	H	H	H	H	H	H	H	H	A	A	H	H	H	H	H
SDF2-75	H	H	H	A	A	H	H	H	H	H	H	H	H	H	H	H	H	H	H	H	H	H	B	B	B	B	B	B	H	H	H	H	H	H	H	H	H	H	A	A	A	A	A	H	H	H	H	H	H
SDF2-76	A	H	H	H	B	H	H	B	B	B	B	B	B	B	H	H	H	A	A	A	A	A	A	A	A	A	A	A	A	A	A	A	A	B	B	B	B	B	B	B	B	B	B	H	H	H	H	A	H
SDF2-77	H	H	B	B	B	H	H	B	B	B	B	B	B	B	B	B	H	H	H	H	H	H	H	H	H	H	H	H	A	A	A	A	A	B	B	B	B	B	B	B	H	H	H	H	H	H	H	A	A
SDF2-78	A	A	H	H	H	H	H	A	A	A	A	H	H	H	B	H	H	H	H	H	H	H	H	H	H	H	H	H	H	H	H	H	B	B	B	B	B	B	B	B	H	H	H	H	H	H	H	H	H
SDF2-79	B	B	B	B	H	H	H	H	H	H	H	H	H	H	H	A	A	-	H	H	H	H	H	H	H	A	A	A	H	H	H	H	H	H	H	H	B	B	B	B	H	H	H	H	H	H	H	H	H
SDF2-80	H	H	H	A	A	H	H	H	H	H	H	B	B	B	H	H	B	B	B	H	H	H	H	H	H	H	H	H	H	H	H	H	H	A	A	H	H	H	H	B	B	B	H	H	H	H	H	B	B
SDF2-81	B	B	B	B	B	H	H	H	H	H	H	H	H	H	H	H	H	H	H	A	A	A	A	H	H	H	H	H	H	H	H	H	H	H	A	A	A	A	A	A	A	H	H	H	A	A	A	B	B
SDF2-82	B	B	B	B	B	A	H	H	H	H	H	H	H	H	H	H	H	A	A	A	A	A	A	A	A	A	A	H	H	H	H	H	H	B	B	H	H	H	H	A	A	A	A	A	A	A	A	A	A
SDF2-83	B	B	B	B	B	H	H	H	H	H	H	H	B	B	B	B	H	H	H	H	A	B	B	B	B	B	B	B	B	B	B	B	H	H	H	H	H	H	H	H	H	H	A	A	H	H	H	A	A
SDF2-84	B	B	B	B	B	B	B	B	B	B	B	B	B	B	B	B	H	A	A	A	H	B	B	B	B	B	B	B	B	B	B	B	B	H	H	H	H	H	H	H	H	H	H	H	H	H	H	A	A
SDF2-85	B	B	B	H	H	H	H	H	H	B	B	B	B	B	B	B	H	A	A	A	A	A	A	A	A	A	A	A	B	B	B	B	B	A	A	A	H	H	H	H	H	H	H	H	B	H	H	H	H
SDF2-86	A	A	A	A	H	B	B	B	B	B	B	B	B	B	B	B	A	A	A	A	A	B	B	B	B	B	B	B	B	B	B	B	B	H	H	A	A	A	A	A	A	A	A	A	H	H	A	A	A
SDF2-87	H	H	H	B	B	A	A	A	A	A	A	A	A	A	H	H	H	-	H	B	H	H	H	H	H	H	H	H	H	H	H	H	H	H	H	H	H	H	H	B	B	B	H	H	A	A	A	H	H
SDF2-88	B	B	B	B	H	H	H	H	H	H	H	H	B	B	B	B	H	H	H	H	H	A	A	A	A	A	A	A	H	H	H	H	H	A	A	A	A	A	A	A	A	A	A	A	H	H	H	H	H
SDF2-89	B	B	B	B	B	A	A	A	A	H	H	H	H	H	H	H	H	H	H	H	H	A	A	A	A	A	A	A	A	A	A	A	A	H	H	H	H	H	H	H	H	H	A	A	B	B	B	H	H
SDF2-90	H	H	H	H	H	A	A	H	H	H	H	H	H	H	H	H	A	B	B	B	B	H	H	H	A	A	A	H	H	H	H	H	H	A	A	A	A	A	A	A	A	A	A	A	H	H	H	B	B
SDF2-91	H	H	A	A	A	A	A	A	A	A	A	A	A	H	B	B	B	H	H	H	H	H	H	H	H	H	H	H	H	H	H	H	H	A	A	A	A	A	A	A	A	A	H	H	H	H	H	B	B
SDF2-92	H	H	B	B	B	H	H	H	H	H	H	H	H	H	A	A	H	H	H	H	H	H	H	A	A	A	A	A	A	A	A	A	A	H	H	H	B	B	B	B	B	B	B	B	H	H	H	H	A
SDF2-93	H	H	H	H	H	A	A	A	A	A	A	A	A	A	A	A	B	B	B	B	B	A	A	A	A	A	A	A	H	H	H	H	H	A	A	A	A	A	A	A	A	A	A	A	B	B	B	H	H
SDF2-94	A	A	H	H	H	B	B	H	H	H	A	A	A	A	A	A	H	A	A	A	A	A	A	H	H	H	H	H	H	H	H	H	H	H	H	H	H	H	H	H	H	H	H	B	H	H	H	B	B
SDF2-95	H	H	H	A	A	A	A	A	A	A	A	A	A	A	A	A	A	H	H	H	A	H	H	A	A	A	A	A	H	H	H	H	H	A	A	A	A	A	H	H	H	H	H	H	H	H	H	A	A
SDF2-96	B	B	H	H	H	H	H	H	H	H	H	H	H	H	B	H	H	H	H	H	H	H	H	A	A	A	A	A	H	H	H	H	H	B	B	B	H	H	H	H	A	A	A	A	H	H	H	B	B
SDF2-97	A	A	A	A	A	A	A	H	H	H	H	H	H	H	H	H	B	H	H	H	H	A	A	A	A	A	A	A	A	H	H	H	A	A	A	A	A	A	A	A	A	A	A	A	B	B	H	B	B
SDF2-98	H	H	H	H	B	A	A	A	A	A	A	A	A	H	H	H	A	A	A	A	A	H	H	A	A	A	A	A	A	A	A	A	A	H	H	H	H	H	H	H	H	H	H	A	B	B	B	B	B
SDF2-99	H	H	B	B	B	H	H	H	H	H	H	H	H	H	H	H	B	B	B	H	H	B	B	B	B	B	B	B	B	B	B	H	H	H	H	H	H	H	H	H	H	H	B	B	A	H	B	B	B
SDF2-100	H	H	A	A	A	H	H	H	H	H	H	H	H	A	H	H	A	A	H	H	H	H	H	H	H	H	H	H	H	H	H	H	H	A	A	A	A	A	A	A	A	A	A	A	H	H	H	A	A
SDF2-101	H	H	B	B	B	A	A	A	A	A	A	A	A	A	A	A	H	H	H	A	A	H	H	H	H	H	H	A	A	A	A	A	A	H	H	H	H	H	H	A	A	A	A	A	B	B	B	H	H
SDF2-102	H	H	H	H	H	H	H	H	H	H	H	H	H	H	A	A	A	H	H	H	-	H	H	H	H	H	H	B	B	B	B	B	B	H	H	A	H	B	B	B	B	B	B	B	H	H	H	H	H
SDF2-103	B	B	B	B	B	H	H	H	H	H	H	H	H	H	H	H	A	H	H	H	H	H	H	H	H	A	A	A	A	H	H	H	H	A	A	A	A	A	A	A	A	A	A	A	H	H	H	H	H
SDF2-104	B	B	H	H	H	H	H	H	H	B	B	B	B	H	H	H	H	A	A	A	A	A	A	A	A	A	A	A	B	B	B	B	B	B	B	B	H	H	H	H	H	H	H	H	H	H	H	H	H
SDF2-105	H	H	A	A	A	H	H	H	H	H	H	H	H	H	A	A	H	B	B	B	B	H	H	H	H	H	H	H	H	B	B	B	B	H	H	H	H	H	H	H	H	H	H	H	A	B	B	H	H
SDF2-106	B	B	B	H	H	A	A	A	A	A	A	A	A	A	A	A	A	H	H	H	H	B	B	B	B	B	B	B	H	H	H	H	H	H	H	H	H	H	H	H	B	B	B	B	B	H	H	A	A
SDF2-107	B	B	B	B	B	H	H	H	H	H	H	H	A	A	A	A	A	H	H	A	A	A	A	H	H	H	H	H	H	H	H	H	H	H	H	H	H	H	H	A	A	A	A	A	H	H	H	H	B
SDF2-108	B	B	B	B	B	H	H	H	H	H	H	H	A	A	A	A	A	A	A	A	A	H	H	H	B	B	B	B	H	H	H	H	H	A	A	A	A	A	A	B	B	B	B	B	H	H	H	H	H
SDF2-109	H	H	H	H	H	H	H	H	H	B	B	B	B	B	B	H	H	H	H	B	B	B	B	B	H	A	A	A	A	A	A	A	A	H	H	H	H	H	H	H	B	B	B	B	H	H	H	H	H
SDF2-110	A	A	H	H	H	A	A	A	A	A	A	A	A	A	A	A	B	H	H	H	H	H	H	H	H	H	H	H	H	H	H	H	H	H	H	B	H	H	H	H	A	A	A	A	H	H	B	H	H
SDF2-111	H	H	H	H	H	H	H	H	H	H	H	H	A	A	A	A	H	H	H	H	H	H	H	H	H	H	H	H	H	H	H	H	H	B	B	B	B	B	B	B	B	B	B	B	A	H	H	H	B
SDF2-112	B	B	B	B	B	H	H	B	B	B	B	B	B	B	B	B	H	B	B	H	H	H	H	A	A	A	A	A	A	A	A	A	A	H	H	H	H	H	H	H	H	H	H	H	A	A	A	H	H
SDF2-113	A	A	A	A	A	H	H	H	H	H	H	H	H	H	H	H	H	H	H	H	H	B	B	H	H	H	A	A	A	A	A	A	A	H	H	H	H	H	H	H	H	H	H	H	H	H	H	H	H
SDF2-114	H	H	H	H	H	H	H	H	H	H	H	H	H	B	B	B	A	H	H	H	H	A	A	H	H	H	H	H	B	B	B	B	B	H	H	H	H	H	H	H	B	B	B	B	H	H	H	H	H
SDF2-115	B	B	B	B	B	H	H	H	H	H	H	H	H	A	A	A	A	B	B	B	B	A	A	A	A	A	A	A	H	H	H	H	H	A	A	A	A	A	A	H	H	H	H	H	A	A	A	H	H
SDF2-116	H	H	B	B	B	A	A	A	A	A	A	A	A	A	A	A	H	H	B	B	B	A	A	A	A	A	A	H	H	B	B	B	B	B	B	B	B	H	H	H	H	H	H	H	A	A	A	A	A
SDF2-117	B	B	A	A	A	B	B	B	B	B	B	B	B	H	H	A	A	A	A	B	B	A	A	A	A	A	A	A	A	A	A	A	A	H	H	H	H	H	H	H	H	H	H	H	H	H	H	H	H
SDF2-118	B	H	H	H	H	A	A	A	A	A	A	A	A	A	A	H	A	A	A	H	H	A	A	A	A	A	A	A	A	A	A	A	A	H	H	H	H	H	B	B	H	H	H	H	B	B	B	H	H
SDF2-119	H	H	A	A	A	H	H	A	A	A	A	A	H	H	H	H	A	H	A	A	A	H	H	H	H	H	H	H	H	H	H	H	H	B	B	B	B	B	B	B	B	B	H	H	A	A	A	A	A
SDF2-120	H	H	H	H	H	A	A	A	A	A	A	A	A	H	B	B	H	H	H	H	H	H	H	H	H	H	H	H	H	H	H	A	A	A	A	A	A	A	A	H	H	H	H	H	H	H	H	A	A
SDF2-121	H	H	A	A	A	A	A	A	A	A	A	A	A	A	A	A	A	A	H	H	-	H	H	H	H	H	H	H	H	H	H	H	H	H	H	H	H	H	H	H	H	H	H	H	H	H	H	A	A
SDF2-122	A	A	H	H	H	H	H	H	H	H	H	H	H	H	H	H	H	H	H	A	A	B	B	B	B	B	B	B	B	H	H	H	H	H	H	H	H	H	H	H	H	H	H	A	B	B	B	A	A
SDF2-123	H	H	B	B	B	B	B	B	B	B	B	H	H	H	H	H	A	H	H	H	H	A	A	A	A	A	A	A	A	A	A	A	A	H	H	H	H	H	H	H	H	H	H	H	H	H	A	A	A
SDF2-124	H	H	H	H	B	A	A	A	A	A	A	A	A	A	B	B	H	H	H	H	H	A	A	-	H	H	H	H	A	A	A	A	A	H	H	H	H	H	H	B	B	B	B	B	H	H	H	A	A
SDF2-125	B	B	B	B	B	A	H	B	B	B	B	B	B	B	B	B	H	A	A	A	A	H	H	H	H	H	H	H	B	B	B	B	H	H	H	H	H	H	H	H	H	H	H	H	B	B	B	B	B
SDF2-126	H	H	A	A	A	H	H	B	B	B	B	H	H	H	B	B	H	H	H	H	H	H	H	H	H	H	B	B	B	B	B	B	B	H	H	H	H	H	A	H	H	H	H	A	B	B	B	B	B
SDF2-127	H	H	H	H	A	A	A	A	A	A	A	A	H	H	H	H	H	A	A	A	A	B	B	B	H	H	H	H	H	H	H	H	H	H	H	H	H	-	A	A	A	A	A	A	B	B	B	A	A
SDF2-128	H	H	B	B	B	A	A	A	A	A	A	A	A	A	H	H	B	H	H	H	H	A	A	H	H	B	B	B	B	B	H	H	H	H	H	H	H	H	H	B	B	B	B	B	B	B	B	H	H
SDF2-129	B	H	H	H	H	H	H	H	A	A	A	A	A	A	A	A	A	A	A	A	A	A	A	A	H	H	H	H	H	H	H	H	H	H	H	H	H	H	H	H	H	H	B	B	H	H	A	A	A
SDF2-130	A	A	A	A	A	B	B	B	B	B	H	H	H	H	H	H	A	A	A	A	A	H	H	H	H	H	A	A	A	A	A	A	A	H	H	B	B	B	B	B	B	B	B	B	H	H	H	H	H
SDF2-131	A	A	A	A	A	H	H	A	A	A	A	A	A	A	A	A	H	H	H	H	H	H	H	H	H	H	H	B	B	B	B	B	B	A	A	A	A	A	A	A	B	B	B	B	H	H	H	H	H
SDF2-132	B	B	B	H	A	A	A	A	A	A	A	A	A	H	H	B	H	H	A	A	A	A	H	H	H	H	B	B	B	B	B	B	B	H	H	H	H	H	H	H	B	B	H	H	H	H	H	H	H
SDF2-133	H	H	A	A	A	B	B	B	B	H	H	H	H	H	A	A	H	H	H	H	B	H	H	H	H	H	H	H	H	H	H	H	H	H	H	H	H	H	H	H	H	H	H	H	H	A	H	A	A
SDF2-134	H	H	H	H	H	H	H	H	H	H	B	B	B	H	H	H	A	H	H	H	B	H	H	H	H	H	H	H	B	B	B	B	B	B	B	B	H	H	H	B	B	B	B	B	H	H	H	H	H
SDF2-135	B	H	H	H	B	A	A	A	A	A	A	A	A	A	A	A	B	B	B	B	B	B	B	B	B	B	B	B	B	H	H	H	H	H	H	H	H	H	H	H	H	H	H	H	B	B	H	B	B
SDF2-136	H	H	A	A	A	H	H	H	H	H	A	H	H	H	H	H	A	A	A	H	-	H	H	H	H	H	H	-	H	B	B	B	H	H	H	H	H	H	H	H	H	H	H	H	H	H	H	B	B
SDF2-137	H	H	B	B	B	A	A	A	A	A	A	A	A	A	A	A	A	A	A	A	-	H	H	H	H	H	H	H	A	A	A	A	A	A	A	A	A	A	A	A	A	A	A	A	H	H	H	A	A
SDF2-138	B	B	H	H	H	H	H	H	H	H	A	H	H	H	H	H	H	H	H	H	-	H	H	A	A	A	A	A	H	H	H	H	H	B	B	B	B	B	B	B	B	B	B	B	B	B	B	B	B
SDF2-139	A	A	A	A	A	H	H	H	H	H	H	H	H	H	H	H	H	A	A	H	-	H	H	-	H	H	B	B	B	B	B	B	B	H	H	H	H	H	H	H	H	H	H	A	A	A	A	H	H
SDF2-140	H	H	H	H	A	H	H	H	H	H	A	A	A	A	H	H	H	A	A	A	-	B	B	B	B	H	H	-	H	H	H	H	H	H	B	B	B	B	B	B	H	H	H	H	H	-	H	H	H
SDF2-141	A	A	H	H	H	A	A	A	A	A	A	A	A	H	A	A	H	H	B	B	-	A	A	H	H	H	H	H	H	B	B	B	B	A	A	A	A	A	A	A	A	A	H	H	H	-	H	B	B
SDF2-142	H	H	H	-	-	H	H	H	H	-	B	B	B	B	B	B	B	B	B	B	-	B	B	B	B	B	B	B	H	H	H	H	H	H	H	H	H	-	H	-	H	H	H	H	H	-	H	A	A
SDF2-143	-	B	A	-	B	B	-	-	-	-	-	-	-	-	A	A	-	-	-	-	-	-	B	-	B	-	B	-	B	B	B	-	B	H	A	A	B	-	-	B	-	A	-	A	-	-	B	-	A
SDF2-144	A	A	-	-	A	B	-	A	H	B	-	B	A	B	-	H	B	-	-	-	-	A	B	B	A	A	-	A	-	-	A	A	A	B	H	H	A	-	-	-	A	A	-	A	B	-	A	A	A
SDF2-145	A	-	B	B	-	-	-	-	A	-	-	A	A	A	-	A	A	-	-	-	-	A	A	-	-	A	-	-	-	-	B	A	-	B	-	-	B	-	-	-	A	A	A	A	-	-	-	A	-
SDF2-146	B	B	B	B	B	B	B	A	H	B	B	B	B	B	B	B	A	-	-	A	-	A	B	H	A	A	A	A	A	A	A	-	A	-	-	B	H	B	B	B	H	-	B	H	B	-	B	H	A
SDF2-147	A	-	-	B	A	-	A	A	A	A	A	A	A	-	B	A	-	-	-	A	-	B	-	A	B	-	A	A	B	-	-	H	H	A	A	A	A	A	-	A	-	A	B	-	A	-	B	H	-
SDF2-148	A	A	A	A	A	A	A	A	A	-	H	A	A	-	A	A	-	-	A	B	-	A	-	H	-	-	-	B	B	-	B	B	-	A	B	H	A	-	A	B	B	B	A	A	A	-	A	-	A
SDF2-149	B	-	-	B	-	A	A	B	B	B	-	-	-	-	A	B	-	-	A	A	-	A	A	A	B	-	A	B	-	B	B	-	B	A	A	A	A	A	A	A	A	-	A	-	-	A	A	B	B
SDF2-150	-	-	B	-	-	-	A	-	-	-	H	-	-	B	-	-	-	-	-	-	-	-	-	A	A	-	A	-	-	A	-	-	-	-	-	-	-	B	-	-	-	-	-	B	A	-	B	A	A
SDF2-151	H	H	A	H	H	B	H	B	B	H	H	H	H	H	H	H	A	A	A	H	-	A	A	H	A	H	A	A	A	H	H	H	H	H	H	H	H	H	H	B	B	B	B	H	H	H	A	H	A
SDF2-152	B	B	B	B	B	H	B	B	B	B	B	B	B	B	B	B	H	H	A	A	-	A	A	A	A	A	H	H	H	H	H	H	H	A	A	H	H	H	H	H	H	H	H	H	H	H	B	H	H
SDF2-153	H	H	H	H	H	A	H	H	H	H	H	H	H	H	H	H	B	H	H	H	-	B	B	B	B	B	B	B	B	B	B	B	B	B	B	B	B	B	B	B	B	B	B	B	A	A	A	A	A
SDF2-154	B	B	B	B	B	B	B	B	B	B	B	B	H	H	H	H	H	B	B	B	B	A	A	A	A	H	H	H	H	H	H	H	H	H	H	H	H	H	H	H	H	H	H	H	H	H	H	H	H
SDF2-155	H	H	B	B	B	A	A	A	A	A	A	A	A	A	H	H	B	H	H	H	-	B	B	B	B	B	B	B	B	B	B	B	B	H	H	H	H	H	H	H	H	H	H	H	H	H	H	H	H
SDF2-156	A	A	A	A	A	B	B	B	B	B	B	B	B	B	B	B	A	A	H	H	-	H	H	H	H	H	H	-	H	H	H	H	H	B	B	B	B	B	B	B	B	B	B	B	H	H	H	A	A
SDF2-157	B	B	B	B	B	A	A	A	A	A	A	A	A	A	H	H	B	B	B	B	-	H	H	H	H	H	H	H	H	B	B	B	B	H	H	H	H	H	H	B	B	B	B	B	H	H	H	H	H
SDF2-158	A	A	A	-	A	A	A	H	H	B	-	H	H	H	H	H	B	-	A	A	-	A	A	A	A	A	A	A	H	H	H	H	H	A	A	A	A	A	A	B	B	B	B	B	H	-	H	H	H
SDF2-159	H	H	H	H	H	A	A	A	A	A	A	A	A	A	H	H	H	H	H	H	-	B	B	H	H	H	H	H	H	H	H	H	H	B	B	B	B	B	B	H	H	H	H	H	A	A	A	H	H
SDF2-160	H	H	H	H	H	B	B	B	B	B	B	B	B	B	B	B	B	B	B	B	-	A	A	H	H	H	H	H	B	B	B	B	B	H	H	H	H	H	H	H	H	H	H	H	A	A	A	A	A
SDF2-161	B	B	B	B	B	B	H	H	H	H	H	H	H	H	H	H	B	B	B	B	B	H	H	H	H	H	H	H	H	H	H	H	H	H	H	H	H	H	H	A	A	A	A	A	H	H	H	H	H
SDF2-162	H	H	H	H	H	A	A	A	A	A	A	A	A	A	H	B	H	H	H	H	-	A	A	H	H	H	H	H	H	H	H	H	H	H	H	H	H	H	B	B	H	H	A	A	H	H	H	H	H
SDF2-163	H	H	B	B	B	B	B	B	B	B	B	B	B	B	B	B	A	H	B	B	B	H	H	B	B	B	B	B	H	H	H	H	A	A	A	A	A	A	A	A	H	H	H	B	B	B	B	H	H
SDF2-164	B	B	B	B	B	H	H	H	H	H	H	H	H	H	B	B	H	A	A	A	-	A	A	A	A	H	H	H	H	H	H	H	H	H	H	H	A	A	A	A	H	H	H	H	H	H	H	H	H
SDF2-165	B	B	B	B	B	H	H	H	H	H	H	H	H	B	B	B	H	B	B	B	B	A	A	A	A	A	A	A	A	A	A	A	A	B	B	B	H	H	H	H	H	H	H	H	B	B	B	H	H
SDF2-166	H	H	-	-	H	-	H	B	A	H	H	A	A	A	A	A	H	A	A	H	-	B	B	B	-	A	A	A	A	A	A	A	A	A	A	A	A	-	A	A	A	A	A	A	B	B	B	-	H
SDF2-167	A	A	A	A	A	B	B	B	B	B	B	H	H	H	H	H	H	B	H	H	-	B	B	B	B	B	B	B	B	B	B	B	B	H	A	A	H	H	H	H	H	H	H	H	H	H	B	B	B
SDF2-168	B	B	B	B	B	H	H	H	H	H	H	H	H	H	H	H	A	A	A	A	-	H	H	H	H	H	H	H	H	H	H	H	H	A	A	A	H	A	A	A	A	A	A	A	H	H	H	H	H
SDF2-169	H	H	H	H	H	H	H	H	H	H	-	H	H	H	B	B	H	H	H	H	-	H	H	H	H	H	H	H	H	B	B	B	B	A	A	A	A	A	A	A	A	A	H	H	B	B	B	B	B
SDF2-170	H	B	B	B	B	A	A	A	A	A	H	H	H	H	H	H	A	A	A	A	-	B	B	H	H	H	H	H	-	H	H	H	H	B	B	B	H	H	H	H	H	H	H	H	A	A	A	A	A
SDF2-171	H	H	A	A	A	H	H	H	A	A	A	A	A	H	H	H	H	H	H	H	-	B	B	B	B	B	B	B	H	H	H	H	H	A	A	A	A	A	A	A	H	H	H	H	A	A	H	H	H
SDF2-172	B	B	H	H	H	A	A	A	H	H	H	H	H	H	H	H	H	B	B	B	B	H	A	A	A	A	A	A	H	H	H	H	H	H	H	H	H	H	H	B	B	B	B	B	H	H	H	H	H
SDF2-173	H	H	H	H	H	H	H	H	H	H	H	H	H	H	H	H	B	H	H	H	-	A	A	H	H	H	H	H	A	A	A	A	A	B	B	B	B	B	B	B	B	B	B	B	B	B	B	B	B
SDF2-174	H	H	H	H	H	H	H	H	H	-	H	B	B	B	B	H	A	B	B	B	-	A	A	A	A	H	H	-	H	H	H	H	H	H	H	H	-	-	H	H	H	B	B	H	B	B	B	B	B
SDF2-175	A	A	A	A	A	H	H	H	H	H	H	H	H	A	A	A	B	H	H	H	-	A	A	A	A	A	A	A	H	H	H	H	H	H	H	H	H	H	H	H	B	B	B	B	H	H	H	H	H
SDF2-176	H	H	H	H	H	A	A	A	A	A	A	A	A	H	H	H	H	A	A	A	-	H	H	H	H	H	H	H	H	H	H	H	H	H	H	H	B	B	B	B	B	B	B	B	B	H	H	H	H
SDF2-177	A	A	A	A	A	A	A	A	H	B	B	B	B	B	B	B	H	H	H	A	-	A	A	A	A	A	A	A	H	H	H	H	H	B	B	B	B	B	B	B	B	B	B	B	B	B	B	B	B
SDF2-178	A	A	A	A	A	H	H	H	H	H	H	H	H	H	H	H	H	A	A	A	-	A	A	A	A	A	A	H	-	B	B	B	B	A	A	H	H	H	H	B	B	B	B	B	H	H	A	H	H
SDF2-179	H	A	A	A	A	H	H	H	H	H	H	H	H	H	B	B	A	A	A	A	-	H	H	H	H	H	H	H	H	H	H	H	H	B	B	B	H	H	H	H	H	H	H	H	H	H	B	H	H
SDF2-180	B	B	B	B	B	B	B	B	B	B	H	H	H	H	H	H	A	A	A	A	-	A	A	A	A	A	A	A	-	H	H	H	H	B	B	B	B	B	B	H	H	H	A	H	A	A	A	A	A
SDF2-181	H	H	B	B	B	H	H	H	H	H	B	B	B	B	B	B	B	A	A	A	-	-	H	H	H	H	H	H	H	A	A	A	A	B	H	H	H	H	H	H	H	H	H	H	A	A	A	A	H
SDF2-182	A	A	A	A	A	A	A	A	A	A	A	A	A	H	H	B	B	B	B	B	B	H	H	H	-	H	H	H	A	A	A	A	A	H	H	H	A	A	A	A	A	A	A	A	H	-	H	H	H
SDF2-183	H	H	B	B	B	H	H	H	H	H	H	H	H	H	A	A	H	H	B	B	B	H	H	B	B	B	H	H	H	H	H	H	H	H	H	H	H	H	B	B	H	H	H	A	B	B	H	H	H
SDF2-184	B	B	B	B	B	H	H	H	H	H	H	H	H	H	H	A	H	H	H	H	-	B	B	B	B	B	H	H	H	H	H	H	H	H	H	H	B	B	B	B	B	B	B	B	H	H	H	H	H
SDF2-185	B	B	B	H	H	B	B	H	H	H	H	H	H	H	H	H	H	H	H	H	-	B	B	H	B	B	B	B	B	B	B	B	B	H	H	H	B	B	B	B	B	B	B	B	B	B	B	B	B
SDF2-186	A	A	H	H	H	B	B	B	B	B	-	H	H	H	H	H	B	H	H	H	-	A	A	B	B	B	B	B	H	H	H	H	H	A	A	A	A	A	A	A	A	A	H	H	H	H	H	H	H
SDF2-187	A	H	H	H	B	A	A	A	A	A	A	A	A	A	H	H	B	H	H	H	-	A	A	A	A	A	H	H	H	H	H	H	H	H	H	H	H	H	H	H	H	B	B	B	B	B	B	B	B
SDF2-188	B	B	B	B	B	A	A	A	A	A	A	A	A	A	A	A	H	H	A	H	-	A	A	A	A	A	A	A	A	A	A	A	A	H	H	H	H	H	H	H	H	H	H	H	H	H	H	H	H
SDF2-189	A	A	H	H	H	H	H	B	B	B	B	B	B	B	B	H	H	H	H	H	-	B	B	B	B	B	B	B	H	H	H	H	H	H	H	H	H	H	H	A	A	A	A	A	A	A	H	A	A
SDF2-190	A	A	A	A	A	A	A	A	A	A	A	A	A	A	A	A	B	B	H	H	-	H	H	H	H	B	B	B	B	B	B	B	B	A	A	A	A	A	A	A	A	-	H	H	H	-	H	H	H
SDF2-191	B	B	A	A	A	H	H	H	H	-	H	H	B	B	B	B	H	H	H	H	-	B	B	B	B	B	B	B	H	H	H	H	H	-	H	H	H	H	H	H	H	H	H	H	H	-	H	B	B
SDF2-192	H	H	A	A	A	A	H	H	H	H	H	H	H	H	B	B	A	H	H	H	-	B	B	B	B	B	H	H	A	A	A	A	A	H	H	H	H	H	H	H	H	A	A	A	H	H	H	B	B
SDF2-193	H	H	H	H	H	H	H	H	H	H	H	H	H	H	H	H	H	H	H	H	B	H	H	H	H	A	A	A	A	A	A	A	A	B	B	B	B	B	B	B	B	H	H	H	H	H	H	B	B
SDF2-194	H	H	B	B	B	H	B	B	H	H	H	H	H	H	H	H	H	A	A	A	-	A	A	A	A	A	A	A	H	H	H	H	H	B	B	B	B	B	B	B	B	B	B	B	B	B	B	B	B
SDF2-195	B	B	A	A	A	H	H	H	H	H	H	H	H	H	H	A	H	H	H	H	-	A	A	A	A	A	H	H	H	B	B	B	B	H	H	H	B	B	B	B	B	B	H	H	H	-	H	H	H
SDF2-196	H	H	H	H	H	H	H	B	B	B	B	B	B	B	B	B	B	B	B	B	B	H	H	H	H	H	H	H	H	H	H	H	H	H	H	H	H	H	H	H	H	H	H	H	H	A	A	B	B
SDF2-198	H	H	B	B	B	H	H	H	H	H	A	A	A	A	A	A	A	A	H	H	-	A	A	A	A	A	A	A	A	A	A	A	A	B	B	B	B	B	B	B	H	H	H	H	B	B	B	B	B
SDF2-199	H	H	H	H	H	H	H	H	B	B	B	B	B	B	H	H	H	A	A	A	-	A	A	A	H	H	H	H	B	B	B	B	B	A	A	A	A	A	A	H	H	H	H	H	B	B	B	B	B
SDF2-200	B	B	B	B	B	A	A	A	A	A	A	A	A	A	A	A	A	A	A	A	-	H	H	H	H	H	A	A	A	A	A	A	A	A	A	A	H	H	H	H	H	H	H	H	H	H	H	H	H
SDF2-201	B	B	B	H	H	H	H	H	H	H	H	H	H	H	A	A	H	A	A	A	-	H	H	H	H	H	H	B	B	B	B	B	B	H	H	H	H	H	H	H	H	H	H	H	H	H	H	H	H
SDF2-202	B	B	H	A	A	H	H	H	H	H	H	H	H	H	H	H	H	H	H	H	-	B	B	H	H	H	H	H	A	B	B	B	B	H	H	H	H	H	H	H	H	H	H	H	H	H	H	A	A
SDF2-203	H	H	H	H	H	A	A	A	A	A	A	A	A	A	H	H	H	B	B	B	B	H	H	H	H	H	H	H	H	B	B	B	B	H	H	H	A	A	A	H	H	H	B	B	H	H	H	H	H
SDF2-204	A	A	H	H	H	H	H	H	H	H	H	H	H	H	H	H	H	H	H	H	-	B	B	H	H	H	B	B	B	B	B	B	H	H	H	H	H	H	B	B	B	B	H	H	A	A	A	H	H
SDF2-205	H	H	H	H	H	B	H	H	H	H	H	H	H	H	H	H	A	H	H	H	B	B	B	A	A	A	A	A	A	A	A	A	A	A	A	A	H	H	H	H	H	H	H	H	A	A	A	H	H
SDF2-206	A	A	A	A	A	A	A	H	H	H	H	H	H	H	H	H	B	A	A	A	-	A	A	A	A	A	H	H	H	H	H	H	B	H	H	H	H	H	H	H	H	H	H	H	H	H	H	H	H
SDF2-207	A	A	A	A	A	A	A	A	A	A	A	A	A	A	A	H	H	H	H	A	-	H	H	H	H	H	H	H	A	A	A	A	A	A	A	A	A	A	A	H	H	H	H	H	A	A	A	A	A
SDF2-208	H	H	H	H	H	B	B	B	B	B	B	H	H	H	H	H	H	H	H	H	-	H	H	H	H	H	H	H	H	H	H	H	H	H	H	H	H	H	H	H	H	H	B	B	H	H	H	H	H
SDF2-209	B	B	B	B	B	B	B	B	B	B	B	B	B	B	B	B	B	B	B	B	-	H	H	H	H	H	H	H	H	H	H	H	H	A	H	H	H	H	H	H	H	H	H	H	H	B	B	H	H
SDF2-210	H	H	A	A	H	B	B	H	H	H	H	H	H	H	H	H	H	B	B	B	B	H	H	H	H	H	H	H	H	H	H	H	H	B	B	B	B	B	B	B	H	H	H	H	H	A	A	A	A
SDF2-211	B	B	B	B	B	A	A	A	A	A	A	A	A	A	A	A	H	H	H	H	B	H	H	H	H	H	H	H	H	H	H	H	H	H	H	H	H	H	H	H	H	H	H	H	B	B	B	B	B
SDF2-212	A	A	A	A	A	A	A	A	A	A	A	A	A	H	H	H	B	A	A	A	-	A	A	A	A	A	A	A	-	A	A	A	A	H	H	H	H	H	H	H	B	B	B	B	H	H	H	A	A
SDF2-213	A	A	A	A	A	H	H	H	H	-	-	H	-	H	B	B	H	A	H	A	-	-	H	B	B	B	H	-	B	B	B	B	B	H	H	H	H	-	H	H	H	-	A	A	H	-	H	H	H
SDF2-214	H	H	A	A	A	A	A	A	A	A	A	A	A	A	A	A	H	H	B	H	-	H	H	A	H	H	H	H	H	H	H	H	H	B	B	B	B	B	B	B	B	B	B	B	H	B	B	H	H
SDF2-215	H	H	B	B	H	H	H	H	H	H	A	H	H	H	H	H	A	H	H	B	B	H	H	H	H	H	H	H	H	H	H	H	H	B	B	B	B	B	B	H	H	H	H	H	H	H	H	A	A
SDF2-216	H	H	H	A	A	H	H	H	H	H	H	A	A	A	A	A	H	H	H	H	-	A	A	A	A	A	A	A	H	H	H	H	H	H	H	H	H	H	H	A	A	A	A	A	H	H	H	B	B
SDF2-217	A	A	A	A	H	H	H	H	H	B	B	B	B	B	H	H	H	B	B	B	B	H	H	B	B	B	B	B	B	B	B	B	B	H	H	H	A	A	A	A	A	A	A	A	A	A	A	H	H
SDF2-218	B	B	B	B	B	B	B	B	B	B	B	B	B	B	H	H	B	H	H	A	-	A	A	A	A	A	H	H	B	B	B	B	B	H	H	A	A	A	A	A	A	A	H	H	H	H	H	B	B
SDF2-219	B	B	B	H	H	A	A	A	A	A	A	A	A	A	A	A	A	H	H	H	-	H	A	A	A	A	A	A	A	H	H	H	H	A	A	A	H	H	B	B	B	B	B	B	H	H	H	H	H
SDF2-220	A	A	A	A	A	H	H	H	H	H	A	A	A	H	H	H	H	B	B	B	B	A	A	A	A	A	A	A	H	H	H	H	H	H	H	H	H	H	H	H	H	H	H	H	A	A	A	A	A
SDF2-221	H	B	B	H	H	A	A	A	A	A	A	A	H	H	H	H	H	H	H	H	-	H	H	H	H	H	H	H	H	H	H	H	H	H	H	H	H	H	H	H	H	H	H	H	B	B	B	H	H
SDF2-222	B	H	H	H	H	A	A	A	A	H	H	H	H	H	H	H	H	H	A	A	-	H	H	A	A	A	A	A	A	A	A	A	A	A	A	A	A	A	A	H	H	-	H	H	B	B	B	B	B
SDF2-223	H	B	B	B	B	H	A	H	H	A	A	A	A	A	A	A	H	H	H	B	B	H	H	A	A	A	H	H	H	H	H	H	H	H	A	H	H	H	H	B	B	B	B	B	B	B	H	A	A
SDF2-224	A	A	A	A	A	H	H	H	H	H	H	H	B	B	B	B	B	H	H	H	-	H	H	A	A	H	H	H	H	H	H	H	H	H	H	H	B	B	B	H	H	H	H	H	B	B	B	B	H
SDF2-225	A	A	A	A	A	H	H	H	H	H	H	A	A	A	A	A	B	B	B	B	-	H	H	H	H	H	H	H	H	H	H	H	H	B	B	B	B	B	B	B	A	A	A	A	B	B	B	B	B
SDF2-226	B	B	B	B	B	B	B	B	B	B	H	H	H	H	H	H	H	A	A	A	-	H	H	H	H	H	H	H	H	A	A	A	H	H	H	H	H	H	B	H	H	H	H	H	B	B	B	B	B
SDF2-227	A	A	A	A	A	B	B	B	B	B	B	B	H	H	A	A	A	H	H	B	B	A	A	H	B	B	B	B	-	B	B	B	B	H	H	H	H	H	H	A	A	A	H	H	H	H	H	H	H
SDF2-228	A	A	H	H	H	A	A	A	A	A	A	A	H	H	H	H	B	H	H	H	-	A	A	A	A	A	A	A	A	H	H	H	H	-	B	B	B	B	H	H	A	A	A	A	B	B	B	B	B
SDF2-229	H	B	B	B	B	H	A	A	H	A	H	H	A	A	A	A	A	A	A	H	-	H	H	A	A	A	H	H	H	H	H	H	H	A	A	A	A	A	A	A	A	A	H	H	H	A	A	A	A
SDF2-230	A	A	H	H	H	B	B	B	B	B	B	B	B	H	H	H	H	H	H	H	B	H	H	A	H	H	H	H	H	H	H	H	A	H	H	H	H	H	H	H	H	H	H	B	B	B	B	B	B
SDF2-231	A	A	A	A	A	H	H	H	H	H	H	H	A	A	A	A	A	A	A	A	A	H	H	H	H	H	H	H	A	A	A	A	A	A	A	A	A	A	A	A	A	A	A	H	H	H	H	A	A
SDF2-232	A	A	A	A	A	B	B	B	B	B	B	B	B	B	B	B	H	B	B	B	B	A	A	A	A	A	H	H	H	H	H	H	H	B	B	B	B	B	B	B	H	H	H	H	B	B	B	H	H
SDF2-233	B	B	A	A	A	A	A	A	A	A	H	H	H	H	B	B	A	A	A	A	A	A	A	A	A	A	A	H	H	H	H	H	H	H	H	H	H	A	A	A	A	A	H	H	A	A	A	H	H
SDF2-234	A	A	A	A	A	H	H	H	H	H	H	H	A	A	A	A	A	H	H	H	H	B	B	B	B	B	H	H	H	H	H	H	H	H	H	H	H	H	H	H	H	H	H	B	A	A	A	H	H
SDF2-235	H	H	H	H	A	B	B	B	B	B	B	B	B	H	H	H	H	H	H	H	B	H	H	H	H	H	A	A	H	H	H	H	H	H	H	H	H	H	H	H	H	H	H	H	H	H	H	H	H
SDF2-236	A	A	A	A	A	H	H	H	H	H	H	H	H	H	B	B	H	H	H	H	H	H	H	H	H	H	H	H	B	B	B	B	B	H	H	H	A	A	A	A	A	A	A	A	A	A	A	A	A
SDF2-237	B	B	H	H	H	A	A	A	A	A	A	A	H	H	H	H	H	B	B	B	B	H	H	H	H	H	B	B	B	B	B	B	B	H	H	H	H	H	B	B	H	H	H	H	H	H	H	H	H
SDF2-238	A	A	A	A	A	B	B	B	B	B	B	B	B	B	B	B	B	B	B	B	B	A	A	A	A	A	A	A	A	B	B	B	B	A	A	A	A	A	A	A	A	A	A	A	A	A	A	A	A
SDF2-239	A	A	A	A	A	B	B	B	B	B	B	B	B	B	B	B	H	A	A	A	A	B	H	H	H	H	H	H	H	H	H	H	A	A	A	A	A	A	A	A	A	A	A	A	A	A	A	A	A
SDF2-240	A	A	A	A	A	H	H	H	B	B	B	B	B	B	H	H	A	A	H	H	H	B	B	B	B	B	B	B	B	B	B	B	H	H	H	H	H	H	H	H	H	H	H	A	A	A	A	A	A
SDF2-241	A	A	A	A	A	H	H	H	H	H	H	H	H	H	B	B	H	H	H	H	B	H	H	H	H	H	H	H	H	H	H	H	H	H	H	H	H	H	H	B	B	B	H	H	H	H	H	A	A
SDF2-242	A	H	H	H	H	A	H	H	H	A	A	A	A	A	A	A	B	B	B	H	B	H	H	H	H	H	H	H	H	H	H	H	H	H	B	H	H	H	H	A	A	A	A	A	B	B	H	B	H
SDF2-243	B	B	B	B	B	A	A	A	A	A	A	A	A	A	H	H	B	H	H	H	H	H	H	-	H	H	H	A	A	H	H	H	H	H	H	H	H	H	H	H	A	A	A	A	H	H	H	H	H
SDF2-244	H	B	B	B	B	B	H	B	B	H	H	H	H	H	H	H	H	H	A	B	B	H	H	B	H	B	H	H	B	B	B	B	B	H	A	H	H	H	H	B	B	B	B	B	B	B	H	A	A
SDF2-245	H	H	H	H	H	H	H	H	H	H	H	H	H	H	H	H	H	H	H	H	H	A	H	B	B	B	B	B	B	B	B	B	B	H	H	H	A	A	A	A	A	A	A	A	A	A	A	H	H
SDF2-246	B	B	H	H	H	H	H	H	H	H	H	H	B	B	B	B	H	H	H	H	H	H	H	A	A	A	A	A	A	H	H	H	H	B	B	B	B	B	H	H	H	H	H	H	B	B	B	H	H
SDF2-247	H	B	B	B	B	H	H	H	A	A	A	A	A	A	A	A	A	A	A	A	A	A	A	A	A	A	A	A	H	H	H	H	H	A	H	H	B	B	B	B	B	B	B	B	B	B	B	B	B
SDF2-248	H	H	H	H	H	H	H	H	H	H	H	H	H	B	H	H	B	H	H	A	A	A	H	H	H	H	H	H	B	B	H	H	H	H	H	H	H	H	B	H	H	H	H	H	H	H	H	A	A
SDF2-249	H	H	A	H	B	A	H	H	A	A	A	A	A	A	A	A	B	A	A	H	A	A	A	H	H	H	A	H	H	H	H	H	H	A	A	A	A	A	A	H	H	H	H	A	B	B	H	H	H
SDF2-250	B	B	H	H	H	H	H	H	H	H	H	H	H	B	B	B	H	B	B	B	B	A	A	A	A	A	A	A	A	H	H	H	H	H	H	H	H	H	H	H	B	B	B	B	A	A	A	A	A
SDF2-251	A	A	A	A	A	A	A	A	A	A	A	A	A	H	B	B	A	A	H	H	H	A	A	A	H	H	H	H	H	H	H	H	H	B	H	H	H	H	H	H	H	H	H	H	B	B	H	H	H
SDF2-252	A	A	H	H	H	A	A	A	A	A	A	A	A	A	A	A	B	H	H	H	A	H	H	H	H	H	H	H	A	A	H	H	H	B	B	B	B	B	B	H	H	H	H	H	A	H	H	B	B
SDF2-253	A	A	A	A	A	H	H	H	H	H	H	H	H	H	H	H	B	H	H	H	A	H	H	H	H	H	B	B	B	B	B	B	B	H	H	H	H	H	B	B	B	B	B	B	H	H	H	A	A
SDF2-254	H	H	H	H	H	B	B	B	B	B	H	H	A	A	A	A	H	H	A	A	A	A	A	A	A	A	A	A	H	H	H	H	H	H	H	H	H	H	H	H	H	H	H	H	B	B	B	B	B
SDF2-256	A	A	H	H	H	H	H	H	H	H	H	A	A	A	H	H	B	B	B	B	B	H	H	H	H	H	H	H	B	B	B	B	B	H	H	H	H	H	H	B	B	B	B	H	H	H	H	H	H
SDF2-257	A	A	A	A	A	H	H	H	H	H	B	B	H	H	H	A	B	H	H	H	H	H	H	H	H	H	H	H	H	H	H	H	H	H	H	H	H	H	H	H	H	H	H	H	H	H	H	H	H
SDF2-258	H	H	H	H	H	B	B	B	B	B	B	B	B	H	H	H	H	H	H	H	H	H	H	H	H	H	H	H	H	H	H	H	H	B	H	H	H	H	H	H	H	H	A	A	H	H	H	H	H
SDF2-259	B	H	B	B	B	B	B	B	B	B	B	B	B	B	B	B	A	A	A	H	H	A	A	B	H	H	H	H	H	H	H	B	B	H	H	H	H	H	H	B	B	B	B	B	H	H	H	H	B
SDF2-260	A	A	A	A	A	H	H	H	H	H	H	H	H	H	H	H	H	H	H	H	-	H	A	H	H	H	H	H	H	H	H	H	H	B	B	B	H	H	H	A	A	A	A	A	H	H	H	B	B
SDF2-261	H	H	B	B	B	A	A	A	A	A	A	A	A	A	A	H	A	B	B	B	B	H	A	A	A	A	A	A	A	A	A	A	A	H	H	H	H	H	A	A	H	H	H	H	H	H	H	H	H
SDF2-262	H	H	H	H	H	H	H	H	H	H	H	H	A	A	A	A	H	B	B	B	B	A	A	A	H	H	H	B	B	B	B	B	B	A	A	A	A	A	A	A	A	A	A	A	H	H	H	H	H
SDF2-263	A	A	H	H	H	A	A	A	A	A	A	A	A	A	H	H	H	B	B	H	H	H	H	H	H	H	H	H	H	H	H	H	H	B	B	B	B	B	B	B	B	B	B	B	A	A	H	H	H
SDF2-264	H	H	H	H	H	B	B	B	B	B	B	H	H	H	H	H	H	A	A	A	A	A	A	A	A	A	H	H	H	H	H	H	H	H	H	H	H	H	H	B	B	B	B	B	H	H	H	H	A
SDF2-265	B	B	H	H	H	H	H	H	H	H	H	H	H	A	A	A	B	H	H	H	H	A	H	B	B	B	B	B	B	B	B	B	B	B	B	B	H	H	H	H	H	H	H	H	A	A	A	H	H
SDF2-266	H	H	H	H	H	H	H	H	H	H	H	H	H	H	H	H	H	H	H	H	H	H	H	H	H	H	H	H	B	B	B	B	B	B	B	B	B	B	B	B	B	B	H	A	H	H	H	B	B
SDF2-267	H	H	H	H	H	H	H	B	B	B	B	B	B	B	H	H	A	H	H	H	H	H	H	H	H	H	H	H	H	H	H	H	H	H	H	H	H	H	H	H	H	H	H	H	B	H	H	H	H
SDF2-268	H	H	H	H	H	H	H	H	H	H	H	H	H	H	H	A	H	B	B	B	B	B	B	B	B	B	B	B	H	H	H	H	A	A	A	A	A	A	A	H	H	H	H	H	H	A	A	A	A
SDF2-269	B	B	H	H	H	B	B	B	B	B	B	B	B	B	B	B	B	B	B	B	B	B	B	B	B	B	H	H	H	H	H	H	H	B	B	B	B	B	B	B	B	B	B	B	A	A	A	A	A
SDF2-270	A	H	H	H	H	A	A	H	A	A	A	A	A	A	A	A	H	-	H	H	B	A	A	-	H	H	H	H	A	A	A	A	A	A	A	A	A	A	A	A	A	A	A	A	A	A	A	H	H
SDF2-271	H	H	H	H	H	A	H	H	A	A	A	A	A	A	A	A	B	H	H	B	-	H	H	A	A	A	H	H	H	H	H	H	H	H	H	A	A	A	H	H	H	H	H	H	H	H	A	B	H
SDF2-272	H	H	A	A	A	B	B	B	B	B	H	H	H	H	H	H	H	A	A	A	A	H	H	H	H	H	H	H	H	H	H	H	H	H	H	H	H	H	H	H	H	H	H	H	A	A	H	B	B
SDF2-273	A	A	A	A	A	H	H	H	H	H	H	H	H	H	H	H	A	H	H	H	H	A	A	A	A	A	B	B	H	H	H	H	H	B	B	B	B	B	B	H	H	H	H	H	A	A	H	H	H
SDF2-274	H	H	B	B	B	A	A	A	A	A	A	A	H	H	B	B	A	A	H	H	H	B	B	B	B	B	B	B	H	H	H	H	H	H	H	H	H	H	H	H	H	H	H	H	A	A	A	A	H
SDF2-275	B	B	B	B	H	H	H	H	A	H	H	H	B	B	B	B	H	A	A	A	B	B	B	H	H	H	H	H	H	H	H	H	H	B	H	H	H	H	A	H	H	H	H	H	A	A	A	H	H
SDF2-276	H	H	H	H	H	A	A	A	H	H	H	H	H	H	H	B	H	H	H	H	H	H	H	H	H	H	H	H	B	B	B	B	B	H	H	H	H	H	H	H	H	H	H	B	H	H	H	H	H
SDF2-277	B	B	B	B	B	B	B	B	B	B	B	B	B	B	B	B	H	H	H	H	B	A	A	A	A	A	A	H	B	B	B	B	B	A	A	A	A	A	A	A	A	H	H	H	H	A	H	H	H
SDF2-278	H	H	A	A	A	B	B	B	B	B	H	H	H	H	H	H	H	H	H	A	A	A	A	A	A	A	A	A	A	A	A	A	A	H	H	H	H	H	H	B	B	B	B	B	H	H	H	B	B
SDF2-279	H	H	H	H	H	H	H	H	H	H	H	H	H	H	B	B	B	H	A	A	A	A	A	A	A	A	A	A	A	A	A	H	H	H	H	H	H	H	H	H	H	H	H	H	B	B	B	B	B
SDF2-280	A	A	H	A	A	A	A	A	A	A	A	A	H	H	H	H	A	H	H	H	H	A	A	H	H	H	H	H	H	H	H	H	H	H	H	H	H	H	H	B	B	B	B	B	H	H	H	B	B
SDF2-281	B	H	H	H	H	H	H	-	H	H	A	H	H	H	H	H	A	B	B	B	B	A	A	A	A	A	A	A	H	H	H	H	H	A	A	A	A	A	A	A	A	A	A	A	A	A	A	A	A
SDF2-282	H	H	A	A	A	B	B	B	B	B	H	H	H	H	H	H	H	H	H	A	A	A	A	A	A	A	A	A	A	A	A	A	A	H	H	H	H	H	H	B	B	B	B	B	H	H	H	B	B
SDF2-283	H	H	H	H	H	B	B	H	H	H	H	H	H	H	A	A	H	H	H	H	H	A	A	A	H	H	H	H	H	H	H	H	H	B	B	B	B	B	B	H	H	A	A	A	H	H	H	B	B
SDF2-284	A	A	A	A	A	B	B	B	B	B	B	B	B	B	B	B	H	A	A	A	A	H	H	H	H	H	H	H	H	B	B	B	B	H	H	H	H	H	H	H	H	H	H	H	H	H	H	A	A
SDF2-285	H	H	H	H	H	A	A	A	A	A	A	A	A	A	A	A	A	A	A	A	H	H	H	H	H	H	H	H	H	H	H	H	A	H	H	H	H	H	H	H	H	H	H	H	H	H	H	H	H
SDF2-286	A	H	H	-	H	B	B	B	B	B	B	B	B	B	B	H	H	B	B	B	H	H	H	A	H	H	B	B	H	H	H	H	B	A	A	A	A	A	A	A	A	A	A	H	H	B	H	H	H
SDF2-287	B	H	H	H	H	H	H	H	H	H	H	H	H	H	H	H	A	B	B	B	B	A	A	A	A	A	A	A	H	H	H	H	H	A	A	A	A	A	A	A	A	A	A	A	A	A	A	A	A
SDF2-288	A	A	A	A	A	B	B	H	A	A	A	A	A	A	A	A	A	A	B	B	B	H	H	H	H	H	H	A	A	A	A	A	A	H	H	H	H	H	H	H	H	H	H	B	B	B	B	H	H
SDF2-289	B	B	H	H	H	A	A	A	A	H	H	H	H	H	H	H	B	B	B	B	B	B	B	B	B	B	B	B	B	B	B	B	B	H	H	H	H	H	H	H	H	B	B	B	H	H	H	B	B
SDF2-290	H	H	H	H	H	H	H	H	H	H	H	H	H	H	H	H	H	A	A	A	A	A	A	A	A	A	A	A	A	A	A	A	H	H	H	B	B	B	B	H	H	H	H	H	H	H	H	A	A
SDF2-291	B	H	H	H	H	A	A	A	A	A	A	A	A	H	H	H	H	H	H	H	B	H	H	H	H	H	H	H	H	H	H	H	H	B	H	H	H	H	H	A	A	A	A	A	A	A	A	H	H
SDF2-292	A	A	A	A	A	B	B	B	B	B	B	B	B	B	H	H	H	H	B	B	B	A	A	A	A	A	A	A	A	A	A	A	A	H	H	H	H	H	H	H	H	H	H	B	B	B	B	B	B
SDF2-293	H	H	H	H	H	H	H	H	H	H	H	H	B	B	B	B	H	H	H	H	H	H	H	H	H	H	B	B	B	B	B	B	B	A	A	A	A	A	H	H	B	B	B	B	H	H	H	H	A
SDF2-294	A	A	H	H	H	H	H	H	H	B	B	B	B	B	B	B	B	H	H	H	H	A	A	A	A	A	A	A	H	H	H	B	H	H	H	H	H	H	H	H	H	H	A	H	B	B	B	B	B
SDF2-295	A	H	H	H	H	H	H	H	H	H	H	H	H	H	H	H	H	B	H	H	H	H	H	H	H	H	H	H	A	A	A	A	A	B	H	H	H	H	A	A	A	A	H	H	H	H	H	B	B
SDF2-296	H	A	A	A	A	H	H	H	H	H	H	H	H	H	H	H	H	H	H	H	A	H	H	H	H	B	B	B	B	B	B	B	B	A	A	H	H	H	H	A	A	A	A	A	H	H	H	H	H
SDF2-297	B	B	B	H	H	H	H	B	B	B	B	B	B	B	H	H	A	H	H	H	H	A	H	H	H	H	H	H	H	H	H	H	H	A	A	A	A	A	A	A	A	A	A	A	B	B	B	H	H
SDF2-298	B	B	B	B	B	H	H	H	H	H	A	H	H	H	A	H	H	A	A	A	A	H	H	H	H	H	H	H	B	B	B	B	B	B	B	B	H	H	H	H	A	A	A	A	B	B	B	A	A
SDF2-299	H	H	H	H	H	H	H	H	H	H	H	H	H	H	H	H	H	H	H	H	B	H	H	H	H	H	H	H	H	H	H	H	H	B	B	B	B	B	B	B	A	A	A	A	B	B	B	H	H
SDF2-300	A	A	A	H	H	B	B	B	B	B	B	-	B	B	B	H	B	H	H	H	H	H	H	B	B	B	B	B	-	B	B	B	B	A	A	A	A	A	A	A	A	A	A	A	B	B	B	H	H
SDF2-301	A	H	B	B	B	A	A	A	A	A	A	A	A	A	A	A	A	A	A	H	H	A	A	A	A	A	A	H	H	H	H	H	H	H	H	H	H	H	H	H	H	A	A	A	B	B	B	B	B
SDF2-302	A	A	A	A	A	B	B	-	H	-	H	H	H	H	H	H	B	B	B	A	B	A	A	A	A	A	B	B	B	B	B	B	B	H	H	H	H	H	H	H	H	H	B	H	H	H	H	H	H
SDF2-303	H	H	H	H	H	H	H	H	H	H	-	H	H	H	H	H	A	A	A	A	A	A	A	A	H	-	H	H	H	H	H	H	H	H	H	H	A	A	A	A	A	A	A	A	B	B	B	B	B
SDF2-304	H	H	H	H	H	H	H	A	A	A	A	A	H	H	H	B	A	A	A	A	A	A	A	A	A	A	A	A	H	H	H	H	H	H	H	H	H	H	H	H	H	H	A	A	H	H	H	H	H
SDF2-305	H	H	H	H	H	A	A	A	A	A	A	A	A	A	A	A	H	H	H	H	H	A	A	A	A	A	A	A	A	A	A	A	A	H	H	H	H	H	H	H	H	H	H	H	H	H	H	H	H
SDF2-306	A	A	B	B	B	H	H	H	H	H	H	H	H	H	H	H	H	H	H	H	H	A	A	A	A	A	A	A	H	H	H	H	H	B	H	H	H	H	H	H	H	H	H	H	H	H	H	A	A
SDF2-307	H	H	B	B	B	A	A	A	A	A	A	A	A	A	A	A	A	H	H	H	H	H	H	B	B	B	B	B	B	H	H	H	H	H	H	H	H	H	H	H	H	H	B	B	H	H	H	A	A
SDF2-308	H	H	A	A	A	H	H	H	H	H	H	H	H	H	H	H	A	A	H	H	H	H	H	B	H	H	H	H	H	H	H	H	H	H	H	H	H	H	H	H	H	H	H	H	H	H	H	H	H
SDF2-309	H	H	H	H	H	A	A	A	A	H	B	B	B	H	H	H	H	H	H	H	H	A	A	A	A	A	A	A	A	A	A	A	A	H	H	H	H	H	H	B	B	B	B	B	H	H	B	B	B
SDF2-310	A	A	A	H	H	A	A	A	A	H	H	H	H	H	B	B	B	A	A	A	A	A	A	A	A	A	A	A	H	H	H	H	H	A	A	A	A	A	A	A	A	A	A	A	H	H	H	H	H
SDF2-311	H	H	H	H	H	A	A	A	A	A	A	A	A	A	A	A	A	A	A	A	A	A	A	-	B	B	B	B	B	B	B	B	B	A	A	A	H	H	H	H	H	H	H	H	H	H	H	A	A
SDF2-312	B	B	B	B	B	H	H	A	A	A	A	A	A	A	A	H	H	B	B	B	B	H	H	H	H	H	H	B	B	B	B	B	B	B	B	B	B	B	B	H	H	H	H	H	A	A	A	H	H
SDF2-313	H	H	H	H	H	H	H	H	H	H	H	H	H	B	B	B	B	B	H	H	H	A	A	A	A	H	B	B	B	B	B	B	B	H	H	H	H	H	H	H	H	H	H	H	H	H	H	H	H
SDF2-314	A	A	H	H	H	H	H	H	H	H	H	H	H	A	A	A	A	A	B	B	B	A	A	A	A	A	A	A	A	A	A	A	A	B	B	B	B	B	B	H	B	B	B	B	H	H	H	H	H
SDF2-315	H	H	H	H	H	A	A	A	A	A	A	H	H	H	H	B	A	A	A	A	A	B	H	H	H	H	-	H	-	H	H	H	H	A	A	A	A	-	A	A	A	A	A	A	A	A	A	H	H
SDF2-316	H	H	A	A	H	A	A	A	A	A	A	A	A	A	A	H	A	B	B	B	B	A	A	A	A	A	A	A	A	A	A	A	A	B	B	H	A	A	H	H	H	H	H	H	H	H	H	A	A
SDF2-317	H	H	H	H	H	B	H	H	H	H	H	H	H	H	H	H	H	H	H	H	A	A	A	A	A	A	A	A	H	H	H	H	H	H	H	H	H	H	H	H	H	B	B	B	H	H	B	H	H
SDF2-318	B	B	H	H	H	B	B	B	B	B	B	B	B	H	H	A	H	H	B	B	B	H	H	H	H	H	H	H	A	A	A	A	A	B	B	B	H	H	H	A	A	A	A	A	H	B	B	B	B
SDF2-319	H	H	B	B	H	A	A	A	H	H	H	H	H	H	H	H	A	A	A	A	A	B	B	B	B	B	B	B	B	H	H	H	H	H	H	H	H	H	H	B	B	H	H	H	H	H	H	B	B
SDF2-320	H	H	B	B	B	A	A	A	A	A	A	A	A	A	A	A	H	H	H	H	H	H	H	H	H	H	H	H	B	B	B	B	B	B	B	B	B	B	B	H	H	H	H	H	B	B	B	B	B
SDF2-321	H	H	B	B	B	H	A	A	A	A	H	H	H	H	H	H	A	H	H	H	H	A	A	H	H	H	H	H	H	B	B	B	B	A	A	A	A	A	A	A	A	H	H	H	H	H	H	H	H
SDF2-322	A	A	A	A	A	B	B	B	B	B	B	B	B	B	B	B	B	B	B	B	B	H	H	H	H	H	H	H	-	H	H	H	A	B	B	B	B	B	B	B	B	B	H	H	A	A	A	H	H
SDF2-323	B	B	H	H	H	B	B	B	B	B	B	B	B	H	H	H	H	H	H	H	H	H	H	H	H	H	H	H	A	A	A	A	A	H	H	H	A	A	A	A	A	A	A	A	H	H	H	A	A
SDF2-324	H	H	B	B	B	H	H	H	H	A	A	A	A	A	A	A	A	A	A	A	A	B	B	H	H	H	H	H	H	H	H	H	H	B	B	B	B	B	B	B	H	H	H	H	H	H	H	B	B
SDF2-325	H	H	H	H	A	H	H	H	H	H	A	A	A	A	A	A	A	A	H	H	H	H	H	B	B	B	B	B	B	B	B	B	B	A	A	A	A	A	A	A	A	A	A	A	A	A	A	H	H
SDF2-326	A	A	H	H	H	H	H	H	H	H	H	H	H	A	A	A	H	A	A	A	A	H	H	H	H	H	A	A	A	A	A	A	A	H	H	H	H	H	H	B	B	B	B	B	A	A	A	H	B
SDF2-327	B	H	H	H	H	H	H	H	H	H	H	H	H	H	H	H	H	H	H	H	H	A	A	A	A	A	A	A	A	A	A	A	A	B	B	B	B	B	B	B	B	B	B	B	H	H	H	H	H
SDF2-328	A	A	H	H	H	H	H	H	H	H	B	B	B	B	H	H	H	H	H	H	-	A	H	H	H	H	H	H	H	H	H	H	H	B	B	B	B	B	B	B	B	B	H	H	A	A	A	A	A
SDF2-329	A	A	A	A	A	B	B	B	B	B	B	B	B	H	H	A	A	A	A	A	A	A	A	A	A	A	A	H	H	H	H	H	B	H	H	H	H	H	H	H	H	H	H	H	H	H	H	H	H
SDF2-330	B	B	B	B	B	A	A	A	A	A	A	A	A	A	H	H	A	H	H	H	H	A	A	A	A	A	A	A	A	A	A	A	A	B	B	B	B	B	B	H	H	H	H	H	H	A	A	A	A
SDF2-331	A	A	H	H	A	B	B	B	B	B	B	B	H	H	H	H	H	H	H	H	H	B	B	B	B	B	B	B	H	H	H	H	H	H	H	H	A	A	A	A	A	A	A	A	H	H	H	H	H
SDF2-332	H	H	H	H	H	B	B	H	H	H	H	H	H	H	H	H	B	H	H	H	A	H	H	H	H	H	H	H	H	H	H	H	H	A	A	A	A	A	A	A	A	A	H	H	A	A	A	A	A
SDF2-333	A	A	H	H	H	H	H	H	H	H	H	H	H	A	A	A	H	H	H	H	A	A	A	H	H	H	H	H	H	H	H	H	B	H	H	H	A	A	A	A	A	A	A	H	A	A	A	A	A
SDF2-334	H	H	B	B	B	A	A	A	A	A	A	A	A	A	A	H	H	H	H	H	H	H	H	H	H	H	H	H	H	H	H	H	H	A	A	A	H	H	H	H	H	H	H	H	H	H	H	B	A
SDF2-335	H	H	H	H	H	A	A	A	A	A	A	A	A	A	A	A	H	B	B	H	H	A	A	A	A	A	A	A	A	A	A	A	A	H	H	H	H	H	H	H	A	A	A	A	B	H	H	A	A
SDF2-336	H	B	B	B	H	A	A	A	A	H	B	B	B	B	B	B	H	B	B	B	B	A	H	H	H	H	H	H	B	B	B	B	B	A	A	A	A	A	H	H	H	H	H	H	A	A	A	A	A
SDF2-337	H	H	A	A	A	A	A	A	A	A	A	A	A	A	A	A	H	A	A	A	A	A	A	A	A	A	A	A	A	H	H	H	H	A	A	A	H	H	H	H	H	H	H	H	H	H	H	A	A
SDF2-338	H	H	H	H	H	H	H	H	H	B	B	B	H	H	H	H	A	A	A	H	H	A	A	H	B	B	H	H	H	H	H	H	H	B	B	B	H	H	H	H	H	H	H	H	H	H	H	H	H
SDF2-339	B	B	B	B	B	H	H	B	B	B	B	B	B	B	B	B	B	H	H	H	H	H	H	H	H	H	B	B	B	B	B	B	B	B	B	B	B	B	H	H	H	H	H	H	H	H	H	A	H
SDF2-340	H	H	H	H	A	B	B	B	B	B	A	A	-	A	A	A	H	A	A	A	A	A	A	A	A	A	H	H	H	H	H	H	H	H	H	H	H	H	H	H	H	H	H	H	H	H	H	H	H
SDF2-341	A	A	A	A	A	A	A	H	H	H	H	H	B	B	B	B	A	H	H	H	H	H	H	H	H	H	H	H	H	H	H	H	A	A	A	A	A	A	A	A	A	H	H	H	H	H	H	A	A
SDF2-342	H	B	H	B	B	B	A	H	B	A	A	A	A	A	A	A	H	A	A	B	B	A	A	B	A	B	A	A	A	B	A	A	A	H	H	H	H	H	H	B	B	B	B	B	B	A	A	H	H
SDF2-343	H	H	B	B	B	B	B	B	B	B	B	B	B	B	B	B	H	A	A	A	A	A	A	A	A	A	-	A	A	A	A	A	A	H	H	H	A	A	A	A	A	A	A	A	A	A	A	A	A
SDF2-344	H	H	H	H	H	B	B	B	B	B	B	B	H	H	H	H	B	H	H	H	H	A	A	A	A	A	A	A	A	A	A	A	H	H	B	B	B	B	B	B	B	B	B	B	B	B	B	H	H
SDF2-345	H	H	H	H	B	A	A	A	A	A	H	H	H	B	B	B	H	B	H	H	-	A	A	A	A	H	B	B	B	B	B	B	B	A	A	A	A	A	A	H	H	H	H	H	H	H	H	H	H
SDF2-346	B	B	H	H	H	H	H	H	H	H	H	H	B	B	B	B	H	A	A	A	-	H	H	H	H	H	H	H	H	H	H	H	H	A	A	A	A	A	A	A	H	H	H	H	A	A	A	A	A
SDF2-347	A	A	A	A	A	B	B	H	H	H	H	H	H	H	H	H	H	H	H	H	-	A	A	A	A	A	A	H	H	H	H	H	H	H	H	H	B	B	B	B	B	B	B	B	H	H	H	H	H
SDF2-348	A	A	H	H	H	H	H	H	H	H	A	H	H	H	H	H	A	A	A	H	-	H	H	H	H	H	H	H	B	B	B	B	B	H	H	H	H	H	H	A	A	A	A	A	B	B	B	H	H
SDF2-349	B	B	B	B	B	H	H	H	H	H	B	B	B	H	H	H	B	B	B	B	-	A	H	H	H	H	H	H	H	H	H	H	H	A	A	A	A	A	A	A	A	H	H	H	H	H	H	H	H
SDF2-350	B	B	B	B	B	A	A	H	H	H	H	H	H	H	H	H	A	H	H	H	-	A	A	A	A	A	A	A	A	A	A	A	A	A	A	A	A	A	A	H	H	H	B	B	H	H	H	H	H
SDF2-351	H	H	B	B	B	A	A	A	A	A	A	A	A	A	-	A	H	H	H	H	-	H	H	H	A	A	A	A	A	A	A	A	A	A	A	-	A	A	-	A	H	H	H	H	H	H	H	H	H
SDF2-352	A	A	H	H	H	H	H	H	H	H	H	H	H	H	H	B	B	H	B	B	-	H	H	A	A	A	A	A	A	A	-	A	H	-	B	H	H	H	H	A	A	A	A	A	H	B	B	B	B
SDF2-353	A	A	A	A	A	B	B	B	B	B	B	B	B	B	B	B	H	H	A	A	-	A	A	A	A	A	A	H	H	H	A	A	A	H	A	A	A	A	A	A	A	A	A	A	H	H	H	H	H
SDF2-354	A	A	H	H	H	A	H	H	H	H	H	H	H	H	H	H	B	H	H	H	-	H	A	A	A	A	A	A	A	A	A	A	A	H	H	A	A	A	A	A	B	B	B	B	H	H	H	H	H
SDF2-355	A	A	A	H	H	H	H	H	H	H	H	H	B	B	H	H	A	A	A	H	-	H	H	H	H	H	H	A	A	H	H	H	H	B	B	B	B	B	B	B	B	H	H	H	H	-	H	H	H
SDF2-356	H	H	H	H	H	B	B	B	B	H	H	H	H	H	H	H	H	B	B	B	B	A	A	A	A	H	H	H	H	H	H	H	B	H	H	H	H	H	H	A	H	H	H	H	A	A	A	H	H
SDF2-357	H	H	H	H	H	A	H	H	H	H	H	H	H	H	H	H	B	B	B	B	-	H	H	H	A	A	A	A	A	A	A	A	A	-	B	H	A	H	H	H	H	H	H	H	B	B	B	B	B
SDF2-358	H	H	A	A	A	H	H	H	H	H	H	H	H	H	H	H	A	H	H	B	-	H	H	B	B	B	H	H	B	B	B	B	B	H	H	H	H	H	H	H	H	H	H	H	H	H	H	A	A
SDF2-359	A	A	A	A	A	H	H	H	H	H	H	H	B	B	B	B	B	B	H	H	-	H	A	H	H	H	H	H	H	H	H	H	H	H	H	H	H	H	H	H	H	H	H	H	H	H	H	H	H
SDF2-360	B	B	B	B	B	B	H	H	H	H	H	H	H	B	B	B	A	B	B	B	B	H	H	H	H	H	H	B	B	B	B	B	B	A	A	A	A	-	A	A	H	H	H	A	B	B	B	B	B
SDF2-361	H	H	H	H	B	H	H	H	H	H	H	H	H	H	H	H	B	H	H	H	B	A	A	A	A	A	A	A	A	A	A	A	A	H	H	B	B	B	B	B	B	B	B	B	H	H	H	B	B
SDF2-362	A	A	H	H	H	H	H	H	-	H	H	H	A	A	H	H	H	A	A	A	-	H	H	H	H	H	H	H	H	H	H	A	A	A	A	A	A	A	A	A	H	H	B	B	A	A	A	A	A
SDF2-363	B	B	A	A	A	B	B	B	B	B	B	B	B	A	A	A	H	H	H	H	-	H	H	H	H	H	H	H	H	H	H	H	H	H	B	B	B	B	B	B	B	B	H	H	H	H	H	H	H
SDF2-364	A	A	H	B	B	H	H	H	H	H	H	H	H	H	H	H	B	B	H	H	-	A	A	A	A	A	A	H	H	H	H	H	H	H	H	H	H	H	H	H	H	H	H	H	B	B	B	H	H
SDF2-365	H	H	A	A	A	B	B	B	B	B	B	B	B	H	H	H	B	B	B	B	-	H	H	A	A	A	A	A	-	A	A	A	A	A	A	H	H	H	H	H	H	H	H	H	H	H	B	B	B
SDF2-366	H	H	H	H	H	H	H	H	H	A	A	A	A	A	H	H	B	B	B	B	-	B	B	B	B	B	H	H	H	A	A	A	A	B	B	B	B	B	B	B	H	H	H	H	H	H	H	A	A
SDF2-367	A	A	A	H	B	H	H	H	B	B	B	B	B	B	B	B	A	H	H	H	-	H	H	H	H	H	H	H	H	H	H	H	H	H	H	H	H	H	H	H	H	B	B	B	H	H	H	H	H
SDF2-368	H	H	H	H	H	A	A	A	A	A	A	A	H	H	H	H	H	H	A	A	H	H	H	B	B	B	-	B	B	B	B	B	B	H	H	H	H	H	H	A	A	A	H	H	B	H	H	H	H
SDF2-369	A	H	B	B	B	H	H	H	H	H	H	H	H	H	H	A	H	H	B	H	-	H	H	H	H	H	H	H	H	H	H	H	H	H	H	A	A	A	A	A	A	A	A	H	A	A	A	H	H
SDF2-370	A	A	A	A	H	H	H	H	H	H	H	H	A	A	A	A	H	H	A	A	-	H	H	H	H	H	H	H	H	H	H	H	H	-	H	H	H	H	H	H	H	H	A	A	H	H	H	H	H
SDF2-371	H	H	B	B	B	H	H	H	H	H	H	H	H	H	H	H	B	B	H	H	-	A	A	A	A	A	A	A	A	A	A	A	A	A	A	A	A	A	A	A	H	H	H	A	H	H	H	B	B
SDF2-372	B	B	B	B	H	A	A	A	A	A	A	A	H	H	H	H	B	B	B	H	-	H	H	H	H	H	H	H	A	A	A	A	H	H	H	H	A	A	A	A	A	A	A	A	A	A	A	H	H
SDF2-373	H	H	B	B	B	H	H	H	H	H	H	H	H	H	B	B	B	B	B	B	-	A	A	A	A	A	A	A	-	A	A	A	A	H	H	H	H	H	H	H	H	H	H	A	H	H	H	B	B
SDF2-374	H	H	H	H	H	H	H	H	H	H	H	H	H	H	H	H	H	H	H	B	-	H	H	H	H	H	H	H	H	H	H	H	H	B	B	B	H	H	H	H	H	H	H	H	A	A	A	A	A
SDF2-375	A	H	H	H	H	A	H	H	A	A	A	A	A	A	A	A	B	H	H	B	H	H	H	B	B	B	H	H	H	H	H	H	H	B	B	H	H	H	H	B	B	B	B	B	B	B	H	H	A
SDF2-376	A	H	H	H	H	H	H	B	B	B	B	B	B	B	B	H	A	A	H	H	B	A	A	H	B	B	B	B	B	B	B	B	B	H	H	H	B	B	B	B	H	H	H	H	H	H	H	H	H
SDF2-377	A	A	A	A	A	A	A	A	A	H	H	H	H	H	H	H	H	H	H	A	-	B	B	B	B	H	H	A	A	A	A	A	A	H	B	B	B	B	B	B	B	B	B	H	B	B	B	H	H
SDF2-378	H	H	H	H	H	H	H	H	H	H	A	A	A	A	A	A	A	A	A	A	-	A	A	H	H	B	B	B	-	B	B	B	B	A	A	A	A	-	H	H	H	H	H	H	A	A	A	A	A
SDF2-379	H	H	H	H	H	A	A	A	A	A	A	A	A	A	A	A	H	H	H	H	-	H	H	H	H	H	A	A	A	A	A	A	A	H	H	H	H	H	H	H	H	H	H	H	B	B	H	H	H
SDF2-380	A	A	A	A	A	B	B	B	B	B	B	B	H	H	H	H	H	A	A	A	-	H	H	B	H	H	H	H	H	H	H	H	H	A	A	A	H	H	H	H	H	H	H	H	H	H	H	A	A
SDF2-381	H	H	A	A	A	H	H	H	H	H	H	H	H	H	H	H	A	A	A	A	A	A	A	A	A	A	H	H	-	H	H	H	H	B	B	B	B	B	B	B	B	B	B	B	A	A	A	H	H
SDF2-382	H	H	A	A	A	H	H	H	H	H	H	H	H	H	H	H	A	A	A	A	-	A	A	A	A	A	H	H	H	H	H	H	H	B	B	B	B	B	B	B	B	B	B	B	A	A	A	H	H
SDF2-383	B	B	B	B	B	A	A	A	A	A	A	A	H	H	H	H	H	A	H	H	-	H	H	H	H	H	H	H	H	A	A	A	A	H	H	H	H	A	A	A	A	A	A	A	B	B	H	A	A
SDF2-384	B	B	B	B	B	H	H	A	A	A	A	A	A	A	A	A	A	H	H	H	H	H	H	H	H	H	H	H	A	A	A	A	A	B	B	H	H	H	H	H	H	H	H	H	B	B	B	H	H
SDF2-385	H	H	A	A	H	A	A	A	A	A	A	A	A	A	A	A	H	A	A	A	H	H	H	H	A	A	A	A	A	A	A	A	A	H	H	H	H	H	H	H	H	H	H	-	H	H	H	A	A
SDF2-386	A	A	A	A	A	A	A	A	A	A	A	A	A	A	A	A	H	B	B	B	-	B	B	B	B	B	B	B	B	B	B	B	B	A	A	H	H	H	H	H	H	B	B	B	B	B	B	B	B
SDF2-387	B	H	H	H	H	B	B	B	B	B	B	B	H	H	A	A	H	H	H	H	-	A	A	A	A	A	A	A	A	A	A	A	H	B	B	B	B	B	B	B	H	H	H	H	B	B	B	H	H
SDF2-388	B	B	B	B	B	A	A	A	A	A	A	A	A	A	H	H	B	H	H	H	-	H	H	H	H	H	H	H	B	B	B	B	B	B	H	H	H	H	H	H	H	H	H	H	H	H	B	H	H
SDF2-389	B	B	B	B	B	A	A	A	A	A	A	A	A	A	B	B	B	H	H	H	-	H	H	H	H	H	B	B	B	B	B	B	B	H	H	H	H	H	H	H	H	H	H	H	H	H	H	H	H
SDF2-390	B	B	B	B	B	H	H	H	H	H	H	H	H	H	B	B	H	A	A	A	-	H	A	A	A	A	A	A	H	H	H	H	H	B	B	B	H	H	H	H	H	H	H	H	H	H	H	H	H
SDF2-391	H	H	B	B	B	H	H	H	H	H	H	B	B	B	B	B	H	H	A	A	A	B	B	B	B	B	B	B	A	A	A	A	A	B	B	B	H	H	B	H	H	H	H	H	B	B	B	B	B
SDF2-392	A	A	A	A	A	H	H	H	H	H	H	H	H	H	H	H	H	H	B	B	B	H	H	H	H	H	H	H	H	B	B	B	B	B	B	B	B	B	B	B	B	B	B	B	B	B	B	H	H
SDF2-393	H	H	H	H	H	H	H	H	H	H	H	H	-	H	H	H	B	B	B	B	-	H	H	H	H	H	H	H	H	H	H	H	H	H	B	H	H	H	H	H	H	H	H	H	B	B	B	B	B
SDF2-394	H	H	H	H	H	H	H	A	A	A	A	A	A	A	A	H	H	H	H	H	A	H	H	H	H	H	H	H	H	H	H	H	H	A	A	A	A	A	A	A	A	A	A	A	H	H	H	A	A
SDF2-395	B	B	H	H	H	A	A	A	A	A	A	A	A	A	A	A	H	H	A	A	A	H	H	H	H	H	H	H	H	H	H	H	H	H	H	H	H	H	H	H	H	H	H	H	A	A	A	A	A
SDF2-396	H	H	B	B	B	B	B	B	B	B	H	H	H	A	A	A	H	B	B	B	-	H	B	H	H	H	H	H	H	H	H	H	H	A	A	A	A	A	A	A	A	A	A	H	H	H	H	H	H
SDF2-397	B	H	H	H	H	H	H	H	H	H	H	H	B	B	H	H	B	B	B	B	-	H	H	H	H	H	H	B	B	B	B	B	B	A	A	A	A	A	A	H	H	H	H	H	H	H	H	H	H
SDF2-398	H	B	B	B	B	B	B	B	B	B	B	B	H	H	H	H	A	A	A	A	A	H	H	A	A	A	A	A	A	A	A	A	A	B	B	B	B	B	B	B	H	H	H	H	B	B	B	H	H
SDF2-399	B	B	A	A	A	A	A	A	A	A	A	A	A	B	B	B	B	B	B	B	-	B	B	B	B	B	B	B	-	B	B	B	B	B	B	B	B	B	B	A	A	A	A	A	B	B	B	B	B
SDF2-400	H	H	H	H	H	B	B	B	B	B	H	H	H	A	H	H	H	A	A	H	-	H	H	H	H	A	A	A	H	H	H	H	H	H	H	H	H	H	H	H	H	H	H	A	B	B	B	H	H
SDF2-401	H	H	H	H	B	B	-	B	H	H	H	H	H	H	H	H	B	A	A	A	-	H	H	H	H	H	H	H	H	H	H	H	H	B	H	H	H	H	H	H	B	B	B	H	H	H	H	A	A
SDF2-402	B	B	B	B	B	H	H	H	H	H	H	H	H	H	A	A	B	B	B	B	B	H	H	H	H	H	H	H	B	B	B	B	B	H	H	H	H	H	H	H	A	A	A	H	H	H	H	B	B
SDF2-403	A	A	H	H	H	B	H	H	H	H	H	H	H	B	B	B	H	B	B	B	-	H	H	H	H	H	B	B	B	B	B	B	B	H	H	H	H	H	H	B	B	B	B	B	H	H	H	H	H
SDF2-404	B	B	B	B	B	B	B	B	B	B	B	B	B	B	B	B	H	H	H	H	-	H	B	B	B	B	B	B	B	B	B	H	H	B	B	H	H	H	H	H	H	H	H	H	B	B	B	H	H
SDF2-405	B	B	H	H	H	A	A	A	A	A	A	A	A	A	B	B	H	H	H	H	-	H	H	H	H	H	H	B	B	B	B	B	B	B	B	B	B	B	B	B	B	B	H	H	B	H	H	H	H
SDF2-406	B	B	B	B	B	B	B	B	H	H	H	H	H	H	H	B	H	H	A	A	-	A	A	A	A	A	A	A	A	A	A	A	A	H	H	H	H	H	H	H	H	H	H	H	H	H	H	H	H
SDF2-407	H	H	H	H	H	H	H	H	H	H	H	H	H	H	H	H	H	H	H	-	A	H	H	H	H	H	H	H	A	A	A	A	A	H	H	H	H	H	H	-	H	H	H	H	A	A	A	H	H
SDF2-408	B	B	B	B	B	B	B	B	B	H	H	H	H	H	H	H	H	H	H	H	-	A	A	A	A	H	H	H	H	H	H	H	H	H	H	H	H	H	B	H	H	H	H	H	H	H	H	H	A
SDF2-409	H	H	A	A	A	A	A	H	H	H	H	H	H	B	B	B	H	B	B	B	-	A	A	A	A	A	A	A	H	B	B	B	B	H	H	H	H	-	H	H	H	H	A	A	H	-	H	H	H
SDF2-410	H	H	B	B	B	H	H	H	H	H	H	H	H	H	B	B	H	H	H	B	-	H	H	A	A	A	A	A	A	A	A	A	A	H	H	H	A	A	A	A	A	A	H	H	B	B	B	H	H
SDF2-411	H	H	H	H	A	H	H	H	H	H	H	H	H	H	A	A	H	H	H	H	-	B	B	H	H	B	B	B	B	B	B	B	B	H	H	H	H	H	H	B	B	B	B	B	H	H	H	A	A
SDF2-412	H	H	H	B	B	A	A	A	A	A	A	A	A	A	A	H	H	H	H	H	-	H	H	H	H	H	H	H	H	H	H	H	H	B	B	B	B	B	B	B	B	B	B	B	H	H	H	B	B
SDF2-413	H	H	H	H	H	H	H	H	H	H	H	H	H	H	H	H	H	H	A	A	-	B	B	H	A	A	A	A	-	H	H	H	H	A	A	H	H	H	H	H	H	A	A	A	A	A	A	A	A
SDF2-414	H	B	B	B	H	B	B	B	B	H	A	A	A	A	H	H	B	B	B	B	B	H	H	A	A	A	A	A	A	A	A	A	A	H	H	H	H	H	H	H	H	H	H	H	H	H	H	A	A
SDF2-415	H	H	B	B	B	H	H	H	H	H	H	H	A	A	A	A	H	H	H	H	-	A	A	A	A	A	A	A	A	A	A	A	A	A	A	A	A	A	H	H	H	H	H	H	B	B	B	B	B
SDF2-416	B	B	B	B	B	H	H	H	H	H	H	H	A	H	H	H	A	A	A	A	-	H	H	H	H	H	H	H	A	A	A	A	A	H	H	H	A	A	A	H	H	H	H	H	B	A	A	A	A
SDF2-417	B	B	A	A	A	H	H	A	A	A	A	A	A	A	H	H	A	A	A	A	-	H	H	H	H	H	H	H	H	H	H	H	H	H	H	H	H	A	A	A	A	A	H	H	A	A	A	B	B
SDF2-418	B	B	B	B	B	B	B	B	B	B	B	B	H	H	H	H	B	B	B	H	A	H	H	A	A	A	A	A	H	H	H	H	H	H	H	H	H	H	H	B	B	B	B	B	H	B	B	B	B
SDF2-419	H	H	H	H	B	H	H	H	H	H	H	H	H	H	A	A	B	B	B	B	B	H	H	H	H	H	H	B	B	B	B	B	B	H	H	H	B	B	B	B	B	B	B	B	B	B	B	B	B
SDF2-420	H	H	A	A	A	H	H	H	H	H	H	H	H	H	H	H	H	H	B	B	-	H	H	A	A	A	A	A	A	A	A	A	A	B	B	B	B	B	B	H	H	H	H	H	A	H	H	B	B
[truncated: 13 more columns]
