# Supplementary material for: ResynPy: a software for selecting pairs of complementary inbred lines to resynthesize valuable heterozygous genotypes
Source: BMC Bioinformatics. 2025 Oct 28;26:265. doi: 10.1186/s12859-025-06279-x (PMC12560546; doi:10.1186/s12859-025-06279-x)
Supplement: Supplementary file 3 — Additional file 3. [file 12859_2025_6279_MOESM3_ESM.xlsx]

## Sheet: Hoja1
Tables showing processing times in minutes, without (left table) and with (right table) parallelization, for 2 types of datasets (all data and 5% of missing data) and 3 different sets of scores.
	all (min)	missing (min)			all (min)	missing (min)
set1	101	98		set1_parallel	12	13
set2	96	92		set2_parallel	8	8
set3	108	104		set2_parallel	11	12
average	101	98		average	11	12
std dev	6.02771	6		std dev	2.08167	2.64575
