# Supplementary material for: ResynPy: a software for selecting pairs of complementary inbred lines to resynthesize valuable heterozygous genotypes
Source: BMC Bioinformatics. 2025 Oct 28;26:265. doi: 10.1186/s12859-025-06279-x (PMC12560546; doi:10.1186/s12859-025-06279-x)
Supplement: Supplementary file 4 — Additional file 4. [file 12859_2025_6279_MOESM4_ESM.tab]

#indiv_pair	score	invariable_pairs	hetero1|hetero2	similarity_to_hybrid	recomb_no1	recomb_no2	sum_recomb
SDF2-343|SDF2-386	55.0	0	0.23|0.20	66.13-100.00	0	0	0
SDF2-37|SDF2-217	53.75	0	0.26|0.27	56.45-100.00	0	0	0
SDF2-131|SDF2-180	52.875	0	0.31|0.27	43.55-100.00	1	0	1
SDF2-28|SDF2-365	52.25	0	0.24|0.37	50.00-100.00	2	0	2
SDF2-200|SDF2-217	52.0	0	0.36|0.27	45.16-100.00	1	0	1
SDF2-157|SDF2-239	51.75	0	0.36|0.29	46.77-100.00	0	0	0
SDF2-59|SDF2-343	51.5	0	0.43|0.23	53.23-100.00	0	0	0
SDF2-180|SDF2-190	51.375	0	0.27|0.36	41.94-100.00	0	0	0
SDF2-68|SDF2-217	51.25	0	0.42|0.27	38.71-100.00	1	0	1
SDF2-300|SDF2-330	51.0	0	0.35|0.34	50.00-100.00	0	0	0
SDF2-62|SDF2-343	50.875	0	0.48|0.23	41.94-100.00	0	0	0
SDF2-59|SDF2-239	50.75	0	0.43|0.29	35.48-100.00	0	0	0
SDF2-101|SDF2-269	50.75	0	0.50|0.23	33.87-100.00	0	0	0
SDF2-156|SDF2-188	50.75	0	0.31|0.38	41.94-100.00	0	0	0
SDF2-289|SDF2-343	50.75	0	0.48|0.23	43.55-100.00	0	0	0
SDF2-135|SDF2-156	50.5	0	0.40|0.31	38.71-100.00	0	0	0
SDF2-190|SDF2-194	50.5	0	0.36|0.33	37.10-100.00	0	0	0
SDF2-56|SDF2-66	50.5	0	0.34|0.40	41.94-100.00	0	1	1
SDF2-156|SDF2-222	50.375	0	0.31|0.40	38.71-100.00	0	0	0
SDF2-188|SDF2-300	50.375	0	0.38|0.35	41.94-100.00	0	0	0
SDF2-128|SDF2-239	50.25	0	0.47|0.29	40.32-100.00	0	0	0
SDF2-207|SDF2-418	50.25	0	0.30|0.45	30.65-100.00	1	1	2
SDF2-47|SDF2-137	50.125	0	0.41|0.33	38.71-100.00	0	0	0
SDF2-56|SDF2-366	50.125	0	0.34|0.43	33.87-100.00	0	0	0
SDF2-69|SDF2-311	50.125	0	0.37|0.39	33.87-100.00	1	0	1
SDF2-84|SDF2-228	50.0	0	0.34|0.42	33.87-100.00	0	0	0
SDF2-156|SDF2-351	50.0	0	0.31|0.40	48.39-100.00	0	0	0
SDF2-190|SDF2-398	50.0	0	0.36|0.39	48.39-100.00	0	0	0
SDF2-325|SDF2-344	50.0	0	0.34|0.44	41.94-100.00	0	0	0
SDF2-270|SDF2-418	50.0	0	0.30|0.45	27.42-100.00	0	1	1
SDF2-05|SDF2-193	49.875	0	0.30|0.48	30.65-100.00	0	0	0
SDF2-130|SDF2-169	49.875	0	0.31|0.47	37.10-100.00	0	0	0
SDF2-131|SDF2-373	49.875	0	0.31|0.47	32.26-100.00	1	0	1
SDF2-212|SDF2-360	49.875	0	0.42|0.34	33.87-100.00	1	1	2
SDF2-56|SDF2-252	49.75	0	0.34|0.45	40.32-100.00	0	0	0
SDF2-71|SDF2-130	49.75	0	0.48|0.31	30.65-100.00	0	0	0
SDF2-84|SDF2-97	49.75	0	0.34|0.45	30.65-100.00	0	0	0
SDF2-84|SDF2-252	49.75	0	0.34|0.45	37.10-100.00	0	0	0
SDF2-185|SDF2-270	49.75	0	0.48|0.30	35.48-100.00	0	0	0
SDF2-330|SDF2-331	49.75	0	0.34|0.45	37.10-100.00	0	0	0
SDF2-47|SDF2-200	49.75	0	0.41|0.36	41.94-100.00	0	1	1
SDF2-69|SDF2-378	49.75	0	0.37|0.39	45.16-100.00	1	0	1
SDF2-185|SDF2-207	49.75	0	0.48|0.30	33.87-100.00	0	1	1
SDF2-325|SDF2-418	49.75	0	0.34|0.45	29.03-100.00	0	1	1
SDF2-83|SDF2-288	49.75	0	0.45|0.34	37.10-100.00	0	2	2
SDF2-158|SDF2-312	49.625	0	0.33|0.39	37.10-100.00	1	0	1
