# Supplementary material for: ResynPy: a software for selecting pairs of complementary inbred lines to resynthesize valuable heterozygous genotypes
Source: BMC Bioinformatics. 2025 Oct 28;26:265. doi: 10.1186/s12859-025-06279-x (PMC12560546; doi:10.1186/s12859-025-06279-x)
Supplement: Supplementary file 5 — Additional file 5. [file 12859_2025_6279_MOESM5_ESM.tab]

Start time: 2025-03-05 11:04:56.751296
==============================
Analysis of F2 genotyping data
==============================
---------
variables:
---------
	genos: ResynPy/SD_F2data.tab
	markers: ResynPy/SDmarkers.tab
	scores_file: ResynPy/scores_default.tab
	results_dir: SD_parallel1
	not_phased: False
	invariable: 0.01
	score_threshold: 0.8
	hetero: 0.5
	out_prefix: resynpyOut
	num_cpus: 4
------------------------------------------
Step 1: Pairwise comparison of individuals
------------------------------------------
	Comparison Statistics
	---------------------
		total number of markers : 62
		total number of individuals : 418
		individuals not meeting
		heterozygosity threshold : 212
		individuals to compare : 206
		pairs to compare : 21115
		discarded pairs due to score : 164
		pairs not meeting invariable
		site threshold : 20905
		ACCEPTED PAIRS : 46
------
Step 2: Figure generation for the 10 pairs of individuals with the highest score
------
End time: 2025-03-05 11:04:58.768323
