# Supplementary material for: ResynPy: a software for selecting pairs of complementary inbred lines to resynthesize valuable heterozygous genotypes
Source: BMC Bioinformatics. 2025 Oct 28;26:265. doi: 10.1186/s12859-025-06279-x (PMC12560546; doi:10.1186/s12859-025-06279-x)
Supplement: Supplementary file 6 — Additional file 6. [file 12859_2025_6279_MOESM6_ESM.tab]

SDF2-01	heterozygosity: 0.63
SDF2-02	heterozygosity: 0.73
SDF2-03	heterozygosity: 0.59
SDF2-04	heterozygosity: 0.68
SDF2-07	heterozygosity: 0.57
SDF2-10	heterozygosity: 0.56
SDF2-12	heterozygosity: 0.60
SDF2-13	heterozygosity: 0.65
SDF2-14	heterozygosity: 0.51
SDF2-15	heterozygosity: 0.73
SDF2-16	heterozygosity: 0.57
SDF2-17	heterozygosity: 0.76
SDF2-20	heterozygosity: 0.61
SDF2-21	heterozygosity: 0.63
SDF2-22	heterozygosity: 0.59
SDF2-24	heterozygosity: 0.54
SDF2-25	heterozygosity: 0.62
SDF2-26	heterozygosity: 0.63
SDF2-27	heterozygosity: 0.68
SDF2-29	heterozygosity: 0.60
SDF2-30	heterozygosity: 0.59
SDF2-33	heterozygosity: 0.60
SDF2-34	heterozygosity: 0.63
SDF2-36	heterozygosity: 0.63
SDF2-39	heterozygosity: 0.92
SDF2-40	heterozygosity: 0.57
SDF2-41	heterozygosity: 0.81
SDF2-42	heterozygosity: 0.59
SDF2-43	heterozygosity: 0.73
SDF2-44	heterozygosity: 0.56
SDF2-46	heterozygosity: 0.50
SDF2-51	heterozygosity: 0.52
SDF2-52	heterozygosity: 0.60
SDF2-53	heterozygosity: 0.62
SDF2-55	heterozygosity: 0.56
SDF2-57	heterozygosity: 0.51
SDF2-63	heterozygosity: 0.56
SDF2-65	heterozygosity: 0.59
SDF2-70	heterozygosity: 0.60
SDF2-72	heterozygosity: 0.56
SDF2-74	heterozygosity: 0.71
SDF2-75	heterozygosity: 0.71
SDF2-77	heterozygosity: 0.56
SDF2-78	heterozygosity: 0.62
SDF2-79	heterozygosity: 0.60
SDF2-80	heterozygosity: 0.68
SDF2-81	heterozygosity: 0.56
SDF2-87	heterozygosity: 0.53
SDF2-88	heterozygosity: 0.51
SDF2-90	heterozygosity: 0.52
SDF2-91	heterozygosity: 0.54
SDF2-94	heterozygosity: 0.60
SDF2-96	heterozygosity: 0.62
SDF2-100	heterozygosity: 0.54
SDF2-102	heterozygosity: 0.58
SDF2-103	heterozygosity: 0.52
SDF2-105	heterozygosity: 0.59
SDF2-107	heterozygosity: 0.52
SDF2-109	heterozygosity: 0.56
SDF2-110	heterozygosity: 0.60
SDF2-111	heterozygosity: 0.60
SDF2-113	heterozygosity: 0.65
SDF2-114	heterozygosity: 0.63
SDF2-120	heterozygosity: 0.54
SDF2-121	heterozygosity: 0.61
SDF2-122	heterozygosity: 0.54
SDF2-124	heterozygosity: 0.50
SDF2-125	heterozygosity: 0.51
SDF2-129	heterozygosity: 0.51
SDF2-132	heterozygosity: 0.51
SDF2-133	heterozygosity: 0.68
SDF2-134	heterozygosity: 0.56
SDF2-136	heterozygosity: 0.72
SDF2-138	heterozygosity: 0.53
SDF2-139	heterozygosity: 0.65
SDF2-140	heterozygosity: 0.59
SDF2-151	heterozygosity: 0.55
SDF2-152	heterozygosity: 0.50
SDF2-154	heterozygosity: 0.54
SDF2-159	heterozygosity: 0.60
SDF2-161	heterozygosity: 0.57
SDF2-162	heterozygosity: 0.61
SDF2-164	heterozygosity: 0.56
SDF2-165	heterozygosity: 0.50
SDF2-168	heterozygosity: 0.56
SDF2-170	heterozygosity: 0.55
SDF2-171	heterozygosity: 0.50
SDF2-172	heterozygosity: 0.63
SDF2-173	heterozygosity: 0.54
SDF2-174	heterozygosity: 0.60
SDF2-175	heterozygosity: 0.60
SDF2-176	heterozygosity: 0.61
SDF2-179	heterozygosity: 0.69
SDF2-183	heterozygosity: 0.60
SDF2-184	heterozygosity: 0.60
SDF2-189	heterozygosity: 0.52
SDF2-191	heterozygosity: 0.53
SDF2-192	heterozygosity: 0.60
SDF2-196	heterozygosity: 0.61
SDF2-201	heterozygosity: 0.71
SDF2-202	heterozygosity: 0.63
SDF2-204	heterozygosity: 0.70
SDF2-205	heterozygosity: 0.60
SDF2-206	heterozygosity: 0.64
SDF2-208	heterozygosity: 0.73
SDF2-209	heterozygosity: 0.53
SDF2-210	heterozygosity: 0.60
SDF2-211	heterozygosity: 0.57
SDF2-213	heterozygosity: 0.56
SDF2-215	heterozygosity: 0.67
SDF2-216	heterozygosity: 0.55
SDF2-221	heterozygosity: 0.68
SDF2-223	heterozygosity: 0.51
SDF2-224	heterozygosity: 0.56
SDF2-226	heterozygosity: 0.52
SDF2-230	heterozygosity: 0.54
SDF2-234	heterozygosity: 0.65
SDF2-235	heterozygosity: 0.65
SDF2-237	heterozygosity: 0.52
SDF2-241	heterozygosity: 0.65
SDF2-242	heterozygosity: 0.56
SDF2-243	heterozygosity: 0.61
SDF2-245	heterozygosity: 0.57
SDF2-246	heterozygosity: 0.57
SDF2-248	heterozygosity: 0.73
SDF2-253	heterozygosity: 0.52
SDF2-254	heterozygosity: 0.54
SDF2-256	heterozygosity: 0.68
SDF2-257	heterozygosity: 0.83
SDF2-258	heterozygosity: 0.75
SDF2-260	heterozygosity: 0.56
SDF2-264	heterozygosity: 0.51
SDF2-265	heterozygosity: 0.52
SDF2-266	heterozygosity: 0.57
SDF2-267	heterozygosity: 0.73
SDF2-271	heterozygosity: 0.56
SDF2-272	heterozygosity: 0.63
SDF2-276	heterozygosity: 0.75
SDF2-279	heterozygosity: 0.52
SDF2-280	heterozygosity: 0.57
SDF2-283	heterozygosity: 0.52
SDF2-285	heterozygosity: 0.67
SDF2-287	heterozygosity: 0.51
SDF2-290	heterozygosity: 0.54
SDF2-291	heterozygosity: 0.65
SDF2-293	heterozygosity: 0.59
SDF2-294	heterozygosity: 0.53
SDF2-295	heterozygosity: 0.67
SDF2-296	heterozygosity: 0.59
SDF2-299	heterozygosity: 0.59
SDF2-303	heterozygosity: 0.56
SDF2-304	heterozygosity: 0.54
SDF2-305	heterozygosity: 0.51
SDF2-306	heterozygosity: 0.62
SDF2-308	heterozygosity: 0.73
SDF2-309	heterozygosity: 0.52
SDF2-313	heterozygosity: 0.60
SDF2-317	heterozygosity: 0.75
SDF2-319	heterozygosity: 0.63
SDF2-321	heterozygosity: 0.57
SDF2-323	heterozygosity: 0.52
SDF2-327	heterozygosity: 0.51
SDF2-328	heterozygosity: 0.55
SDF2-329	heterozygosity: 0.54
SDF2-332	heterozygosity: 0.54
SDF2-333	heterozygosity: 0.51
SDF2-334	heterozygosity: 0.62
SDF2-338	heterozygosity: 0.68
SDF2-339	heterozygosity: 0.51
SDF2-340	heterozygosity: 0.63
SDF2-341	heterozygosity: 0.51
SDF2-346	heterozygosity: 0.52
SDF2-347	heterozygosity: 0.56
SDF2-348	heterozygosity: 0.61
SDF2-349	heterozygosity: 0.55
SDF2-350	heterozygosity: 0.50
SDF2-352	heterozygosity: 0.51
SDF2-355	heterozygosity: 0.59
SDF2-356	heterozygosity: 0.70
SDF2-357	heterozygosity: 0.52
SDF2-358	heterozygosity: 0.69
SDF2-359	heterozygosity: 0.67
SDF2-364	heterozygosity: 0.62
SDF2-367	heterozygosity: 0.58
SDF2-368	heterozygosity: 0.53
SDF2-369	heterozygosity: 0.69
SDF2-370	heterozygosity: 0.61
SDF2-371	heterozygosity: 0.50
SDF2-372	heterozygosity: 0.52
SDF2-374	heterozygosity: 0.82
SDF2-375	heterozygosity: 0.52
SDF2-379	heterozygosity: 0.52
SDF2-380	heterozygosity: 0.53
SDF2-384	heterozygosity: 0.52
SDF2-388	heterozygosity: 0.53
SDF2-389	heterozygosity: 0.50
SDF2-390	heterozygosity: 0.56
SDF2-393	heterozygosity: 0.77
SDF2-394	heterozygosity: 0.56
SDF2-395	heterozygosity: 0.62
SDF2-397	heterozygosity: 0.61
SDF2-400	heterozygosity: 0.73
SDF2-401	heterozygosity: 0.62
SDF2-402	heterozygosity: 0.59
SDF2-406	heterozygosity: 0.60
SDF2-407	heterozygosity: 0.64
SDF2-408	heterozygosity: 0.56
SDF2-410	heterozygosity: 0.50
SDF2-411	heterozygosity: 0.53
SDF2-412	heterozygosity: 0.56
SDF2-413	heterozygosity: 0.67
SDF2-416	heterozygosity: 0.50
SDF2-05|SDF2-06	invariable genotype ratio: 0.10
SDF2-05|SDF2-08	invariable genotype ratio: 0.35
SDF2-05|SDF2-09	invariable genotype ratio: 0.10
SDF2-05|SDF2-101	invariable genotype ratio: 0.26
SDF2-05|SDF2-104	invariable genotype ratio: 0.15
SDF2-05|SDF2-106	invariable genotype ratio: 0.23
SDF2-05|SDF2-108	invariable genotype ratio: 0.18
SDF2-05|SDF2-11	invariable genotype ratio: 0.24
SDF2-05|SDF2-112	invariable genotype ratio: 0.08
SDF2-05|SDF2-115	invariable genotype ratio: 0.23
SDF2-05|SDF2-116	invariable genotype ratio: 0.32
SDF2-05|SDF2-117	invariable genotype ratio: 0.13
SDF2-05|SDF2-118	invariable genotype ratio: 0.23
SDF2-05|SDF2-119	invariable genotype ratio: 0.19
SDF2-05|SDF2-123	invariable genotype ratio: 0.06
SDF2-05|SDF2-126	invariable genotype ratio: 0.13
SDF2-05|SDF2-127	invariable genotype ratio: 0.35
SDF2-05|SDF2-128	invariable genotype ratio: 0.23
SDF2-05|SDF2-130	invariable genotype ratio: 0.13
SDF2-05|SDF2-131	invariable genotype ratio: 0.44
SDF2-05|SDF2-135	invariable genotype ratio: 0.24
SDF2-05|SDF2-137	invariable genotype ratio: 0.37
SDF2-05|SDF2-141	invariable genotype ratio: 0.45
SDF2-05|SDF2-142	invariable genotype ratio: 0.06
SDF2-05|SDF2-143	invariable genotype ratio: 0.18
SDF2-05|SDF2-144	invariable genotype ratio: 0.19
SDF2-05|SDF2-145	invariable genotype ratio: 0.21
SDF2-05|SDF2-146	invariable genotype ratio: 0.08
SDF2-05|SDF2-147	invariable genotype ratio: 0.37
SDF2-05|SDF2-148	invariable genotype ratio: 0.39
SDF2-05|SDF2-149	invariable genotype ratio: 0.29
SDF2-05|SDF2-150	invariable genotype ratio: 0.06
SDF2-05|SDF2-153	invariable genotype ratio: 0.08
SDF2-05|SDF2-155	invariable genotype ratio: 0.24
SDF2-05|SDF2-156	invariable genotype ratio: 0.08
SDF2-05|SDF2-157	invariable genotype ratio: 0.32
SDF2-05|SDF2-158	invariable genotype ratio: 0.27
SDF2-05|SDF2-160	invariable genotype ratio: 0.15
SDF2-05|SDF2-163	invariable genotype ratio: 0.11
SDF2-05|SDF2-166	invariable genotype ratio: 0.29
SDF2-05|SDF2-167	invariable genotype ratio: 0.18
SDF2-05|SDF2-169	invariable genotype ratio: 0.26
SDF2-05|SDF2-177	invariable genotype ratio: 0.19
SDF2-05|SDF2-178	invariable genotype ratio: 0.26
SDF2-05|SDF2-18	invariable genotype ratio: 0.10
SDF2-05|SDF2-180	invariable genotype ratio: 0.18
SDF2-05|SDF2-181	invariable genotype ratio: 0.02
SDF2-05|SDF2-182	invariable genotype ratio: 0.35
SDF2-05|SDF2-185	invariable genotype ratio: 0.08
SDF2-05|SDF2-186	invariable genotype ratio: 0.23
SDF2-05|SDF2-187	invariable genotype ratio: 0.29
SDF2-05|SDF2-188	invariable genotype ratio: 0.34
SDF2-05|SDF2-19	invariable genotype ratio: 0.42
SDF2-05|SDF2-190	invariable genotype ratio: 0.44
SDF2-05|SDF2-194	invariable genotype ratio: 0.11
SDF2-05|SDF2-195	invariable genotype ratio: 0.18
SDF2-05|SDF2-198	invariable genotype ratio: 0.16
SDF2-05|SDF2-199	invariable genotype ratio: 0.19
SDF2-05|SDF2-200	invariable genotype ratio: 0.29
SDF2-05|SDF2-203	invariable genotype ratio: 0.26
SDF2-05|SDF2-207	invariable genotype ratio: 0.35
SDF2-05|SDF2-212	invariable genotype ratio: 0.27
SDF2-05|SDF2-214	invariable genotype ratio: 0.29
SDF2-05|SDF2-217	invariable genotype ratio: 0.29
SDF2-05|SDF2-218	invariable genotype ratio: 0.27
SDF2-05|SDF2-219	invariable genotype ratio: 0.37
SDF2-05|SDF2-220	invariable genotype ratio: 0.29
SDF2-05|SDF2-222	invariable genotype ratio: 0.27
SDF2-05|SDF2-225	invariable genotype ratio: 0.23
SDF2-05|SDF2-227	invariable genotype ratio: 0.37
SDF2-05|SDF2-228	invariable genotype ratio: 0.27
SDF2-05|SDF2-229	invariable genotype ratio: 0.32
SDF2-05|SDF2-23	invariable genotype ratio: 0.29
SDF2-05|SDF2-231	invariable genotype ratio: 0.42
SDF2-05|SDF2-232	invariable genotype ratio: 0.19
SDF2-05|SDF2-233	invariable genotype ratio: 0.37
SDF2-05|SDF2-236	invariable genotype ratio: 0.34
SDF2-05|SDF2-238	invariable genotype ratio: 0.42
SDF2-05|SDF2-239	invariable genotype ratio: 0.27
SDF2-05|SDF2-240	invariable genotype ratio: 0.19
SDF2-05|SDF2-244	invariable genotype ratio: 0.11
SDF2-05|SDF2-247	invariable genotype ratio: 0.24
SDF2-05|SDF2-249	invariable genotype ratio: 0.35
SDF2-05|SDF2-250	invariable genotype ratio: 0.08
SDF2-05|SDF2-251	invariable genotype ratio: 0.31
SDF2-05|SDF2-252	invariable genotype ratio: 0.27
SDF2-05|SDF2-259	invariable genotype ratio: 0.11
SDF2-05|SDF2-261	invariable genotype ratio: 0.27
SDF2-05|SDF2-262	invariable genotype ratio: 0.39
SDF2-05|SDF2-263	invariable genotype ratio: 0.19
SDF2-05|SDF2-268	invariable genotype ratio: 0.11
SDF2-05|SDF2-269	invariable genotype ratio: 0.06
SDF2-05|SDF2-270	invariable genotype ratio: 0.40
SDF2-05|SDF2-273	invariable genotype ratio: 0.21
SDF2-05|SDF2-274	invariable genotype ratio: 0.18
SDF2-05|SDF2-275	invariable genotype ratio: 0.10
SDF2-05|SDF2-277	invariable genotype ratio: 0.26
SDF2-05|SDF2-278	invariable genotype ratio: 0.16
SDF2-05|SDF2-28	invariable genotype ratio: 0.31
SDF2-05|SDF2-281	invariable genotype ratio: 0.29
SDF2-05|SDF2-282	invariable genotype ratio: 0.16
SDF2-05|SDF2-284	invariable genotype ratio: 0.18
SDF2-05|SDF2-286	invariable genotype ratio: 0.21
SDF2-05|SDF2-288	invariable genotype ratio: 0.24
SDF2-05|SDF2-289	invariable genotype ratio: 0.11
SDF2-05|SDF2-292	invariable genotype ratio: 0.23
SDF2-05|SDF2-297	invariable genotype ratio: 0.23
SDF2-05|SDF2-298	invariable genotype ratio: 0.27
SDF2-05|SDF2-300	invariable genotype ratio: 0.27
SDF2-05|SDF2-301	invariable genotype ratio: 0.31
SDF2-05|SDF2-302	invariable genotype ratio: 0.27
SDF2-05|SDF2-307	invariable genotype ratio: 0.26
SDF2-05|SDF2-31	invariable genotype ratio: 0.06
SDF2-05|SDF2-310	invariable genotype ratio: 0.40
SDF2-05|SDF2-311	invariable genotype ratio: 0.31
SDF2-05|SDF2-312	invariable genotype ratio: 0.23
SDF2-05|SDF2-314	invariable genotype ratio: 0.19
SDF2-05|SDF2-315	invariable genotype ratio: 0.31
SDF2-05|SDF2-316	invariable genotype ratio: 0.35
SDF2-05|SDF2-318	invariable genotype ratio: 0.10
SDF2-05|SDF2-32	invariable genotype ratio: 0.26
SDF2-05|SDF2-320	invariable genotype ratio: 0.26
SDF2-05|SDF2-322	invariable genotype ratio: 0.13
SDF2-05|SDF2-324	invariable genotype ratio: 0.11
SDF2-05|SDF2-325	invariable genotype ratio: 0.40
SDF2-05|SDF2-326	invariable genotype ratio: 0.15
SDF2-05|SDF2-330	invariable genotype ratio: 0.21
SDF2-05|SDF2-331	invariable genotype ratio: 0.26
SDF2-05|SDF2-335	invariable genotype ratio: 0.31
SDF2-05|SDF2-336	invariable genotype ratio: 0.26
SDF2-05|SDF2-337	invariable genotype ratio: 0.34
SDF2-05|SDF2-342	invariable genotype ratio: 0.24
SDF2-05|SDF2-343	invariable genotype ratio: 0.21
SDF2-05|SDF2-344	invariable genotype ratio: 0.06
SDF2-05|SDF2-345	invariable genotype ratio: 0.31
SDF2-05|SDF2-35	invariable genotype ratio: 0.13
SDF2-05|SDF2-351	invariable genotype ratio: 0.37
SDF2-05|SDF2-353	invariable genotype ratio: 0.34
SDF2-05|SDF2-354	invariable genotype ratio: 0.21
SDF2-05|SDF2-360	invariable genotype ratio: 0.24
SDF2-05|SDF2-361	invariable genotype ratio: 0.11
SDF2-05|SDF2-362	invariable genotype ratio: 0.26
SDF2-05|SDF2-363	invariable genotype ratio: 0.13
SDF2-05|SDF2-365	invariable genotype ratio: 0.16
SDF2-05|SDF2-366	invariable genotype ratio: 0.16
SDF2-05|SDF2-37	invariable genotype ratio: 0.32
SDF2-05|SDF2-373	invariable genotype ratio: 0.16
SDF2-05|SDF2-376	invariable genotype ratio: 0.13
SDF2-05|SDF2-377	invariable genotype ratio: 0.19
SDF2-05|SDF2-378	invariable genotype ratio: 0.34
SDF2-05|SDF2-38	invariable genotype ratio: 0.21
SDF2-05|SDF2-381	invariable genotype ratio: 0.13
SDF2-05|SDF2-382	invariable genotype ratio: 0.13
SDF2-05|SDF2-383	invariable genotype ratio: 0.26
SDF2-05|SDF2-385	invariable genotype ratio: 0.23
SDF2-05|SDF2-386	invariable genotype ratio: 0.42
SDF2-05|SDF2-387	invariable genotype ratio: 0.10
SDF2-05|SDF2-391	invariable genotype ratio: 0.02
SDF2-05|SDF2-392	invariable genotype ratio: 0.13
SDF2-05|SDF2-396	invariable genotype ratio: 0.26
SDF2-05|SDF2-398	invariable genotype ratio: 0.03
SDF2-05|SDF2-399	invariable genotype ratio: 0.31
SDF2-05|SDF2-403	invariable genotype ratio: 0.18
SDF2-05|SDF2-404	invariable genotype ratio: 0.02
SDF2-05|SDF2-405	invariable genotype ratio: 0.24
SDF2-05|SDF2-409	invariable genotype ratio: 0.23
SDF2-05|SDF2-414	invariable genotype ratio: 0.23
SDF2-05|SDF2-415	invariable genotype ratio: 0.24
SDF2-05|SDF2-417	invariable genotype ratio: 0.34
SDF2-05|SDF2-418	invariable genotype ratio: 0.08
SDF2-05|SDF2-419	invariable genotype ratio: 0.15
SDF2-05|SDF2-420	invariable genotype ratio: 0.10
SDF2-05|SDF2-45	invariable genotype ratio: 0.18
SDF2-05|SDF2-47	invariable genotype ratio: 0.13
SDF2-05|SDF2-48	invariable genotype ratio: 0.21
SDF2-05|SDF2-49	invariable genotype ratio: 0.16
SDF2-05|SDF2-50	invariable genotype ratio: 0.48
SDF2-05|SDF2-54	invariable genotype ratio: 0.34
SDF2-05|SDF2-56	invariable genotype ratio: 0.23
SDF2-05|SDF2-58	invariable genotype ratio: 0.31
SDF2-05|SDF2-59	invariable genotype ratio: 0.29
SDF2-05|SDF2-60	invariable genotype ratio: 0.23
SDF2-05|SDF2-61	invariable genotype ratio: 0.05
SDF2-05|SDF2-62	invariable genotype ratio: 0.29
SDF2-05|SDF2-64	invariable genotype ratio: 0.08
SDF2-05|SDF2-66	invariable genotype ratio: 0.24
SDF2-05|SDF2-67	invariable genotype ratio: 0.19
SDF2-05|SDF2-68	invariable genotype ratio: 0.27
SDF2-05|SDF2-69	invariable genotype ratio: 0.03
SDF2-05|SDF2-71	invariable genotype ratio: 0.35
SDF2-05|SDF2-73	invariable genotype ratio: 0.27
SDF2-05|SDF2-76	invariable genotype ratio: 0.13
SDF2-05|SDF2-82	invariable genotype ratio: 0.18
SDF2-05|SDF2-83	invariable genotype ratio: 0.15
SDF2-05|SDF2-84	invariable genotype ratio: 0.05
SDF2-05|SDF2-85	invariable genotype ratio: 0.16
SDF2-05|SDF2-86	invariable genotype ratio: 0.26
SDF2-05|SDF2-89	invariable genotype ratio: 0.16
SDF2-05|SDF2-92	invariable genotype ratio: 0.11
SDF2-05|SDF2-93	invariable genotype ratio: 0.42
SDF2-05|SDF2-95	invariable genotype ratio: 0.37
SDF2-05|SDF2-97	invariable genotype ratio: 0.37
SDF2-05|SDF2-98	invariable genotype ratio: 0.19
SDF2-05|SDF2-99	invariable genotype ratio: 0.03
SDF2-06|SDF2-08	invariable genotype ratio: 0.06
SDF2-06|SDF2-09	invariable genotype ratio: 0.16
SDF2-06|SDF2-101	invariable genotype ratio: 0.10
SDF2-06|SDF2-104	invariable genotype ratio: 0.13
SDF2-06|SDF2-106	invariable genotype ratio: 0.11
SDF2-06|SDF2-108	invariable genotype ratio: 0.13
SDF2-06|SDF2-11	invariable genotype ratio: 0.11
SDF2-06|SDF2-112	invariable genotype ratio: 0.13
SDF2-06|SDF2-115	invariable genotype ratio: 0.11
SDF2-06|SDF2-116	invariable genotype ratio: 0.16
SDF2-06|SDF2-117	invariable genotype ratio: 0.05
SDF2-06|SDF2-118	invariable genotype ratio: 0.13
SDF2-06|SDF2-119	pair score: 46.75
SDF2-06|SDF2-123	invariable genotype ratio: 0.06
SDF2-06|SDF2-126	invariable genotype ratio: 0.21
SDF2-06|SDF2-127	invariable genotype ratio: 0.10
SDF2-06|SDF2-128	invariable genotype ratio: 0.19
SDF2-06|SDF2-130	pair score: 49.25
SDF2-06|SDF2-131	invariable genotype ratio: 0.10
SDF2-06|SDF2-135	invariable genotype ratio: 0.19
SDF2-06|SDF2-137	invariable genotype ratio: 0.08
SDF2-06|SDF2-141	invariable genotype ratio: 0.11
SDF2-06|SDF2-142	invariable genotype ratio: 0.16
SDF2-06|SDF2-143	invariable genotype ratio: 0.15
SDF2-06|SDF2-144	invariable genotype ratio: 0.10
SDF2-06|SDF2-145	invariable genotype ratio: 0.05
SDF2-06|SDF2-146	invariable genotype ratio: 0.23
SDF2-06|SDF2-147	invariable genotype ratio: 0.06
SDF2-06|SDF2-148	invariable genotype ratio: 0.10
SDF2-06|SDF2-149	invariable genotype ratio: 0.15
SDF2-06|SDF2-150	invariable genotype ratio: 0.06
SDF2-06|SDF2-153	invariable genotype ratio: 0.16
SDF2-06|SDF2-155	invariable genotype ratio: 0.19
SDF2-06|SDF2-156	invariable genotype ratio: 0.08
SDF2-06|SDF2-157	invariable genotype ratio: 0.21
SDF2-06|SDF2-158	invariable genotype ratio: 0.02
SDF2-06|SDF2-160	invariable genotype ratio: 0.15
SDF2-06|SDF2-163	invariable genotype ratio: 0.19
SDF2-06|SDF2-166	invariable genotype ratio: 0.11
SDF2-06|SDF2-167	invariable genotype ratio: 0.27
SDF2-06|SDF2-169	invariable genotype ratio: 0.27
SDF2-06|SDF2-177	invariable genotype ratio: 0.18
SDF2-06|SDF2-178	invariable genotype ratio: 0.10
SDF2-06|SDF2-18	invariable genotype ratio: 0.11
SDF2-06|SDF2-180	invariable genotype ratio: 0.18
SDF2-06|SDF2-181	invariable genotype ratio: 0.15
SDF2-06|SDF2-182	invariable genotype ratio: 0.03
SDF2-06|SDF2-185	invariable genotype ratio: 0.26
SDF2-06|SDF2-186	invariable genotype ratio: 0.08
SDF2-06|SDF2-187	invariable genotype ratio: 0.11
SDF2-06|SDF2-188	invariable genotype ratio: 0.10
SDF2-06|SDF2-19	invariable genotype ratio: 0.11
SDF2-06|SDF2-190	invariable genotype ratio: 0.18
SDF2-06|SDF2-193	invariable genotype ratio: 0.11
SDF2-06|SDF2-194	invariable genotype ratio: 0.13
SDF2-06|SDF2-195	invariable genotype ratio: 0.18
SDF2-06|SDF2-198	invariable genotype ratio: 0.13
SDF2-06|SDF2-199	invariable genotype ratio: 0.24
SDF2-06|SDF2-200	invariable genotype ratio: 0.15
SDF2-06|SDF2-203	invariable genotype ratio: 0.11
SDF2-06|SDF2-207	invariable genotype ratio: 0.02
SDF2-06|SDF2-212	invariable genotype ratio: 0.02
SDF2-06|SDF2-214	invariable genotype ratio: 0.05
SDF2-06|SDF2-217	invariable genotype ratio: 0.16
SDF2-06|SDF2-218	invariable genotype ratio: 0.24
SDF2-06|SDF2-219	invariable genotype ratio: 0.08
SDF2-06|SDF2-220	invariable genotype ratio: 0.06
SDF2-06|SDF2-222	invariable genotype ratio: 0.15
SDF2-06|SDF2-225	invariable genotype ratio: 0.18
SDF2-06|SDF2-227	invariable genotype ratio: 0.16
SDF2-06|SDF2-228	invariable genotype ratio: 0.11
SDF2-06|SDF2-229	invariable genotype ratio: 0.10
SDF2-06|SDF2-23	invariable genotype ratio: 0.18
SDF2-06|SDF2-231	invariable genotype ratio: 0.06
SDF2-06|SDF2-232	invariable genotype ratio: 0.10
SDF2-06|SDF2-233	invariable genotype ratio: 0.06
SDF2-06|SDF2-236	invariable genotype ratio: 0.10
SDF2-06|SDF2-238	invariable genotype ratio: 0.21
SDF2-06|SDF2-239	invariable genotype ratio: 0.10
SDF2-06|SDF2-240	invariable genotype ratio: 0.16
SDF2-06|SDF2-244	invariable genotype ratio: 0.23
SDF2-06|SDF2-247	invariable genotype ratio: 0.15
SDF2-06|SDF2-249	invariable genotype ratio: 0.08
SDF2-06|SDF2-250	invariable genotype ratio: 0.06
SDF2-06|SDF2-251	invariable genotype ratio: 0.15
SDF2-06|SDF2-252	invariable genotype ratio: 0.06
SDF2-06|SDF2-259	invariable genotype ratio: 0.16
SDF2-06|SDF2-261	invariable genotype ratio: 0.05
SDF2-06|SDF2-262	invariable genotype ratio: 0.10
SDF2-06|SDF2-263	invariable genotype ratio: 0.03
SDF2-06|SDF2-268	invariable genotype ratio: 0.10
SDF2-06|SDF2-269	invariable genotype ratio: 0.11
SDF2-06|SDF2-270	invariable genotype ratio: 0.03
SDF2-06|SDF2-273	invariable genotype ratio: 0.03
SDF2-06|SDF2-274	invariable genotype ratio: 0.11
SDF2-06|SDF2-275	invariable genotype ratio: 0.11
SDF2-06|SDF2-277	invariable genotype ratio: 0.21
SDF2-06|SDF2-278	invariable genotype ratio: 0.03
SDF2-06|SDF2-28	invariable genotype ratio: 0.18
SDF2-06|SDF2-281	invariable genotype ratio: 0.02
SDF2-06|SDF2-282	invariable genotype ratio: 0.03
SDF2-06|SDF2-284	invariable genotype ratio: 0.11
SDF2-06|SDF2-286	invariable genotype ratio: 0.13
SDF2-06|SDF2-288	invariable genotype ratio: 0.05
SDF2-06|SDF2-289	invariable genotype ratio: 0.23
SDF2-06|SDF2-292	invariable genotype ratio: 0.24
SDF2-06|SDF2-297	invariable genotype ratio: 0.16
SDF2-06|SDF2-298	invariable genotype ratio: 0.26
SDF2-06|SDF2-300	invariable genotype ratio: 0.24
SDF2-06|SDF2-301	invariable genotype ratio: 0.13
SDF2-06|SDF2-302	invariable genotype ratio: 0.18
SDF2-06|SDF2-307	invariable genotype ratio: 0.15
SDF2-06|SDF2-31	invariable genotype ratio: 0.24
SDF2-06|SDF2-310	invariable genotype ratio: 0.03
SDF2-06|SDF2-311	invariable genotype ratio: 0.15
SDF2-06|SDF2-312	invariable genotype ratio: 0.18
SDF2-06|SDF2-314	pair score: 48.00
SDF2-06|SDF2-315	pair score: 47.12
SDF2-06|SDF2-316	invariable genotype ratio: 0.05
SDF2-06|SDF2-318	invariable genotype ratio: 0.11
SDF2-06|SDF2-32	invariable genotype ratio: 0.21
SDF2-06|SDF2-320	invariable genotype ratio: 0.21
SDF2-06|SDF2-322	invariable genotype ratio: 0.06
SDF2-06|SDF2-324	invariable genotype ratio: 0.10
SDF2-06|SDF2-325	invariable genotype ratio: 0.16
SDF2-06|SDF2-326	invariable genotype ratio: 0.02
SDF2-06|SDF2-330	invariable genotype ratio: 0.10
SDF2-06|SDF2-331	invariable genotype ratio: 0.11
SDF2-06|SDF2-335	invariable genotype ratio: 0.02
SDF2-06|SDF2-336	invariable genotype ratio: 0.18
SDF2-06|SDF2-337	pair score: 46.62
SDF2-06|SDF2-342	invariable genotype ratio: 0.13
SDF2-06|SDF2-343	invariable genotype ratio: 0.10
SDF2-06|SDF2-344	invariable genotype ratio: 0.06
SDF2-06|SDF2-345	invariable genotype ratio: 0.16
SDF2-06|SDF2-35	invariable genotype ratio: 0.15
SDF2-06|SDF2-351	invariable genotype ratio: 0.10
SDF2-06|SDF2-353	invariable genotype ratio: 0.05
SDF2-06|SDF2-354	invariable genotype ratio: 0.08
SDF2-06|SDF2-360	invariable genotype ratio: 0.34
SDF2-06|SDF2-361	invariable genotype ratio: 0.06
SDF2-06|SDF2-362	invariable genotype ratio: 0.10
SDF2-06|SDF2-363	invariable genotype ratio: 0.05
SDF2-06|SDF2-365	invariable genotype ratio: 0.11
SDF2-06|SDF2-366	invariable genotype ratio: 0.08
SDF2-06|SDF2-37	invariable genotype ratio: 0.13
SDF2-06|SDF2-373	invariable genotype ratio: 0.18
SDF2-06|SDF2-376	invariable genotype ratio: 0.18
SDF2-06|SDF2-377	invariable genotype ratio: 0.08
SDF2-06|SDF2-378	invariable genotype ratio: 0.16
SDF2-06|SDF2-38	invariable genotype ratio: 0.08
SDF2-06|SDF2-381	invariable genotype ratio: 0.06
SDF2-06|SDF2-382	invariable genotype ratio: 0.06
SDF2-06|SDF2-383	invariable genotype ratio: 0.11
SDF2-06|SDF2-385	invariable genotype ratio: 0.03
SDF2-06|SDF2-386	invariable genotype ratio: 0.29
SDF2-06|SDF2-387	invariable genotype ratio: 0.06
SDF2-06|SDF2-391	invariable genotype ratio: 0.23
SDF2-06|SDF2-392	invariable genotype ratio: 0.15
SDF2-06|SDF2-396	invariable genotype ratio: 0.05
SDF2-06|SDF2-398	invariable genotype ratio: 0.11
SDF2-06|SDF2-399	invariable genotype ratio: 0.35
SDF2-06|SDF2-403	invariable genotype ratio: 0.16
SDF2-06|SDF2-404	invariable genotype ratio: 0.35
SDF2-06|SDF2-405	invariable genotype ratio: 0.21
SDF2-06|SDF2-409	invariable genotype ratio: 0.16
SDF2-06|SDF2-414	invariable genotype ratio: 0.11
SDF2-06|SDF2-415	invariable genotype ratio: 0.13
SDF2-06|SDF2-417	invariable genotype ratio: 0.16
SDF2-06|SDF2-418	invariable genotype ratio: 0.16
SDF2-06|SDF2-419	invariable genotype ratio: 0.23
SDF2-06|SDF2-420	invariable genotype ratio: 0.03
SDF2-06|SDF2-45	invariable genotype ratio: 0.08
SDF2-06|SDF2-47	invariable genotype ratio: 0.18
SDF2-06|SDF2-48	invariable genotype ratio: 0.08
SDF2-06|SDF2-49	invariable genotype ratio: 0.10
SDF2-06|SDF2-50	invariable genotype ratio: 0.27
SDF2-06|SDF2-54	invariable genotype ratio: 0.05
SDF2-06|SDF2-56	invariable genotype ratio: 0.26
SDF2-06|SDF2-58	invariable genotype ratio: 0.15
SDF2-06|SDF2-59	invariable genotype ratio: 0.16
SDF2-06|SDF2-60	invariable genotype ratio: 0.13
SDF2-06|SDF2-61	invariable genotype ratio: 0.06
SDF2-06|SDF2-62	invariable genotype ratio: 0.08
SDF2-06|SDF2-64	invariable genotype ratio: 0.15
SDF2-06|SDF2-66	invariable genotype ratio: 0.03
SDF2-06|SDF2-67	invariable genotype ratio: 0.15
SDF2-06|SDF2-68	invariable genotype ratio: 0.15
SDF2-06|SDF2-69	invariable genotype ratio: 0.13
SDF2-06|SDF2-71	invariable genotype ratio: 0.13
SDF2-06|SDF2-73	invariable genotype ratio: 0.06
SDF2-06|SDF2-76	invariable genotype ratio: 0.16
SDF2-06|SDF2-82	invariable genotype ratio: 0.10
SDF2-06|SDF2-83	invariable genotype ratio: 0.29
SDF2-06|SDF2-84	invariable genotype ratio: 0.26
SDF2-06|SDF2-85	invariable genotype ratio: 0.27
SDF2-06|SDF2-86	invariable genotype ratio: 0.18
SDF2-06|SDF2-89	invariable genotype ratio: 0.15
SDF2-06|SDF2-92	invariable genotype ratio: 0.05
SDF2-06|SDF2-93	invariable genotype ratio: 0.10
SDF2-06|SDF2-95	pair score: 48.25
SDF2-06|SDF2-97	invariable genotype ratio: 0.08
SDF2-06|SDF2-98	invariable genotype ratio: 0.10
SDF2-06|SDF2-99	invariable genotype ratio: 0.21
SDF2-08|SDF2-09	invariable genotype ratio: 0.02
SDF2-08|SDF2-101	invariable genotype ratio: 0.26
SDF2-08|SDF2-104	invariable genotype ratio: 0.11
SDF2-08|SDF2-106	invariable genotype ratio: 0.06
SDF2-08|SDF2-108	invariable genotype ratio: 0.16
SDF2-08|SDF2-11	invariable genotype ratio: 0.06
SDF2-08|SDF2-112	invariable genotype ratio: 0.18
SDF2-08|SDF2-115	invariable genotype ratio: 0.27
SDF2-08|SDF2-116	invariable genotype ratio: 0.19
SDF2-08|SDF2-117	invariable genotype ratio: 0.21
SDF2-08|SDF2-118	invariable genotype ratio: 0.26
SDF2-08|SDF2-119	invariable genotype ratio: 0.02
SDF2-08|SDF2-123	invariable genotype ratio: 0.21
SDF2-08|SDF2-126	invariable genotype ratio: 0.03
SDF2-08|SDF2-127	invariable genotype ratio: 0.16
SDF2-08|SDF2-128	invariable genotype ratio: 0.10
SDF2-08|SDF2-130	invariable genotype ratio: 0.11
SDF2-08|SDF2-131	invariable genotype ratio: 0.18
SDF2-08|SDF2-135	invariable genotype ratio: 0.11
SDF2-08|SDF2-137	invariable genotype ratio: 0.34
SDF2-08|SDF2-141	invariable genotype ratio: 0.23
SDF2-08|SDF2-142	invariable genotype ratio: 0.02
SDF2-08|SDF2-143	invariable genotype ratio: 0.11
SDF2-08|SDF2-144	invariable genotype ratio: 0.19
SDF2-08|SDF2-145	invariable genotype ratio: 0.18
SDF2-08|SDF2-146	invariable genotype ratio: 0.18
SDF2-08|SDF2-147	invariable genotype ratio: 0.19
SDF2-08|SDF2-148	invariable genotype ratio: 0.15
SDF2-08|SDF2-149	invariable genotype ratio: 0.24
SDF2-08|SDF2-150	invariable genotype ratio: 0.06
SDF2-08|SDF2-153	pair score: 48.50
SDF2-08|SDF2-155	invariable genotype ratio: 0.06
SDF2-08|SDF2-156	pair score: 49.38
SDF2-08|SDF2-157	invariable genotype ratio: 0.11
SDF2-08|SDF2-158	invariable genotype ratio: 0.21
SDF2-08|SDF2-160	invariable genotype ratio: 0.03
SDF2-08|SDF2-163	invariable genotype ratio: 0.16
SDF2-08|SDF2-166	invariable genotype ratio: 0.37
SDF2-08|SDF2-167	invariable genotype ratio: 0.05
SDF2-08|SDF2-169	invariable genotype ratio: 0.18
SDF2-08|SDF2-177	invariable genotype ratio: 0.11
SDF2-08|SDF2-178	invariable genotype ratio: 0.13
SDF2-08|SDF2-18	invariable genotype ratio: 0.05
SDF2-08|SDF2-180	invariable genotype ratio: 0.19
SDF2-08|SDF2-181	invariable genotype ratio: 0.08
SDF2-08|SDF2-182	invariable genotype ratio: 0.27
SDF2-08|SDF2-185	pair score: 47.00
SDF2-08|SDF2-186	invariable genotype ratio: 0.19
SDF2-08|SDF2-187	invariable genotype ratio: 0.15
SDF2-08|SDF2-188	invariable genotype ratio: 0.29
SDF2-08|SDF2-19	invariable genotype ratio: 0.29
SDF2-08|SDF2-190	invariable genotype ratio: 0.19
SDF2-08|SDF2-193	invariable genotype ratio: 0.15
SDF2-08|SDF2-194	invariable genotype ratio: 0.13
SDF2-08|SDF2-195	invariable genotype ratio: 0.08
SDF2-08|SDF2-198	invariable genotype ratio: 0.27
SDF2-08|SDF2-199	invariable genotype ratio: 0.15
SDF2-08|SDF2-200	invariable genotype ratio: 0.26
SDF2-08|SDF2-203	invariable genotype ratio: 0.11
SDF2-08|SDF2-207	invariable genotype ratio: 0.24
SDF2-08|SDF2-212	invariable genotype ratio: 0.21
SDF2-08|SDF2-214	invariable genotype ratio: 0.10
SDF2-08|SDF2-217	invariable genotype ratio: 0.15
SDF2-08|SDF2-218	invariable genotype ratio: 0.21
SDF2-08|SDF2-219	invariable genotype ratio: 0.26
SDF2-08|SDF2-220	invariable genotype ratio: 0.21
SDF2-08|SDF2-222	invariable genotype ratio: 0.31
SDF2-08|SDF2-225	invariable genotype ratio: 0.13
SDF2-08|SDF2-227	invariable genotype ratio: 0.16
SDF2-08|SDF2-228	invariable genotype ratio: 0.21
SDF2-08|SDF2-229	invariable genotype ratio: 0.26
SDF2-08|SDF2-23	invariable genotype ratio: 0.27
SDF2-08|SDF2-231	invariable genotype ratio: 0.34
SDF2-08|SDF2-232	invariable genotype ratio: 0.10
SDF2-08|SDF2-233	invariable genotype ratio: 0.19
SDF2-08|SDF2-236	invariable genotype ratio: 0.13
SDF2-08|SDF2-238	invariable genotype ratio: 0.32
SDF2-08|SDF2-239	invariable genotype ratio: 0.19
SDF2-08|SDF2-240	invariable genotype ratio: 0.03
SDF2-08|SDF2-244	invariable genotype ratio: 0.08
SDF2-08|SDF2-247	invariable genotype ratio: 0.21
SDF2-08|SDF2-249	invariable genotype ratio: 0.26
SDF2-08|SDF2-250	invariable genotype ratio: 0.15
SDF2-08|SDF2-251	invariable genotype ratio: 0.10
SDF2-08|SDF2-252	invariable genotype ratio: 0.11
SDF2-08|SDF2-259	invariable genotype ratio: 0.05
SDF2-08|SDF2-261	invariable genotype ratio: 0.31
SDF2-08|SDF2-262	invariable genotype ratio: 0.29
SDF2-08|SDF2-263	invariable genotype ratio: 0.05
SDF2-08|SDF2-268	invariable genotype ratio: 0.13
SDF2-08|SDF2-269	invariable genotype ratio: 0.02
SDF2-08|SDF2-270	invariable genotype ratio: 0.37
SDF2-08|SDF2-273	invariable genotype ratio: 0.08
SDF2-08|SDF2-274	invariable genotype ratio: 0.03
SDF2-08|SDF2-275	invariable genotype ratio: 0.03
SDF2-08|SDF2-277	invariable genotype ratio: 0.26
SDF2-08|SDF2-278	invariable genotype ratio: 0.19
SDF2-08|SDF2-28	invariable genotype ratio: 0.16
SDF2-08|SDF2-281	invariable genotype ratio: 0.31
SDF2-08|SDF2-282	invariable genotype ratio: 0.19
SDF2-08|SDF2-284	pair score: 47.00
SDF2-08|SDF2-286	invariable genotype ratio: 0.18
SDF2-08|SDF2-288	invariable genotype ratio: 0.18
SDF2-08|SDF2-289	invariable genotype ratio: 0.02
SDF2-08|SDF2-292	invariable genotype ratio: 0.26
SDF2-08|SDF2-297	invariable genotype ratio: 0.23
SDF2-08|SDF2-298	invariable genotype ratio: 0.15
SDF2-08|SDF2-300	invariable genotype ratio: 0.18
SDF2-08|SDF2-301	invariable genotype ratio: 0.23
SDF2-08|SDF2-302	invariable genotype ratio: 0.15
SDF2-08|SDF2-307	invariable genotype ratio: 0.11
SDF2-08|SDF2-31	invariable genotype ratio: 0.02
SDF2-08|SDF2-310	invariable genotype ratio: 0.29
SDF2-08|SDF2-311	invariable genotype ratio: 0.15
SDF2-08|SDF2-312	invariable genotype ratio: 0.10
SDF2-08|SDF2-314	invariable genotype ratio: 0.24
SDF2-08|SDF2-315	invariable genotype ratio: 0.16
SDF2-08|SDF2-316	invariable genotype ratio: 0.34
SDF2-08|SDF2-318	invariable genotype ratio: 0.18
SDF2-08|SDF2-32	invariable genotype ratio: 0.11
SDF2-08|SDF2-320	invariable genotype ratio: 0.08
SDF2-08|SDF2-322	invariable genotype ratio: 0.03
SDF2-08|SDF2-324	invariable genotype ratio: 0.08
SDF2-08|SDF2-325	invariable genotype ratio: 0.26
SDF2-08|SDF2-326	invariable genotype ratio: 0.15
SDF2-08|SDF2-330	invariable genotype ratio: 0.26
SDF2-08|SDF2-331	invariable genotype ratio: 0.18
SDF2-08|SDF2-335	invariable genotype ratio: 0.32
SDF2-08|SDF2-336	invariable genotype ratio: 0.11
SDF2-08|SDF2-337	invariable genotype ratio: 0.24
SDF2-08|SDF2-342	invariable genotype ratio: 0.26
SDF2-08|SDF2-343	invariable genotype ratio: 0.32
SDF2-08|SDF2-344	invariable genotype ratio: 0.18
SDF2-08|SDF2-345	invariable genotype ratio: 0.18
SDF2-08|SDF2-35	invariable genotype ratio: 0.03
SDF2-08|SDF2-351	invariable genotype ratio: 0.34
SDF2-08|SDF2-353	invariable genotype ratio: 0.31
SDF2-08|SDF2-354	invariable genotype ratio: 0.27
SDF2-08|SDF2-360	invariable genotype ratio: 0.19
SDF2-08|SDF2-361	invariable genotype ratio: 0.23
SDF2-08|SDF2-362	invariable genotype ratio: 0.23
SDF2-08|SDF2-363	invariable genotype ratio: 0.03
SDF2-08|SDF2-365	invariable genotype ratio: 0.19
SDF2-08|SDF2-366	invariable genotype ratio: 0.16
SDF2-08|SDF2-37	invariable genotype ratio: 0.31
SDF2-08|SDF2-373	invariable genotype ratio: 0.26
SDF2-08|SDF2-376	invariable genotype ratio: 0.05
SDF2-08|SDF2-377	invariable genotype ratio: 0.13
SDF2-08|SDF2-378	invariable genotype ratio: 0.21
SDF2-08|SDF2-38	invariable genotype ratio: 0.18
SDF2-08|SDF2-381	invariable genotype ratio: 0.08
SDF2-08|SDF2-382	invariable genotype ratio: 0.08
SDF2-08|SDF2-383	invariable genotype ratio: 0.21
SDF2-08|SDF2-385	invariable genotype ratio: 0.21
SDF2-08|SDF2-386	invariable genotype ratio: 0.15
SDF2-08|SDF2-387	invariable genotype ratio: 0.19
SDF2-08|SDF2-391	invariable genotype ratio: 0.10
SDF2-08|SDF2-392	invariable genotype ratio: 0.02
SDF2-08|SDF2-396	invariable genotype ratio: 0.21
SDF2-08|SDF2-398	invariable genotype ratio: 0.18
SDF2-08|SDF2-399	invariable genotype ratio: 0.11
SDF2-08|SDF2-403	invariable genotype ratio: 0.02
SDF2-08|SDF2-404	invariable genotype ratio: 0.02
SDF2-08|SDF2-405	invariable genotype ratio: 0.08
SDF2-08|SDF2-409	invariable genotype ratio: 0.15
SDF2-08|SDF2-414	invariable genotype ratio: 0.27
SDF2-08|SDF2-415	invariable genotype ratio: 0.34
SDF2-08|SDF2-417	invariable genotype ratio: 0.18
SDF2-08|SDF2-418	invariable genotype ratio: 0.10
SDF2-08|SDF2-419	invariable genotype ratio: 0.06
SDF2-08|SDF2-420	invariable genotype ratio: 0.16
SDF2-08|SDF2-45	invariable genotype ratio: 0.08
SDF2-08|SDF2-47	invariable genotype ratio: 0.05
SDF2-08|SDF2-48	invariable genotype ratio: 0.08
SDF2-08|SDF2-49	invariable genotype ratio: 0.16
SDF2-08|SDF2-50	invariable genotype ratio: 0.26
SDF2-08|SDF2-54	invariable genotype ratio: 0.21
SDF2-08|SDF2-56	invariable genotype ratio: 0.18
SDF2-08|SDF2-58	invariable genotype ratio: 0.11
SDF2-08|SDF2-59	invariable genotype ratio: 0.10
SDF2-08|SDF2-60	invariable genotype ratio: 0.26
SDF2-08|SDF2-61	invariable genotype ratio: 0.13
SDF2-08|SDF2-62	invariable genotype ratio: 0.13
SDF2-08|SDF2-64	invariable genotype ratio: 0.03
SDF2-08|SDF2-66	invariable genotype ratio: 0.05
SDF2-08|SDF2-67	invariable genotype ratio: 0.13
SDF2-08|SDF2-68	invariable genotype ratio: 0.24
SDF2-08|SDF2-69	invariable genotype ratio: 0.16
SDF2-08|SDF2-71	invariable genotype ratio: 0.24
SDF2-08|SDF2-73	invariable genotype ratio: 0.08
SDF2-08|SDF2-76	invariable genotype ratio: 0.24
SDF2-08|SDF2-82	invariable genotype ratio: 0.19
SDF2-08|SDF2-83	invariable genotype ratio: 0.08
SDF2-08|SDF2-84	invariable genotype ratio: 0.02
SDF2-08|SDF2-85	invariable genotype ratio: 0.16
SDF2-08|SDF2-86	invariable genotype ratio: 0.15
SDF2-08|SDF2-89	invariable genotype ratio: 0.24
SDF2-08|SDF2-92	invariable genotype ratio: 0.19
SDF2-08|SDF2-93	invariable genotype ratio: 0.37
SDF2-08|SDF2-95	invariable genotype ratio: 0.23
SDF2-08|SDF2-97	invariable genotype ratio: 0.32
SDF2-08|SDF2-98	invariable genotype ratio: 0.23
SDF2-08|SDF2-99	invariable genotype ratio: 0.02
SDF2-09|SDF2-101	invariable genotype ratio: 0.10
SDF2-09|SDF2-104	invariable genotype ratio: 0.13
SDF2-09|SDF2-106	invariable genotype ratio: 0.26
SDF2-09|SDF2-108	invariable genotype ratio: 0.10
SDF2-09|SDF2-11	invariable genotype ratio: 0.18
SDF2-09|SDF2-112	invariable genotype ratio: 0.11
SDF2-09|SDF2-115	invariable genotype ratio: 0.11
SDF2-09|SDF2-116	invariable genotype ratio: 0.15
SDF2-09|SDF2-117	invariable genotype ratio: 0.10
SDF2-09|SDF2-118	invariable genotype ratio: 0.15
SDF2-09|SDF2-119	invariable genotype ratio: 0.13
SDF2-09|SDF2-123	invariable genotype ratio: 0.15
SDF2-09|SDF2-126	invariable genotype ratio: 0.19
SDF2-09|SDF2-127	invariable genotype ratio: 0.19
SDF2-09|SDF2-128	invariable genotype ratio: 0.16
SDF2-09|SDF2-130	invariable genotype ratio: 0.11
SDF2-09|SDF2-131	invariable genotype ratio: 0.19
SDF2-09|SDF2-135	invariable genotype ratio: 0.23
SDF2-09|SDF2-137	invariable genotype ratio: 0.19
SDF2-09|SDF2-141	invariable genotype ratio: 0.21
SDF2-09|SDF2-142	invariable genotype ratio: 0.27
SDF2-09|SDF2-143	invariable genotype ratio: 0.08
SDF2-09|SDF2-144	invariable genotype ratio: 0.21
SDF2-09|SDF2-145	invariable genotype ratio: 0.10
SDF2-09|SDF2-146	invariable genotype ratio: 0.15
SDF2-09|SDF2-147	invariable genotype ratio: 0.16
SDF2-09|SDF2-148	invariable genotype ratio: 0.16
SDF2-09|SDF2-149	invariable genotype ratio: 0.15
SDF2-09|SDF2-150	invariable genotype ratio: 0.10
SDF2-09|SDF2-153	invariable genotype ratio: 0.26
SDF2-09|SDF2-155	invariable genotype ratio: 0.23
SDF2-09|SDF2-156	invariable genotype ratio: 0.23
SDF2-09|SDF2-157	invariable genotype ratio: 0.08
SDF2-09|SDF2-158	invariable genotype ratio: 0.15
SDF2-09|SDF2-160	invariable genotype ratio: 0.19
SDF2-09|SDF2-163	invariable genotype ratio: 0.19
SDF2-09|SDF2-166	invariable genotype ratio: 0.13
SDF2-09|SDF2-167	invariable genotype ratio: 0.16
SDF2-09|SDF2-169	invariable genotype ratio: 0.10
SDF2-09|SDF2-177	invariable genotype ratio: 0.13
SDF2-09|SDF2-178	invariable genotype ratio: 0.16
SDF2-09|SDF2-18	invariable genotype ratio: 0.18
SDF2-09|SDF2-180	invariable genotype ratio: 0.08
SDF2-09|SDF2-181	invariable genotype ratio: 0.19
SDF2-09|SDF2-182	invariable genotype ratio: 0.10
SDF2-09|SDF2-185	invariable genotype ratio: 0.13
SDF2-09|SDF2-186	invariable genotype ratio: 0.18
SDF2-09|SDF2-187	invariable genotype ratio: 0.10
SDF2-09|SDF2-188	invariable genotype ratio: 0.08
SDF2-09|SDF2-19	invariable genotype ratio: 0.18
SDF2-09|SDF2-190	invariable genotype ratio: 0.21
SDF2-09|SDF2-193	invariable genotype ratio: 0.13
SDF2-09|SDF2-194	invariable genotype ratio: 0.06
SDF2-09|SDF2-195	invariable genotype ratio: 0.13
SDF2-09|SDF2-198	invariable genotype ratio: 0.03
SDF2-09|SDF2-199	invariable genotype ratio: 0.16
SDF2-09|SDF2-200	invariable genotype ratio: 0.15
SDF2-09|SDF2-203	invariable genotype ratio: 0.10
SDF2-09|SDF2-207	invariable genotype ratio: 0.26
SDF2-09|SDF2-212	invariable genotype ratio: 0.13
SDF2-09|SDF2-214	invariable genotype ratio: 0.15
SDF2-09|SDF2-217	invariable genotype ratio: 0.24
SDF2-09|SDF2-218	invariable genotype ratio: 0.05
SDF2-09|SDF2-219	invariable genotype ratio: 0.11
SDF2-09|SDF2-220	invariable genotype ratio: 0.08
SDF2-09|SDF2-222	invariable genotype ratio: 0.10
SDF2-09|SDF2-225	invariable genotype ratio: 0.15
SDF2-09|SDF2-227	invariable genotype ratio: 0.08
SDF2-09|SDF2-228	invariable genotype ratio: 0.10
SDF2-09|SDF2-229	invariable genotype ratio: 0.21
SDF2-09|SDF2-23	invariable genotype ratio: 0.06
SDF2-09|SDF2-231	invariable genotype ratio: 0.11
SDF2-09|SDF2-232	invariable genotype ratio: 0.08
SDF2-09|SDF2-233	invariable genotype ratio: 0.15
SDF2-09|SDF2-236	invariable genotype ratio: 0.16
SDF2-09|SDF2-238	invariable genotype ratio: 0.21
SDF2-09|SDF2-239	invariable genotype ratio: 0.21
SDF2-09|SDF2-240	invariable genotype ratio: 0.24
SDF2-09|SDF2-244	invariable genotype ratio: 0.16
SDF2-09|SDF2-247	invariable genotype ratio: 0.08
SDF2-09|SDF2-249	invariable genotype ratio: 0.11
SDF2-09|SDF2-250	invariable genotype ratio: 0.21
SDF2-09|SDF2-251	invariable genotype ratio: 0.18
SDF2-09|SDF2-252	invariable genotype ratio: 0.08
SDF2-09|SDF2-259	invariable genotype ratio: 0.13
SDF2-09|SDF2-261	invariable genotype ratio: 0.10
SDF2-09|SDF2-262	invariable genotype ratio: 0.13
SDF2-09|SDF2-263	invariable genotype ratio: 0.15
SDF2-09|SDF2-268	invariable genotype ratio: 0.26
SDF2-09|SDF2-269	invariable genotype ratio: 0.29
SDF2-09|SDF2-270	invariable genotype ratio: 0.23
SDF2-09|SDF2-273	invariable genotype ratio: 0.10
SDF2-09|SDF2-274	invariable genotype ratio: 0.27
SDF2-09|SDF2-275	invariable genotype ratio: 0.23
SDF2-09|SDF2-277	invariable genotype ratio: 0.11
SDF2-09|SDF2-278	pair score: 48.00
SDF2-09|SDF2-28	invariable genotype ratio: 0.26
SDF2-09|SDF2-281	invariable genotype ratio: 0.08
SDF2-09|SDF2-282	pair score: 48.00
SDF2-09|SDF2-284	invariable genotype ratio: 0.11
SDF2-09|SDF2-286	invariable genotype ratio: 0.15
SDF2-09|SDF2-288	invariable genotype ratio: 0.16
SDF2-09|SDF2-289	invariable genotype ratio: 0.24
SDF2-09|SDF2-292	invariable genotype ratio: 0.08
SDF2-09|SDF2-297	invariable genotype ratio: 0.08
SDF2-09|SDF2-298	invariable genotype ratio: 0.08
SDF2-09|SDF2-300	invariable genotype ratio: 0.21
SDF2-09|SDF2-301	invariable genotype ratio: 0.18
SDF2-09|SDF2-302	invariable genotype ratio: 0.05
SDF2-09|SDF2-307	invariable genotype ratio: 0.24
SDF2-09|SDF2-31	invariable genotype ratio: 0.24
SDF2-09|SDF2-310	invariable genotype ratio: 0.15
SDF2-09|SDF2-311	invariable genotype ratio: 0.29
SDF2-09|SDF2-312	invariable genotype ratio: 0.10
SDF2-09|SDF2-314	invariable genotype ratio: 0.02
SDF2-09|SDF2-315	invariable genotype ratio: 0.18
SDF2-09|SDF2-316	invariable genotype ratio: 0.16
SDF2-09|SDF2-318	invariable genotype ratio: 0.05
SDF2-09|SDF2-32	invariable genotype ratio: 0.02
SDF2-09|SDF2-320	invariable genotype ratio: 0.21
SDF2-09|SDF2-322	invariable genotype ratio: 0.08
SDF2-09|SDF2-324	invariable genotype ratio: 0.11
SDF2-09|SDF2-325	invariable genotype ratio: 0.15
SDF2-09|SDF2-326	invariable genotype ratio: 0.02
SDF2-09|SDF2-330	invariable genotype ratio: 0.19
SDF2-09|SDF2-331	invariable genotype ratio: 0.11
SDF2-09|SDF2-335	invariable genotype ratio: 0.15
SDF2-09|SDF2-336	invariable genotype ratio: 0.23
SDF2-09|SDF2-337	invariable genotype ratio: 0.15
SDF2-09|SDF2-342	invariable genotype ratio: 0.13
SDF2-09|SDF2-343	invariable genotype ratio: 0.15
SDF2-09|SDF2-344	invariable genotype ratio: 0.05
SDF2-09|SDF2-345	invariable genotype ratio: 0.29
SDF2-09|SDF2-35	invariable genotype ratio: 0.06
SDF2-09|SDF2-351	invariable genotype ratio: 0.10
SDF2-09|SDF2-353	invariable genotype ratio: 0.06
SDF2-09|SDF2-354	invariable genotype ratio: 0.03
SDF2-09|SDF2-360	invariable genotype ratio: 0.13
SDF2-09|SDF2-361	invariable genotype ratio: 0.08
SDF2-09|SDF2-362	invariable genotype ratio: 0.06
SDF2-09|SDF2-363	invariable genotype ratio: 0.10
SDF2-09|SDF2-365	invariable genotype ratio: 0.03
SDF2-09|SDF2-366	invariable genotype ratio: 0.15
SDF2-09|SDF2-37	invariable genotype ratio: 0.10
SDF2-09|SDF2-373	invariable genotype ratio: 0.05
SDF2-09|SDF2-376	invariable genotype ratio: 0.24
SDF2-09|SDF2-377	invariable genotype ratio: 0.18
SDF2-09|SDF2-378	invariable genotype ratio: 0.15
SDF2-09|SDF2-38	invariable genotype ratio: 0.21
SDF2-09|SDF2-381	invariable genotype ratio: 0.13
SDF2-09|SDF2-382	invariable genotype ratio: 0.13
SDF2-09|SDF2-383	invariable genotype ratio: 0.23
SDF2-09|SDF2-385	invariable genotype ratio: 0.13
SDF2-09|SDF2-386	invariable genotype ratio: 0.24
SDF2-09|SDF2-387	invariable genotype ratio: 0.08
SDF2-09|SDF2-391	invariable genotype ratio: 0.19
SDF2-09|SDF2-392	invariable genotype ratio: 0.06
SDF2-09|SDF2-396	invariable genotype ratio: 0.06
SDF2-09|SDF2-398	invariable genotype ratio: 0.05
SDF2-09|SDF2-399	invariable genotype ratio: 0.39
SDF2-09|SDF2-403	invariable genotype ratio: 0.11
SDF2-09|SDF2-404	invariable genotype ratio: 0.23
SDF2-09|SDF2-405	invariable genotype ratio: 0.18
SDF2-09|SDF2-409	invariable genotype ratio: 0.13
SDF2-09|SDF2-414	invariable genotype ratio: 0.05
SDF2-09|SDF2-415	invariable genotype ratio: 0.03
SDF2-09|SDF2-417	invariable genotype ratio: 0.11
SDF2-09|SDF2-418	pair score: 47.50
SDF2-09|SDF2-419	invariable genotype ratio: 0.11
SDF2-09|SDF2-420	invariable genotype ratio: 0.10
SDF2-09|SDF2-45	invariable genotype ratio: 0.21
SDF2-09|SDF2-47	invariable genotype ratio: 0.15
SDF2-09|SDF2-48	invariable genotype ratio: 0.19
SDF2-09|SDF2-49	invariable genotype ratio: 0.15
SDF2-09|SDF2-50	invariable genotype ratio: 0.24
SDF2-09|SDF2-54	invariable genotype ratio: 0.15
SDF2-09|SDF2-56	invariable genotype ratio: 0.19
SDF2-09|SDF2-58	invariable genotype ratio: 0.13
SDF2-09|SDF2-59	invariable genotype ratio: 0.21
SDF2-09|SDF2-60	invariable genotype ratio: 0.06
SDF2-09|SDF2-61	invariable genotype ratio: 0.16
SDF2-09|SDF2-62	invariable genotype ratio: 0.08
SDF2-09|SDF2-64	invariable genotype ratio: 0.31
SDF2-09|SDF2-66	invariable genotype ratio: 0.16
SDF2-09|SDF2-67	invariable genotype ratio: 0.11
SDF2-09|SDF2-68	invariable genotype ratio: 0.13
SDF2-09|SDF2-69	invariable genotype ratio: 0.10
SDF2-09|SDF2-71	invariable genotype ratio: 0.16
SDF2-09|SDF2-73	invariable genotype ratio: 0.11
SDF2-09|SDF2-76	invariable genotype ratio: 0.08
SDF2-09|SDF2-82	invariable genotype ratio: 0.18
SDF2-09|SDF2-83	invariable genotype ratio: 0.26
SDF2-09|SDF2-84	invariable genotype ratio: 0.34
SDF2-09|SDF2-85	invariable genotype ratio: 0.15
SDF2-09|SDF2-86	invariable genotype ratio: 0.31
SDF2-09|SDF2-89	invariable genotype ratio: 0.18
SDF2-09|SDF2-92	invariable genotype ratio: 0.11
SDF2-09|SDF2-93	invariable genotype ratio: 0.19
SDF2-09|SDF2-95	invariable genotype ratio: 0.26
SDF2-09|SDF2-97	invariable genotype ratio: 0.06
SDF2-09|SDF2-98	invariable genotype ratio: 0.21
SDF2-09|SDF2-99	invariable genotype ratio: 0.23
SDF2-101|SDF2-104	invariable genotype ratio: 0.06
SDF2-101|SDF2-106	invariable genotype ratio: 0.23
SDF2-101|SDF2-108	invariable genotype ratio: 0.15
SDF2-101|SDF2-112	invariable genotype ratio: 0.15
SDF2-101|SDF2-115	invariable genotype ratio: 0.11
SDF2-101|SDF2-116	invariable genotype ratio: 0.23
SDF2-101|SDF2-117	invariable genotype ratio: 0.13
SDF2-101|SDF2-118	invariable genotype ratio: 0.31
SDF2-101|SDF2-119	invariable genotype ratio: 0.13
SDF2-101|SDF2-123	invariable genotype ratio: 0.15
SDF2-101|SDF2-126	invariable genotype ratio: 0.06
SDF2-101|SDF2-127	invariable genotype ratio: 0.29
SDF2-101|SDF2-128	invariable genotype ratio: 0.24
SDF2-101|SDF2-130	invariable genotype ratio: 0.15
SDF2-101|SDF2-131	invariable genotype ratio: 0.18
SDF2-101|SDF2-135	invariable genotype ratio: 0.24
SDF2-101|SDF2-137	invariable genotype ratio: 0.40
SDF2-101|SDF2-141	invariable genotype ratio: 0.21
SDF2-101|SDF2-142	pair score: 45.75
SDF2-101|SDF2-143	invariable genotype ratio: 0.10
SDF2-101|SDF2-144	invariable genotype ratio: 0.16
SDF2-101|SDF2-145	invariable genotype ratio: 0.19
SDF2-101|SDF2-146	invariable genotype ratio: 0.19
SDF2-101|SDF2-147	invariable genotype ratio: 0.23
SDF2-101|SDF2-148	invariable genotype ratio: 0.16
SDF2-101|SDF2-149	invariable genotype ratio: 0.13
SDF2-101|SDF2-150	invariable genotype ratio: 0.06
SDF2-101|SDF2-153	invariable genotype ratio: 0.03
SDF2-101|SDF2-155	invariable genotype ratio: 0.19
SDF2-101|SDF2-156	pair score: 49.00
SDF2-101|SDF2-157	invariable genotype ratio: 0.21
SDF2-101|SDF2-158	invariable genotype ratio: 0.06
SDF2-101|SDF2-160	invariable genotype ratio: 0.02
SDF2-101|SDF2-163	invariable genotype ratio: 0.13
SDF2-101|SDF2-166	invariable genotype ratio: 0.32
SDF2-101|SDF2-167	invariable genotype ratio: 0.02
SDF2-101|SDF2-169	invariable genotype ratio: 0.10
SDF2-101|SDF2-177	invariable genotype ratio: 0.13
SDF2-101|SDF2-178	invariable genotype ratio: 0.02
SDF2-101|SDF2-180	invariable genotype ratio: 0.10
SDF2-101|SDF2-181	invariable genotype ratio: 0.15
SDF2-101|SDF2-182	invariable genotype ratio: 0.29
SDF2-101|SDF2-185	invariable genotype ratio: 0.06
SDF2-101|SDF2-186	invariable genotype ratio: 0.06
SDF2-101|SDF2-187	invariable genotype ratio: 0.21
SDF2-101|SDF2-188	invariable genotype ratio: 0.34
SDF2-101|SDF2-190	invariable genotype ratio: 0.21
SDF2-101|SDF2-193	invariable genotype ratio: 0.10
SDF2-101|SDF2-194	invariable genotype ratio: 0.15
SDF2-101|SDF2-195	invariable genotype ratio: 0.02
SDF2-101|SDF2-198	invariable genotype ratio: 0.31
SDF2-101|SDF2-199	invariable genotype ratio: 0.06
SDF2-101|SDF2-200	invariable genotype ratio: 0.34
SDF2-101|SDF2-203	invariable genotype ratio: 0.15
SDF2-101|SDF2-207	invariable genotype ratio: 0.27
SDF2-101|SDF2-212	invariable genotype ratio: 0.23
SDF2-101|SDF2-214	invariable genotype ratio: 0.21
SDF2-101|SDF2-217	invariable genotype ratio: 0.10
SDF2-101|SDF2-218	invariable genotype ratio: 0.11
SDF2-101|SDF2-219	invariable genotype ratio: 0.24
SDF2-101|SDF2-220	invariable genotype ratio: 0.06
SDF2-101|SDF2-222	invariable genotype ratio: 0.23
SDF2-101|SDF2-225	invariable genotype ratio: 0.19
SDF2-101|SDF2-227	invariable genotype ratio: 0.10
SDF2-101|SDF2-228	invariable genotype ratio: 0.26
SDF2-101|SDF2-229	invariable genotype ratio: 0.21
SDF2-101|SDF2-231	invariable genotype ratio: 0.24
SDF2-101|SDF2-232	invariable genotype ratio: 0.06
SDF2-101|SDF2-233	invariable genotype ratio: 0.18
SDF2-101|SDF2-236	invariable genotype ratio: 0.10
SDF2-101|SDF2-238	invariable genotype ratio: 0.11
SDF2-101|SDF2-239	invariable genotype ratio: 0.13
SDF2-101|SDF2-240	invariable genotype ratio: 0.03
SDF2-101|SDF2-244	invariable genotype ratio: 0.10
SDF2-101|SDF2-247	invariable genotype ratio: 0.27
SDF2-101|SDF2-249	invariable genotype ratio: 0.24
SDF2-101|SDF2-250	invariable genotype ratio: 0.05
SDF2-101|SDF2-251	invariable genotype ratio: 0.16
SDF2-101|SDF2-252	invariable genotype ratio: 0.24
SDF2-101|SDF2-259	invariable genotype ratio: 0.06
SDF2-101|SDF2-261	invariable genotype ratio: 0.34
SDF2-101|SDF2-262	invariable genotype ratio: 0.16
SDF2-101|SDF2-263	invariable genotype ratio: 0.15
SDF2-101|SDF2-268	invariable genotype ratio: 0.03
SDF2-101|SDF2-270	invariable genotype ratio: 0.32
SDF2-101|SDF2-273	invariable genotype ratio: 0.02
SDF2-101|SDF2-274	invariable genotype ratio: 0.18
SDF2-101|SDF2-275	invariable genotype ratio: 0.06
SDF2-101|SDF2-277	invariable genotype ratio: 0.08
SDF2-101|SDF2-278	invariable genotype ratio: 0.15
SDF2-101|SDF2-281	invariable genotype ratio: 0.11
SDF2-101|SDF2-282	invariable genotype ratio: 0.15
SDF2-101|SDF2-284	invariable genotype ratio: 0.05
SDF2-101|SDF2-286	invariable genotype ratio: 0.10
SDF2-101|SDF2-288	invariable genotype ratio: 0.29
SDF2-101|SDF2-289	invariable genotype ratio: 0.06
SDF2-101|SDF2-292	invariable genotype ratio: 0.15
SDF2-101|SDF2-297	invariable genotype ratio: 0.16
SDF2-101|SDF2-298	invariable genotype ratio: 0.24
SDF2-101|SDF2-300	invariable genotype ratio: 0.13
SDF2-101|SDF2-301	invariable genotype ratio: 0.32
SDF2-101|SDF2-302	invariable genotype ratio: 0.02
SDF2-101|SDF2-307	invariable genotype ratio: 0.23
SDF2-101|SDF2-310	invariable genotype ratio: 0.21
SDF2-101|SDF2-311	invariable genotype ratio: 0.21
SDF2-101|SDF2-312	invariable genotype ratio: 0.19
SDF2-101|SDF2-314	invariable genotype ratio: 0.16
SDF2-101|SDF2-315	invariable genotype ratio: 0.23
SDF2-101|SDF2-316	invariable genotype ratio: 0.26
SDF2-101|SDF2-318	invariable genotype ratio: 0.21
SDF2-101|SDF2-320	invariable genotype ratio: 0.27
SDF2-101|SDF2-322	invariable genotype ratio: 0.02
SDF2-101|SDF2-324	invariable genotype ratio: 0.19
SDF2-101|SDF2-325	invariable genotype ratio: 0.19
SDF2-101|SDF2-326	invariable genotype ratio: 0.19
SDF2-101|SDF2-330	invariable genotype ratio: 0.29
SDF2-101|SDF2-331	invariable genotype ratio: 0.08
SDF2-101|SDF2-335	invariable genotype ratio: 0.35
SDF2-101|SDF2-336	invariable genotype ratio: 0.11
SDF2-101|SDF2-337	invariable genotype ratio: 0.24
SDF2-101|SDF2-342	invariable genotype ratio: 0.26
SDF2-101|SDF2-343	invariable genotype ratio: 0.27
SDF2-101|SDF2-344	invariable genotype ratio: 0.13
SDF2-101|SDF2-345	invariable genotype ratio: 0.10
SDF2-101|SDF2-351	invariable genotype ratio: 0.34
SDF2-101|SDF2-353	invariable genotype ratio: 0.16
SDF2-101|SDF2-354	invariable genotype ratio: 0.13
SDF2-101|SDF2-360	invariable genotype ratio: 0.13
SDF2-101|SDF2-361	invariable genotype ratio: 0.13
SDF2-101|SDF2-362	invariable genotype ratio: 0.10
SDF2-101|SDF2-363	invariable genotype ratio: 0.06
SDF2-101|SDF2-365	invariable genotype ratio: 0.11
SDF2-101|SDF2-366	invariable genotype ratio: 0.16
SDF2-101|SDF2-373	invariable genotype ratio: 0.15
SDF2-101|SDF2-376	pair score: 47.75
SDF2-101|SDF2-377	invariable genotype ratio: 0.23
SDF2-101|SDF2-378	invariable genotype ratio: 0.11
SDF2-101|SDF2-381	invariable genotype ratio: 0.03
SDF2-101|SDF2-382	invariable genotype ratio: 0.02
SDF2-101|SDF2-383	invariable genotype ratio: 0.35
SDF2-101|SDF2-385	invariable genotype ratio: 0.29
SDF2-101|SDF2-386	invariable genotype ratio: 0.23
SDF2-101|SDF2-387	invariable genotype ratio: 0.16
SDF2-101|SDF2-391	invariable genotype ratio: 0.23
SDF2-101|SDF2-392	invariable genotype ratio: 0.05
SDF2-101|SDF2-396	invariable genotype ratio: 0.18
SDF2-101|SDF2-398	invariable genotype ratio: 0.23
SDF2-101|SDF2-399	invariable genotype ratio: 0.26
SDF2-101|SDF2-403	invariable genotype ratio: 0.02
SDF2-101|SDF2-404	invariable genotype ratio: 0.10
SDF2-101|SDF2-405	invariable genotype ratio: 0.16
SDF2-101|SDF2-409	invariable genotype ratio: 0.08
SDF2-101|SDF2-414	invariable genotype ratio: 0.19
SDF2-101|SDF2-415	invariable genotype ratio: 0.27
SDF2-101|SDF2-417	invariable genotype ratio: 0.18
SDF2-101|SDF2-418	invariable genotype ratio: 0.11
SDF2-101|SDF2-419	invariable genotype ratio: 0.11
SDF2-101|SDF2-420	invariable genotype ratio: 0.10
SDF2-104|SDF2-106	invariable genotype ratio: 0.10
SDF2-104|SDF2-108	invariable genotype ratio: 0.10
SDF2-104|SDF2-112	invariable genotype ratio: 0.23
SDF2-104|SDF2-115	invariable genotype ratio: 0.19
SDF2-104|SDF2-116	invariable genotype ratio: 0.23
SDF2-104|SDF2-117	invariable genotype ratio: 0.34
SDF2-104|SDF2-118	invariable genotype ratio: 0.18
SDF2-104|SDF2-119	invariable genotype ratio: 0.16
SDF2-104|SDF2-123	invariable genotype ratio: 0.23
SDF2-104|SDF2-126	invariable genotype ratio: 0.23
SDF2-104|SDF2-127	invariable genotype ratio: 0.13
SDF2-104|SDF2-128	invariable genotype ratio: 0.10
SDF2-104|SDF2-130	invariable genotype ratio: 0.31
SDF2-104|SDF2-131	invariable genotype ratio: 0.26
SDF2-104|SDF2-135	invariable genotype ratio: 0.10
SDF2-104|SDF2-137	invariable genotype ratio: 0.05
SDF2-104|SDF2-141	invariable genotype ratio: 0.23
SDF2-104|SDF2-142	invariable genotype ratio: 0.10
SDF2-104|SDF2-143	invariable genotype ratio: 0.11
SDF2-104|SDF2-144	invariable genotype ratio: 0.16
SDF2-104|SDF2-145	invariable genotype ratio: 0.11
SDF2-104|SDF2-146	invariable genotype ratio: 0.21
SDF2-104|SDF2-147	invariable genotype ratio: 0.13
SDF2-104|SDF2-148	invariable genotype ratio: 0.11
SDF2-104|SDF2-149	invariable genotype ratio: 0.23
SDF2-104|SDF2-150	invariable genotype ratio: 0.08
SDF2-104|SDF2-153	invariable genotype ratio: 0.24
SDF2-104|SDF2-155	invariable genotype ratio: 0.10
SDF2-104|SDF2-156	invariable genotype ratio: 0.24
SDF2-104|SDF2-157	invariable genotype ratio: 0.16
SDF2-104|SDF2-158	invariable genotype ratio: 0.27
SDF2-104|SDF2-160	invariable genotype ratio: 0.31
SDF2-104|SDF2-163	invariable genotype ratio: 0.06
SDF2-104|SDF2-166	invariable genotype ratio: 0.08
SDF2-104|SDF2-167	invariable genotype ratio: 0.11
SDF2-104|SDF2-169	invariable genotype ratio: 0.06
SDF2-104|SDF2-177	invariable genotype ratio: 0.24
SDF2-104|SDF2-178	invariable genotype ratio: 0.34
SDF2-104|SDF2-180	invariable genotype ratio: 0.26
SDF2-104|SDF2-181	invariable genotype ratio: 0.26
SDF2-104|SDF2-182	pair score: 48.38
SDF2-104|SDF2-185	invariable genotype ratio: 0.13
SDF2-104|SDF2-186	invariable genotype ratio: 0.16
SDF2-104|SDF2-187	invariable genotype ratio: 0.13
SDF2-104|SDF2-188	invariable genotype ratio: 0.21
SDF2-104|SDF2-190	invariable genotype ratio: 0.10
SDF2-104|SDF2-193	invariable genotype ratio: 0.21
SDF2-104|SDF2-194	invariable genotype ratio: 0.34
SDF2-104|SDF2-195	invariable genotype ratio: 0.29
SDF2-104|SDF2-198	invariable genotype ratio: 0.21
SDF2-104|SDF2-199	invariable genotype ratio: 0.32
SDF2-104|SDF2-200	invariable genotype ratio: 0.11
SDF2-104|SDF2-203	invariable genotype ratio: 0.11
SDF2-104|SDF2-207	invariable genotype ratio: 0.16
SDF2-104|SDF2-212	invariable genotype ratio: 0.16
SDF2-104|SDF2-214	invariable genotype ratio: 0.15
SDF2-104|SDF2-217	invariable genotype ratio: 0.32
SDF2-104|SDF2-218	invariable genotype ratio: 0.32
SDF2-104|SDF2-219	invariable genotype ratio: 0.19
SDF2-104|SDF2-220	invariable genotype ratio: 0.11
SDF2-104|SDF2-222	invariable genotype ratio: 0.13
SDF2-104|SDF2-225	invariable genotype ratio: 0.16
SDF2-104|SDF2-227	invariable genotype ratio: 0.21
SDF2-104|SDF2-228	invariable genotype ratio: 0.16
SDF2-104|SDF2-229	invariable genotype ratio: 0.18
SDF2-104|SDF2-231	invariable genotype ratio: 0.11
SDF2-104|SDF2-232	invariable genotype ratio: 0.26
SDF2-104|SDF2-233	invariable genotype ratio: 0.26
SDF2-104|SDF2-236	invariable genotype ratio: 0.21
SDF2-104|SDF2-238	invariable genotype ratio: 0.29
SDF2-104|SDF2-239	invariable genotype ratio: 0.16
SDF2-104|SDF2-240	invariable genotype ratio: 0.18
SDF2-104|SDF2-244	invariable genotype ratio: 0.21
SDF2-104|SDF2-247	invariable genotype ratio: 0.23
SDF2-104|SDF2-249	invariable genotype ratio: 0.16
SDF2-104|SDF2-250	invariable genotype ratio: 0.29
SDF2-104|SDF2-251	invariable genotype ratio: 0.08
SDF2-104|SDF2-252	invariable genotype ratio: 0.10
SDF2-104|SDF2-259	invariable genotype ratio: 0.27
SDF2-104|SDF2-261	invariable genotype ratio: 0.16
SDF2-104|SDF2-262	invariable genotype ratio: 0.27
SDF2-104|SDF2-263	invariable genotype ratio: 0.10
SDF2-104|SDF2-268	invariable genotype ratio: 0.08
SDF2-104|SDF2-269	invariable genotype ratio: 0.26
SDF2-104|SDF2-270	invariable genotype ratio: 0.15
SDF2-104|SDF2-273	invariable genotype ratio: 0.26
SDF2-104|SDF2-274	invariable genotype ratio: 0.05
SDF2-104|SDF2-275	invariable genotype ratio: 0.26
SDF2-104|SDF2-277	invariable genotype ratio: 0.31
SDF2-104|SDF2-278	invariable genotype ratio: 0.21
SDF2-104|SDF2-281	invariable genotype ratio: 0.13
SDF2-104|SDF2-282	invariable genotype ratio: 0.21
SDF2-104|SDF2-284	invariable genotype ratio: 0.26
SDF2-104|SDF2-286	invariable genotype ratio: 0.18
SDF2-104|SDF2-288	invariable genotype ratio: 0.21
SDF2-104|SDF2-289	invariable genotype ratio: 0.15
SDF2-104|SDF2-292	invariable genotype ratio: 0.18
SDF2-104|SDF2-297	invariable genotype ratio: 0.15
SDF2-104|SDF2-298	invariable genotype ratio: 0.27
SDF2-104|SDF2-300	invariable genotype ratio: 0.15
SDF2-104|SDF2-301	invariable genotype ratio: 0.19
SDF2-104|SDF2-302	invariable genotype ratio: 0.18
SDF2-104|SDF2-307	invariable genotype ratio: 0.02
SDF2-104|SDF2-310	invariable genotype ratio: 0.29
SDF2-104|SDF2-311	invariable genotype ratio: 0.23
SDF2-104|SDF2-312	invariable genotype ratio: 0.23
SDF2-104|SDF2-314	invariable genotype ratio: 0.23
SDF2-104|SDF2-315	invariable genotype ratio: 0.13
SDF2-104|SDF2-316	invariable genotype ratio: 0.15
SDF2-104|SDF2-318	invariable genotype ratio: 0.18
SDF2-104|SDF2-320	invariable genotype ratio: 0.26
SDF2-104|SDF2-322	invariable genotype ratio: 0.15
SDF2-104|SDF2-324	invariable genotype ratio: 0.18
SDF2-104|SDF2-325	invariable genotype ratio: 0.13
SDF2-104|SDF2-326	invariable genotype ratio: 0.16
SDF2-104|SDF2-330	invariable genotype ratio: 0.23
SDF2-104|SDF2-331	invariable genotype ratio: 0.05
SDF2-104|SDF2-335	invariable genotype ratio: 0.13
SDF2-104|SDF2-336	invariable genotype ratio: 0.23
SDF2-104|SDF2-337	invariable genotype ratio: 0.18
SDF2-104|SDF2-342	invariable genotype ratio: 0.18
SDF2-104|SDF2-343	invariable genotype ratio: 0.29
SDF2-104|SDF2-344	invariable genotype ratio: 0.24
SDF2-104|SDF2-345	invariable genotype ratio: 0.26
SDF2-104|SDF2-351	invariable genotype ratio: 0.11
SDF2-104|SDF2-353	invariable genotype ratio: 0.24
SDF2-104|SDF2-354	invariable genotype ratio: 0.10
SDF2-104|SDF2-360	invariable genotype ratio: 0.11
SDF2-104|SDF2-361	invariable genotype ratio: 0.27
SDF2-104|SDF2-362	invariable genotype ratio: 0.06
SDF2-104|SDF2-363	invariable genotype ratio: 0.26
SDF2-104|SDF2-365	invariable genotype ratio: 0.18
SDF2-104|SDF2-366	invariable genotype ratio: 0.08
SDF2-104|SDF2-373	invariable genotype ratio: 0.11
SDF2-104|SDF2-376	invariable genotype ratio: 0.34
SDF2-104|SDF2-377	invariable genotype ratio: 0.11
SDF2-104|SDF2-378	invariable genotype ratio: 0.15
SDF2-104|SDF2-381	invariable genotype ratio: 0.26
SDF2-104|SDF2-382	invariable genotype ratio: 0.24
SDF2-104|SDF2-383	invariable genotype ratio: 0.16
SDF2-104|SDF2-385	invariable genotype ratio: 0.11
SDF2-104|SDF2-386	invariable genotype ratio: 0.08
SDF2-104|SDF2-387	invariable genotype ratio: 0.29
SDF2-104|SDF2-391	invariable genotype ratio: 0.18
SDF2-104|SDF2-392	invariable genotype ratio: 0.15
SDF2-104|SDF2-396	invariable genotype ratio: 0.13
SDF2-104|SDF2-398	invariable genotype ratio: 0.29
SDF2-104|SDF2-399	invariable genotype ratio: 0.26
SDF2-104|SDF2-403	invariable genotype ratio: 0.15
SDF2-104|SDF2-404	invariable genotype ratio: 0.18
SDF2-104|SDF2-405	invariable genotype ratio: 0.16
SDF2-104|SDF2-409	invariable genotype ratio: 0.19
SDF2-104|SDF2-414	invariable genotype ratio: 0.13
SDF2-104|SDF2-415	invariable genotype ratio: 0.19
SDF2-104|SDF2-417	invariable genotype ratio: 0.08
SDF2-104|SDF2-418	invariable genotype ratio: 0.21
SDF2-104|SDF2-419	invariable genotype ratio: 0.19
SDF2-104|SDF2-420	invariable genotype ratio: 0.24
SDF2-106|SDF2-108	invariable genotype ratio: 0.31
SDF2-106|SDF2-112	invariable genotype ratio: 0.06
SDF2-106|SDF2-115	invariable genotype ratio: 0.11
SDF2-106|SDF2-116	invariable genotype ratio: 0.29
SDF2-106|SDF2-117	invariable genotype ratio: 0.10
SDF2-106|SDF2-118	invariable genotype ratio: 0.23
SDF2-106|SDF2-119	invariable genotype ratio: 0.23
SDF2-106|SDF2-123	invariable genotype ratio: 0.06
SDF2-106|SDF2-126	invariable genotype ratio: 0.05
SDF2-106|SDF2-127	invariable genotype ratio: 0.32
SDF2-106|SDF2-128	invariable genotype ratio: 0.35
SDF2-106|SDF2-130	invariable genotype ratio: 0.15
SDF2-106|SDF2-131	invariable genotype ratio: 0.29
SDF2-106|SDF2-135	invariable genotype ratio: 0.39
SDF2-106|SDF2-137	invariable genotype ratio: 0.24
SDF2-106|SDF2-141	invariable genotype ratio: 0.18
SDF2-106|SDF2-142	invariable genotype ratio: 0.18
SDF2-106|SDF2-143	invariable genotype ratio: 0.15
SDF2-106|SDF2-144	invariable genotype ratio: 0.11
SDF2-106|SDF2-145	invariable genotype ratio: 0.13
SDF2-106|SDF2-146	invariable genotype ratio: 0.16
SDF2-106|SDF2-147	invariable genotype ratio: 0.24
SDF2-106|SDF2-148	invariable genotype ratio: 0.21
SDF2-106|SDF2-149	invariable genotype ratio: 0.11
SDF2-106|SDF2-150	invariable genotype ratio: 0.08
SDF2-106|SDF2-153	invariable genotype ratio: 0.26
SDF2-106|SDF2-155	invariable genotype ratio: 0.34
SDF2-106|SDF2-156	invariable genotype ratio: 0.11
SDF2-106|SDF2-157	invariable genotype ratio: 0.37
SDF2-106|SDF2-158	invariable genotype ratio: 0.10
SDF2-106|SDF2-160	invariable genotype ratio: 0.10
SDF2-106|SDF2-163	invariable genotype ratio: 0.18
SDF2-106|SDF2-166	invariable genotype ratio: 0.19
SDF2-106|SDF2-167	invariable genotype ratio: 0.11
SDF2-106|SDF2-169	invariable genotype ratio: 0.06
SDF2-106|SDF2-177	invariable genotype ratio: 0.13
SDF2-106|SDF2-178	invariable genotype ratio: 0.08
SDF2-106|SDF2-180	invariable genotype ratio: 0.15
SDF2-106|SDF2-181	invariable genotype ratio: 0.06
SDF2-106|SDF2-182	invariable genotype ratio: 0.13
SDF2-106|SDF2-185	invariable genotype ratio: 0.24
SDF2-106|SDF2-186	invariable genotype ratio: 0.11
SDF2-106|SDF2-187	invariable genotype ratio: 0.29
SDF2-106|SDF2-188	invariable genotype ratio: 0.32
SDF2-106|SDF2-190	invariable genotype ratio: 0.23
SDF2-106|SDF2-193	invariable genotype ratio: 0.02
SDF2-106|SDF2-194	invariable genotype ratio: 0.16
SDF2-106|SDF2-195	invariable genotype ratio: 0.08
SDF2-106|SDF2-198	invariable genotype ratio: 0.18
SDF2-106|SDF2-199	invariable genotype ratio: 0.02
SDF2-106|SDF2-200	invariable genotype ratio: 0.29
SDF2-106|SDF2-203	invariable genotype ratio: 0.24
SDF2-106|SDF2-207	invariable genotype ratio: 0.23
SDF2-106|SDF2-212	invariable genotype ratio: 0.23
SDF2-106|SDF2-214	invariable genotype ratio: 0.26
SDF2-106|SDF2-217	invariable genotype ratio: 0.15
SDF2-106|SDF2-218	invariable genotype ratio: 0.08
SDF2-106|SDF2-219	invariable genotype ratio: 0.37
SDF2-106|SDF2-220	invariable genotype ratio: 0.11
SDF2-106|SDF2-222	invariable genotype ratio: 0.15
SDF2-106|SDF2-225	invariable genotype ratio: 0.10
SDF2-106|SDF2-227	invariable genotype ratio: 0.23
SDF2-106|SDF2-228	invariable genotype ratio: 0.15
SDF2-106|SDF2-229	invariable genotype ratio: 0.21
SDF2-106|SDF2-231	invariable genotype ratio: 0.15
SDF2-106|SDF2-232	invariable genotype ratio: 0.08
SDF2-106|SDF2-233	invariable genotype ratio: 0.24
SDF2-106|SDF2-236	invariable genotype ratio: 0.15
SDF2-106|SDF2-238	invariable genotype ratio: 0.08
SDF2-106|SDF2-239	invariable genotype ratio: 0.05
SDF2-106|SDF2-240	invariable genotype ratio: 0.24
SDF2-106|SDF2-244	invariable genotype ratio: 0.23
SDF2-106|SDF2-247	invariable genotype ratio: 0.32
SDF2-106|SDF2-249	invariable genotype ratio: 0.21
SDF2-106|SDF2-250	invariable genotype ratio: 0.16
SDF2-106|SDF2-251	invariable genotype ratio: 0.21
SDF2-106|SDF2-252	invariable genotype ratio: 0.26
SDF2-106|SDF2-259	invariable genotype ratio: 0.18
SDF2-106|SDF2-261	invariable genotype ratio: 0.26
SDF2-106|SDF2-262	invariable genotype ratio: 0.15
SDF2-106|SDF2-263	invariable genotype ratio: 0.21
SDF2-106|SDF2-268	invariable genotype ratio: 0.16
SDF2-106|SDF2-269	invariable genotype ratio: 0.24
SDF2-106|SDF2-270	invariable genotype ratio: 0.16
SDF2-106|SDF2-273	invariable genotype ratio: 0.11
SDF2-106|SDF2-274	invariable genotype ratio: 0.35
SDF2-106|SDF2-275	invariable genotype ratio: 0.13
SDF2-106|SDF2-277	invariable genotype ratio: 0.06
SDF2-106|SDF2-278	invariable genotype ratio: 0.15
SDF2-106|SDF2-281	invariable genotype ratio: 0.08
SDF2-106|SDF2-282	invariable genotype ratio: 0.15
SDF2-106|SDF2-284	invariable genotype ratio: 0.10
SDF2-106|SDF2-286	invariable genotype ratio: 0.06
SDF2-106|SDF2-288	invariable genotype ratio: 0.24
SDF2-106|SDF2-289	invariable genotype ratio: 0.26
SDF2-106|SDF2-292	invariable genotype ratio: 0.06
SDF2-106|SDF2-297	invariable genotype ratio: 0.13
SDF2-106|SDF2-298	invariable genotype ratio: 0.23
SDF2-106|SDF2-300	invariable genotype ratio: 0.10
SDF2-106|SDF2-301	invariable genotype ratio: 0.23
SDF2-106|SDF2-302	invariable genotype ratio: 0.10
SDF2-106|SDF2-307	invariable genotype ratio: 0.40
SDF2-106|SDF2-310	invariable genotype ratio: 0.16
SDF2-106|SDF2-311	invariable genotype ratio: 0.29
SDF2-106|SDF2-312	invariable genotype ratio: 0.29
SDF2-106|SDF2-314	invariable genotype ratio: 0.23
SDF2-106|SDF2-315	invariable genotype ratio: 0.21
SDF2-106|SDF2-316	invariable genotype ratio: 0.23
SDF2-106|SDF2-318	invariable genotype ratio: 0.05
SDF2-106|SDF2-320	invariable genotype ratio: 0.23
SDF2-106|SDF2-322	invariable genotype ratio: 0.06
SDF2-106|SDF2-324	invariable genotype ratio: 0.18
SDF2-106|SDF2-325	invariable genotype ratio: 0.27
SDF2-106|SDF2-326	invariable genotype ratio: 0.18
SDF2-106|SDF2-330	invariable genotype ratio: 0.24
SDF2-106|SDF2-331	invariable genotype ratio: 0.16
SDF2-106|SDF2-335	invariable genotype ratio: 0.23
SDF2-106|SDF2-336	invariable genotype ratio: 0.19
SDF2-106|SDF2-337	invariable genotype ratio: 0.21
SDF2-106|SDF2-342	invariable genotype ratio: 0.29
SDF2-106|SDF2-343	invariable genotype ratio: 0.08
SDF2-106|SDF2-344	invariable genotype ratio: 0.08
SDF2-106|SDF2-345	invariable genotype ratio: 0.11
SDF2-106|SDF2-351	invariable genotype ratio: 0.23
SDF2-106|SDF2-353	invariable genotype ratio: 0.05
SDF2-106|SDF2-354	invariable genotype ratio: 0.13
SDF2-106|SDF2-360	invariable genotype ratio: 0.15
SDF2-106|SDF2-361	invariable genotype ratio: 0.13
SDF2-106|SDF2-362	invariable genotype ratio: 0.13
SDF2-106|SDF2-363	invariable genotype ratio: 0.16
SDF2-106|SDF2-365	invariable genotype ratio: 0.08
SDF2-106|SDF2-366	invariable genotype ratio: 0.24
SDF2-106|SDF2-373	invariable genotype ratio: 0.06
SDF2-106|SDF2-376	invariable genotype ratio: 0.11
SDF2-106|SDF2-377	invariable genotype ratio: 0.21
SDF2-106|SDF2-378	invariable genotype ratio: 0.24
SDF2-106|SDF2-381	invariable genotype ratio: 0.08
SDF2-106|SDF2-382	invariable genotype ratio: 0.08
SDF2-106|SDF2-383	invariable genotype ratio: 0.24
SDF2-106|SDF2-385	invariable genotype ratio: 0.21
SDF2-106|SDF2-386	invariable genotype ratio: 0.37
SDF2-106|SDF2-387	invariable genotype ratio: 0.06
SDF2-106|SDF2-391	invariable genotype ratio: 0.19
SDF2-106|SDF2-392	invariable genotype ratio: 0.11
SDF2-106|SDF2-396	invariable genotype ratio: 0.18
SDF2-106|SDF2-398	invariable genotype ratio: 0.06
SDF2-106|SDF2-399	invariable genotype ratio: 0.29
SDF2-106|SDF2-403	invariable genotype ratio: 0.21
SDF2-106|SDF2-404	invariable genotype ratio: 0.16
SDF2-106|SDF2-405	invariable genotype ratio: 0.29
SDF2-106|SDF2-409	invariable genotype ratio: 0.03
SDF2-106|SDF2-414	invariable genotype ratio: 0.21
SDF2-106|SDF2-415	invariable genotype ratio: 0.16
SDF2-106|SDF2-417	invariable genotype ratio: 0.21
SDF2-106|SDF2-418	invariable genotype ratio: 0.15
SDF2-106|SDF2-419	invariable genotype ratio: 0.18
SDF2-106|SDF2-420	pair score: 48.12
SDF2-108|SDF2-112	invariable genotype ratio: 0.08
SDF2-108|SDF2-115	invariable genotype ratio: 0.24
SDF2-108|SDF2-116	invariable genotype ratio: 0.16
SDF2-108|SDF2-117	invariable genotype ratio: 0.10
SDF2-108|SDF2-118	invariable genotype ratio: 0.15
SDF2-108|SDF2-119	invariable genotype ratio: 0.11
SDF2-108|SDF2-123	invariable genotype ratio: 0.06
SDF2-108|SDF2-126	invariable genotype ratio: 0.05
SDF2-108|SDF2-127	invariable genotype ratio: 0.13
SDF2-108|SDF2-128	invariable genotype ratio: 0.24
SDF2-108|SDF2-130	invariable genotype ratio: 0.16
SDF2-108|SDF2-131	invariable genotype ratio: 0.24
SDF2-108|SDF2-135	invariable genotype ratio: 0.16
SDF2-108|SDF2-137	invariable genotype ratio: 0.27
SDF2-108|SDF2-141	invariable genotype ratio: 0.15
SDF2-108|SDF2-142	invariable genotype ratio: 0.06
SDF2-108|SDF2-143	invariable genotype ratio: 0.15
SDF2-108|SDF2-144	invariable genotype ratio: 0.03
SDF2-108|SDF2-145	invariable genotype ratio: 0.10
SDF2-108|SDF2-146	invariable genotype ratio: 0.16
SDF2-108|SDF2-147	invariable genotype ratio: 0.23
SDF2-108|SDF2-148	invariable genotype ratio: 0.18
SDF2-108|SDF2-149	invariable genotype ratio: 0.21
SDF2-108|SDF2-150	invariable genotype ratio: 0.03
SDF2-108|SDF2-153	invariable genotype ratio: 0.15
SDF2-108|SDF2-155	invariable genotype ratio: 0.19
SDF2-108|SDF2-156	invariable genotype ratio: 0.11
SDF2-108|SDF2-157	invariable genotype ratio: 0.24
SDF2-108|SDF2-158	invariable genotype ratio: 0.21
SDF2-108|SDF2-160	pair score: 48.25
SDF2-108|SDF2-163	invariable genotype ratio: 0.27
SDF2-108|SDF2-166	invariable genotype ratio: 0.21
SDF2-108|SDF2-167	invariable genotype ratio: 0.10
SDF2-108|SDF2-169	invariable genotype ratio: 0.15
SDF2-108|SDF2-177	invariable genotype ratio: 0.10
SDF2-108|SDF2-178	invariable genotype ratio: 0.16
SDF2-108|SDF2-180	invariable genotype ratio: 0.19
SDF2-108|SDF2-181	invariable genotype ratio: 0.10
SDF2-108|SDF2-182	invariable genotype ratio: 0.06
SDF2-108|SDF2-185	invariable genotype ratio: 0.19
SDF2-108|SDF2-186	invariable genotype ratio: 0.16
SDF2-108|SDF2-187	invariable genotype ratio: 0.15
SDF2-108|SDF2-188	invariable genotype ratio: 0.21
SDF2-108|SDF2-190	invariable genotype ratio: 0.21
SDF2-108|SDF2-193	invariable genotype ratio: 0.03
SDF2-108|SDF2-194	invariable genotype ratio: 0.18
SDF2-108|SDF2-195	invariable genotype ratio: 0.10
SDF2-108|SDF2-198	invariable genotype ratio: 0.16
SDF2-108|SDF2-199	invariable genotype ratio: 0.15
SDF2-108|SDF2-200	invariable genotype ratio: 0.31
SDF2-108|SDF2-203	invariable genotype ratio: 0.16
SDF2-108|SDF2-207	invariable genotype ratio: 0.16
SDF2-108|SDF2-212	invariable genotype ratio: 0.13
SDF2-108|SDF2-214	invariable genotype ratio: 0.15
SDF2-108|SDF2-217	invariable genotype ratio: 0.11
SDF2-108|SDF2-218	invariable genotype ratio: 0.16
SDF2-108|SDF2-219	invariable genotype ratio: 0.26
SDF2-108|SDF2-220	invariable genotype ratio: 0.05
SDF2-108|SDF2-222	invariable genotype ratio: 0.19
SDF2-108|SDF2-225	invariable genotype ratio: 0.08
SDF2-108|SDF2-227	invariable genotype ratio: 0.16
SDF2-108|SDF2-228	pair score: 47.62
SDF2-108|SDF2-229	invariable genotype ratio: 0.27
SDF2-108|SDF2-231	invariable genotype ratio: 0.24
SDF2-108|SDF2-232	invariable genotype ratio: 0.02
SDF2-108|SDF2-233	invariable genotype ratio: 0.19
SDF2-108|SDF2-236	invariable genotype ratio: 0.10
SDF2-108|SDF2-238	invariable genotype ratio: 0.15
SDF2-108|SDF2-239	invariable genotype ratio: 0.16
SDF2-108|SDF2-240	invariable genotype ratio: 0.15
SDF2-108|SDF2-244	invariable genotype ratio: 0.19
SDF2-108|SDF2-247	invariable genotype ratio: 0.34
SDF2-108|SDF2-249	invariable genotype ratio: 0.23
SDF2-108|SDF2-250	invariable genotype ratio: 0.10
SDF2-108|SDF2-251	invariable genotype ratio: 0.10
SDF2-108|SDF2-252	invariable genotype ratio: 0.13
SDF2-108|SDF2-259	invariable genotype ratio: 0.19
SDF2-108|SDF2-261	invariable genotype ratio: 0.13
SDF2-108|SDF2-262	invariable genotype ratio: 0.18
SDF2-108|SDF2-263	invariable genotype ratio: 0.11
SDF2-108|SDF2-268	invariable genotype ratio: 0.18
SDF2-108|SDF2-269	invariable genotype ratio: 0.15
SDF2-108|SDF2-270	invariable genotype ratio: 0.16
SDF2-108|SDF2-273	invariable genotype ratio: 0.05
SDF2-108|SDF2-274	invariable genotype ratio: 0.19
SDF2-108|SDF2-275	invariable genotype ratio: 0.13
SDF2-108|SDF2-277	invariable genotype ratio: 0.18
SDF2-108|SDF2-278	invariable genotype ratio: 0.15
SDF2-108|SDF2-281	invariable genotype ratio: 0.13
SDF2-108|SDF2-282	invariable genotype ratio: 0.15
SDF2-108|SDF2-284	invariable genotype ratio: 0.06
SDF2-108|SDF2-286	invariable genotype ratio: 0.13
SDF2-108|SDF2-288	invariable genotype ratio: 0.11
SDF2-108|SDF2-289	invariable genotype ratio: 0.15
SDF2-108|SDF2-292	invariable genotype ratio: 0.05
SDF2-108|SDF2-297	invariable genotype ratio: 0.18
SDF2-108|SDF2-298	invariable genotype ratio: 0.21
SDF2-108|SDF2-300	invariable genotype ratio: 0.16
SDF2-108|SDF2-301	invariable genotype ratio: 0.16
SDF2-108|SDF2-302	invariable genotype ratio: 0.11
SDF2-108|SDF2-307	invariable genotype ratio: 0.27
SDF2-108|SDF2-310	invariable genotype ratio: 0.19
SDF2-108|SDF2-311	invariable genotype ratio: 0.26
SDF2-108|SDF2-312	invariable genotype ratio: 0.18
SDF2-108|SDF2-314	invariable genotype ratio: 0.19
SDF2-108|SDF2-315	invariable genotype ratio: 0.21
SDF2-108|SDF2-316	invariable genotype ratio: 0.11
SDF2-108|SDF2-318	invariable genotype ratio: 0.05
SDF2-108|SDF2-320	invariable genotype ratio: 0.11
SDF2-108|SDF2-322	invariable genotype ratio: 0.05
SDF2-108|SDF2-324	invariable genotype ratio: 0.21
SDF2-108|SDF2-325	invariable genotype ratio: 0.31
SDF2-108|SDF2-326	invariable genotype ratio: 0.19
SDF2-108|SDF2-330	invariable genotype ratio: 0.13
SDF2-108|SDF2-331	invariable genotype ratio: 0.16
SDF2-108|SDF2-335	invariable genotype ratio: 0.06
SDF2-108|SDF2-336	invariable genotype ratio: 0.13
SDF2-108|SDF2-337	invariable genotype ratio: 0.18
SDF2-108|SDF2-342	invariable genotype ratio: 0.26
SDF2-108|SDF2-343	invariable genotype ratio: 0.16
SDF2-108|SDF2-344	invariable genotype ratio: 0.08
SDF2-108|SDF2-345	invariable genotype ratio: 0.15
SDF2-108|SDF2-351	invariable genotype ratio: 0.16
SDF2-108|SDF2-353	invariable genotype ratio: 0.11
SDF2-108|SDF2-354	invariable genotype ratio: 0.18
SDF2-108|SDF2-360	invariable genotype ratio: 0.24
SDF2-108|SDF2-361	invariable genotype ratio: 0.10
SDF2-108|SDF2-362	invariable genotype ratio: 0.23
SDF2-108|SDF2-363	invariable genotype ratio: 0.13
SDF2-108|SDF2-365	invariable genotype ratio: 0.08
SDF2-108|SDF2-366	invariable genotype ratio: 0.10
SDF2-108|SDF2-373	invariable genotype ratio: 0.10
SDF2-108|SDF2-376	invariable genotype ratio: 0.11
SDF2-108|SDF2-377	invariable genotype ratio: 0.10
SDF2-108|SDF2-378	invariable genotype ratio: 0.29
SDF2-108|SDF2-381	invariable genotype ratio: 0.16
SDF2-108|SDF2-382	invariable genotype ratio: 0.15
SDF2-108|SDF2-383	invariable genotype ratio: 0.13
SDF2-108|SDF2-385	invariable genotype ratio: 0.11
SDF2-108|SDF2-386	invariable genotype ratio: 0.23
SDF2-108|SDF2-387	invariable genotype ratio: 0.06
SDF2-108|SDF2-391	invariable genotype ratio: 0.16
SDF2-108|SDF2-392	invariable genotype ratio: 0.11
SDF2-108|SDF2-396	invariable genotype ratio: 0.23
SDF2-108|SDF2-398	invariable genotype ratio: 0.16
SDF2-108|SDF2-399	invariable genotype ratio: 0.11
SDF2-108|SDF2-403	invariable genotype ratio: 0.16
SDF2-108|SDF2-404	invariable genotype ratio: 0.15
SDF2-108|SDF2-405	invariable genotype ratio: 0.18
SDF2-108|SDF2-409	pair score: 46.50
SDF2-108|SDF2-414	invariable genotype ratio: 0.13
SDF2-108|SDF2-415	invariable genotype ratio: 0.19
SDF2-108|SDF2-417	invariable genotype ratio: 0.21
SDF2-108|SDF2-418	invariable genotype ratio: 0.18
SDF2-108|SDF2-419	invariable genotype ratio: 0.15
SDF2-108|SDF2-420	pair score: 47.00
SDF2-112|SDF2-115	invariable genotype ratio: 0.24
SDF2-112|SDF2-116	invariable genotype ratio: 0.18
SDF2-112|SDF2-117	invariable genotype ratio: 0.32
SDF2-112|SDF2-118	invariable genotype ratio: 0.18
SDF2-112|SDF2-119	invariable genotype ratio: 0.08
SDF2-112|SDF2-123	invariable genotype ratio: 0.29
SDF2-112|SDF2-126	invariable genotype ratio: 0.13
SDF2-112|SDF2-127	invariable genotype ratio: 0.03
SDF2-112|SDF2-128	invariable genotype ratio: 0.08
SDF2-112|SDF2-130	invariable genotype ratio: 0.23
SDF2-112|SDF2-131	invariable genotype ratio: 0.06
SDF2-112|SDF2-135	invariable genotype ratio: 0.10
SDF2-112|SDF2-137	invariable genotype ratio: 0.15
SDF2-112|SDF2-141	invariable genotype ratio: 0.06
SDF2-112|SDF2-142	invariable genotype ratio: 0.16
SDF2-112|SDF2-143	invariable genotype ratio: 0.03
SDF2-112|SDF2-144	invariable genotype ratio: 0.21
SDF2-112|SDF2-145	invariable genotype ratio: 0.10
SDF2-112|SDF2-146	invariable genotype ratio: 0.32
SDF2-112|SDF2-147	invariable genotype ratio: 0.11
SDF2-112|SDF2-148	invariable genotype ratio: 0.05
SDF2-112|SDF2-149	invariable genotype ratio: 0.18
SDF2-112|SDF2-150	invariable genotype ratio: 0.15
SDF2-112|SDF2-153	invariable genotype ratio: 0.05
SDF2-112|SDF2-155	invariable genotype ratio: 0.06
SDF2-112|SDF2-156	invariable genotype ratio: 0.18
SDF2-112|SDF2-157	invariable genotype ratio: 0.15
SDF2-112|SDF2-158	invariable genotype ratio: 0.15
SDF2-112|SDF2-160	invariable genotype ratio: 0.26
SDF2-112|SDF2-163	invariable genotype ratio: 0.23
SDF2-112|SDF2-166	invariable genotype ratio: 0.15
SDF2-112|SDF2-167	invariable genotype ratio: 0.08
SDF2-112|SDF2-169	invariable genotype ratio: 0.03
SDF2-112|SDF2-177	invariable genotype ratio: 0.19
SDF2-112|SDF2-178	invariable genotype ratio: 0.13
SDF2-112|SDF2-180	invariable genotype ratio: 0.26
SDF2-112|SDF2-181	invariable genotype ratio: 0.29
SDF2-112|SDF2-182	invariable genotype ratio: 0.13
SDF2-112|SDF2-185	invariable genotype ratio: 0.06
SDF2-112|SDF2-186	invariable genotype ratio: 0.08
SDF2-112|SDF2-187	invariable genotype ratio: 0.10
SDF2-112|SDF2-188	invariable genotype ratio: 0.27
SDF2-112|SDF2-190	invariable genotype ratio: 0.03
SDF2-112|SDF2-193	invariable genotype ratio: 0.16
SDF2-112|SDF2-194	invariable genotype ratio: 0.18
SDF2-112|SDF2-195	invariable genotype ratio: 0.11
SDF2-112|SDF2-198	invariable genotype ratio: 0.21
SDF2-112|SDF2-199	invariable genotype ratio: 0.15
SDF2-112|SDF2-200	invariable genotype ratio: 0.21
SDF2-112|SDF2-203	invariable genotype ratio: 0.03
SDF2-112|SDF2-207	invariable genotype ratio: 0.16
SDF2-112|SDF2-212	invariable genotype ratio: 0.15
SDF2-112|SDF2-214	invariable genotype ratio: 0.08
SDF2-112|SDF2-217	invariable genotype ratio: 0.21
SDF2-112|SDF2-218	invariable genotype ratio: 0.27
SDF2-112|SDF2-219	invariable genotype ratio: 0.18
SDF2-112|SDF2-220	invariable genotype ratio: 0.16
SDF2-112|SDF2-222	invariable genotype ratio: 0.18
SDF2-112|SDF2-225	invariable genotype ratio: 0.06
SDF2-112|SDF2-227	invariable genotype ratio: 0.11
SDF2-112|SDF2-228	invariable genotype ratio: 0.10
SDF2-112|SDF2-229	invariable genotype ratio: 0.19
SDF2-112|SDF2-231	invariable genotype ratio: 0.13
SDF2-112|SDF2-232	invariable genotype ratio: 0.26
SDF2-112|SDF2-233	invariable genotype ratio: 0.19
SDF2-112|SDF2-236	invariable genotype ratio: 0.11
SDF2-112|SDF2-238	invariable genotype ratio: 0.32
SDF2-112|SDF2-239	invariable genotype ratio: 0.24
SDF2-112|SDF2-240	invariable genotype ratio: 0.15
SDF2-112|SDF2-244	invariable genotype ratio: 0.13
SDF2-112|SDF2-247	invariable genotype ratio: 0.16
SDF2-112|SDF2-249	invariable genotype ratio: 0.06
SDF2-112|SDF2-250	invariable genotype ratio: 0.29
SDF2-112|SDF2-251	invariable genotype ratio: 0.05
SDF2-112|SDF2-252	invariable genotype ratio: 0.05
SDF2-112|SDF2-259	invariable genotype ratio: 0.24
SDF2-112|SDF2-261	invariable genotype ratio: 0.26
SDF2-112|SDF2-262	invariable genotype ratio: 0.11
SDF2-112|SDF2-263	invariable genotype ratio: 0.10
SDF2-112|SDF2-268	invariable genotype ratio: 0.08
SDF2-112|SDF2-269	invariable genotype ratio: 0.32
SDF2-112|SDF2-270	invariable genotype ratio: 0.16
SDF2-112|SDF2-273	invariable genotype ratio: 0.11
SDF2-112|SDF2-274	invariable genotype ratio: 0.15
SDF2-112|SDF2-275	invariable genotype ratio: 0.24
SDF2-112|SDF2-277	invariable genotype ratio: 0.32
SDF2-112|SDF2-278	invariable genotype ratio: 0.24
SDF2-112|SDF2-281	invariable genotype ratio: 0.19
SDF2-112|SDF2-282	invariable genotype ratio: 0.24
SDF2-112|SDF2-284	invariable genotype ratio: 0.18
SDF2-112|SDF2-286	invariable genotype ratio: 0.21
SDF2-112|SDF2-288	invariable genotype ratio: 0.16
SDF2-112|SDF2-289	invariable genotype ratio: 0.06
SDF2-112|SDF2-292	invariable genotype ratio: 0.29
SDF2-112|SDF2-297	invariable genotype ratio: 0.16
SDF2-112|SDF2-298	invariable genotype ratio: 0.11
SDF2-112|SDF2-300	invariable genotype ratio: 0.15
SDF2-112|SDF2-301	invariable genotype ratio: 0.15
SDF2-112|SDF2-302	invariable genotype ratio: 0.08
SDF2-112|SDF2-307	invariable genotype ratio: 0.06
SDF2-112|SDF2-310	invariable genotype ratio: 0.15
SDF2-112|SDF2-311	invariable genotype ratio: 0.03
SDF2-112|SDF2-312	invariable genotype ratio: 0.18
SDF2-112|SDF2-314	invariable genotype ratio: 0.19
SDF2-112|SDF2-315	invariable genotype ratio: 0.06
SDF2-112|SDF2-316	invariable genotype ratio: 0.19
SDF2-112|SDF2-318	invariable genotype ratio: 0.26
SDF2-112|SDF2-320	invariable genotype ratio: 0.10
SDF2-112|SDF2-322	invariable genotype ratio: 0.26
SDF2-112|SDF2-324	invariable genotype ratio: 0.05
SDF2-112|SDF2-325	invariable genotype ratio: 0.05
SDF2-112|SDF2-326	invariable genotype ratio: 0.19
SDF2-112|SDF2-330	invariable genotype ratio: 0.27
SDF2-112|SDF2-331	invariable genotype ratio: 0.08
SDF2-112|SDF2-335	invariable genotype ratio: 0.19
SDF2-112|SDF2-336	invariable genotype ratio: 0.24
SDF2-112|SDF2-337	invariable genotype ratio: 0.10
SDF2-112|SDF2-342	invariable genotype ratio: 0.24
SDF2-112|SDF2-343	invariable genotype ratio: 0.39
SDF2-112|SDF2-344	invariable genotype ratio: 0.23
SDF2-112|SDF2-345	invariable genotype ratio: 0.16
SDF2-112|SDF2-351	invariable genotype ratio: 0.23
SDF2-112|SDF2-353	invariable genotype ratio: 0.27
SDF2-112|SDF2-354	invariable genotype ratio: 0.16
SDF2-112|SDF2-360	invariable genotype ratio: 0.16
SDF2-112|SDF2-361	invariable genotype ratio: 0.24
SDF2-112|SDF2-362	invariable genotype ratio: 0.08
SDF2-112|SDF2-363	invariable genotype ratio: 0.18
SDF2-112|SDF2-365	invariable genotype ratio: 0.27
SDF2-112|SDF2-366	invariable genotype ratio: 0.10
SDF2-112|SDF2-373	invariable genotype ratio: 0.26
SDF2-112|SDF2-376	invariable genotype ratio: 0.18
SDF2-112|SDF2-377	invariable genotype ratio: 0.13
SDF2-112|SDF2-378	invariable genotype ratio: 0.05
SDF2-112|SDF2-381	invariable genotype ratio: 0.11
SDF2-112|SDF2-382	invariable genotype ratio: 0.11
SDF2-112|SDF2-383	invariable genotype ratio: 0.19
SDF2-112|SDF2-385	invariable genotype ratio: 0.15
SDF2-112|SDF2-386	invariable genotype ratio: 0.03
SDF2-112|SDF2-387	invariable genotype ratio: 0.27
SDF2-112|SDF2-391	invariable genotype ratio: 0.23
SDF2-112|SDF2-392	invariable genotype ratio: 0.02
SDF2-112|SDF2-396	invariable genotype ratio: 0.16
SDF2-112|SDF2-398	invariable genotype ratio: 0.31
SDF2-112|SDF2-399	invariable genotype ratio: 0.15
SDF2-112|SDF2-403	invariable genotype ratio: 0.11
SDF2-112|SDF2-404	invariable genotype ratio: 0.23
SDF2-112|SDF2-405	invariable genotype ratio: 0.06
SDF2-112|SDF2-409	invariable genotype ratio: 0.16
SDF2-112|SDF2-414	invariable genotype ratio: 0.31
SDF2-112|SDF2-415	invariable genotype ratio: 0.23
SDF2-112|SDF2-417	invariable genotype ratio: 0.08
SDF2-112|SDF2-418	invariable genotype ratio: 0.31
SDF2-112|SDF2-419	invariable genotype ratio: 0.11
SDF2-112|SDF2-420	invariable genotype ratio: 0.23
SDF2-115|SDF2-116	invariable genotype ratio: 0.29
SDF2-115|SDF2-117	invariable genotype ratio: 0.21
SDF2-115|SDF2-118	invariable genotype ratio: 0.23
SDF2-115|SDF2-119	invariable genotype ratio: 0.06
SDF2-115|SDF2-123	invariable genotype ratio: 0.24
SDF2-115|SDF2-126	invariable genotype ratio: 0.06
SDF2-115|SDF2-127	invariable genotype ratio: 0.02
SDF2-115|SDF2-128	invariable genotype ratio: 0.10
SDF2-115|SDF2-130	invariable genotype ratio: 0.10
SDF2-115|SDF2-131	invariable genotype ratio: 0.19
SDF2-115|SDF2-135	invariable genotype ratio: 0.15
SDF2-115|SDF2-137	invariable genotype ratio: 0.24
SDF2-115|SDF2-141	invariable genotype ratio: 0.26
SDF2-115|SDF2-142	invariable genotype ratio: 0.08
SDF2-115|SDF2-143	invariable genotype ratio: 0.10
SDF2-115|SDF2-144	invariable genotype ratio: 0.11
SDF2-115|SDF2-145	invariable genotype ratio: 0.13
SDF2-115|SDF2-146	invariable genotype ratio: 0.18
SDF2-115|SDF2-147	invariable genotype ratio: 0.21
SDF2-115|SDF2-148	invariable genotype ratio: 0.16
SDF2-115|SDF2-149	invariable genotype ratio: 0.24
SDF2-115|SDF2-150	invariable genotype ratio: 0.08
SDF2-115|SDF2-153	invariable genotype ratio: 0.10
SDF2-115|SDF2-155	invariable genotype ratio: 0.06
SDF2-115|SDF2-156	invariable genotype ratio: 0.06
SDF2-115|SDF2-157	invariable genotype ratio: 0.15
SDF2-115|SDF2-158	invariable genotype ratio: 0.26
SDF2-115|SDF2-160	invariable genotype ratio: 0.18
SDF2-115|SDF2-163	invariable genotype ratio: 0.21
SDF2-115|SDF2-166	invariable genotype ratio: 0.21
SDF2-115|SDF2-167	invariable genotype ratio: 0.08
SDF2-115|SDF2-169	invariable genotype ratio: 0.13
SDF2-115|SDF2-177	invariable genotype ratio: 0.11
SDF2-115|SDF2-178	invariable genotype ratio: 0.23
SDF2-115|SDF2-180	invariable genotype ratio: 0.26
SDF2-115|SDF2-181	invariable genotype ratio: 0.15
SDF2-115|SDF2-182	invariable genotype ratio: 0.11
SDF2-115|SDF2-185	invariable genotype ratio: 0.05
SDF2-115|SDF2-186	invariable genotype ratio: 0.15
SDF2-115|SDF2-187	invariable genotype ratio: 0.13
SDF2-115|SDF2-188	invariable genotype ratio: 0.24
SDF2-115|SDF2-190	invariable genotype ratio: 0.19
SDF2-115|SDF2-193	invariable genotype ratio: 0.15
SDF2-115|SDF2-194	invariable genotype ratio: 0.21
SDF2-115|SDF2-195	invariable genotype ratio: 0.21
SDF2-115|SDF2-198	invariable genotype ratio: 0.23
SDF2-115|SDF2-199	invariable genotype ratio: 0.16
SDF2-115|SDF2-200	invariable genotype ratio: 0.26
SDF2-115|SDF2-203	invariable genotype ratio: 0.16
SDF2-115|SDF2-207	invariable genotype ratio: 0.23
SDF2-115|SDF2-212	invariable genotype ratio: 0.11
SDF2-115|SDF2-214	invariable genotype ratio: 0.08
SDF2-115|SDF2-217	invariable genotype ratio: 0.21
SDF2-115|SDF2-218	invariable genotype ratio: 0.24
SDF2-115|SDF2-219	invariable genotype ratio: 0.26
SDF2-115|SDF2-220	invariable genotype ratio: 0.24
SDF2-115|SDF2-222	invariable genotype ratio: 0.19
SDF2-115|SDF2-225	invariable genotype ratio: 0.18
SDF2-115|SDF2-227	invariable genotype ratio: 0.11
SDF2-115|SDF2-228	invariable genotype ratio: 0.11
SDF2-115|SDF2-229	invariable genotype ratio: 0.34
SDF2-115|SDF2-231	invariable genotype ratio: 0.18
SDF2-115|SDF2-232	invariable genotype ratio: 0.15
SDF2-115|SDF2-233	invariable genotype ratio: 0.23
SDF2-115|SDF2-236	invariable genotype ratio: 0.15
SDF2-115|SDF2-238	invariable genotype ratio: 0.40
SDF2-115|SDF2-239	invariable genotype ratio: 0.16
SDF2-115|SDF2-240	invariable genotype ratio: 0.06
SDF2-115|SDF2-244	invariable genotype ratio: 0.11
SDF2-115|SDF2-247	invariable genotype ratio: 0.26
SDF2-115|SDF2-249	invariable genotype ratio: 0.21
SDF2-115|SDF2-250	invariable genotype ratio: 0.31
SDF2-115|SDF2-251	invariable genotype ratio: 0.10
SDF2-115|SDF2-252	invariable genotype ratio: 0.06
SDF2-115|SDF2-259	invariable genotype ratio: 0.16
SDF2-115|SDF2-261	invariable genotype ratio: 0.27
SDF2-115|SDF2-262	invariable genotype ratio: 0.27
SDF2-115|SDF2-263	invariable genotype ratio: 0.10
SDF2-115|SDF2-268	invariable genotype ratio: 0.26
SDF2-115|SDF2-269	invariable genotype ratio: 0.16
SDF2-115|SDF2-270	invariable genotype ratio: 0.32
SDF2-115|SDF2-273	invariable genotype ratio: 0.18
SDF2-115|SDF2-274	invariable genotype ratio: 0.11
SDF2-115|SDF2-275	invariable genotype ratio: 0.19
SDF2-115|SDF2-277	invariable genotype ratio: 0.31
SDF2-115|SDF2-278	invariable genotype ratio: 0.11
SDF2-115|SDF2-281	invariable genotype ratio: 0.35
SDF2-115|SDF2-282	invariable genotype ratio: 0.11
SDF2-115|SDF2-284	pair score: 47.50
SDF2-115|SDF2-286	invariable genotype ratio: 0.16
SDF2-115|SDF2-288	invariable genotype ratio: 0.18
SDF2-115|SDF2-289	invariable genotype ratio: 0.11
SDF2-115|SDF2-292	invariable genotype ratio: 0.19
SDF2-115|SDF2-297	invariable genotype ratio: 0.18
SDF2-115|SDF2-298	invariable genotype ratio: 0.10
SDF2-115|SDF2-300	invariable genotype ratio: 0.11
SDF2-115|SDF2-301	invariable genotype ratio: 0.21
SDF2-115|SDF2-302	invariable genotype ratio: 0.13
SDF2-115|SDF2-307	invariable genotype ratio: 0.11
SDF2-115|SDF2-310	invariable genotype ratio: 0.26
SDF2-115|SDF2-311	invariable genotype ratio: 0.15
SDF2-115|SDF2-312	invariable genotype ratio: 0.23
SDF2-115|SDF2-314	invariable genotype ratio: 0.23
SDF2-115|SDF2-315	invariable genotype ratio: 0.18
SDF2-115|SDF2-316	invariable genotype ratio: 0.27
SDF2-115|SDF2-318	invariable genotype ratio: 0.10
SDF2-115|SDF2-320	invariable genotype ratio: 0.15
SDF2-115|SDF2-322	invariable genotype ratio: 0.11
SDF2-115|SDF2-324	invariable genotype ratio: 0.16
SDF2-115|SDF2-325	invariable genotype ratio: 0.21
SDF2-115|SDF2-326	invariable genotype ratio: 0.13
SDF2-115|SDF2-330	invariable genotype ratio: 0.31
SDF2-115|SDF2-331	invariable genotype ratio: 0.05
SDF2-115|SDF2-335	invariable genotype ratio: 0.21
SDF2-115|SDF2-336	invariable genotype ratio: 0.26
SDF2-115|SDF2-337	invariable genotype ratio: 0.21
SDF2-115|SDF2-342	invariable genotype ratio: 0.26
SDF2-115|SDF2-343	invariable genotype ratio: 0.27
SDF2-115|SDF2-344	invariable genotype ratio: 0.16
SDF2-115|SDF2-345	invariable genotype ratio: 0.24
SDF2-115|SDF2-351	invariable genotype ratio: 0.21
SDF2-115|SDF2-353	invariable genotype ratio: 0.18
SDF2-115|SDF2-354	invariable genotype ratio: 0.18
SDF2-115|SDF2-360	invariable genotype ratio: 0.24
SDF2-115|SDF2-361	invariable genotype ratio: 0.16
SDF2-115|SDF2-362	invariable genotype ratio: 0.16
SDF2-115|SDF2-363	invariable genotype ratio: 0.10
SDF2-115|SDF2-365	invariable genotype ratio: 0.16
SDF2-115|SDF2-366	invariable genotype ratio: 0.06
SDF2-115|SDF2-373	invariable genotype ratio: 0.23
SDF2-115|SDF2-376	invariable genotype ratio: 0.11
SDF2-115|SDF2-377	invariable genotype ratio: 0.02
SDF2-115|SDF2-378	invariable genotype ratio: 0.21
SDF2-115|SDF2-381	invariable genotype ratio: 0.19
SDF2-115|SDF2-382	invariable genotype ratio: 0.19
SDF2-115|SDF2-383	invariable genotype ratio: 0.13
SDF2-115|SDF2-385	invariable genotype ratio: 0.11
SDF2-115|SDF2-386	invariable genotype ratio: 0.13
SDF2-115|SDF2-387	invariable genotype ratio: 0.16
SDF2-115|SDF2-391	invariable genotype ratio: 0.05
SDF2-115|SDF2-392	invariable genotype ratio: 0.11
SDF2-115|SDF2-396	invariable genotype ratio: 0.29
SDF2-115|SDF2-398	invariable genotype ratio: 0.19
SDF2-115|SDF2-399	invariable genotype ratio: 0.16
SDF2-115|SDF2-403	invariable genotype ratio: 0.05
SDF2-115|SDF2-404	invariable genotype ratio: 0.11
SDF2-115|SDF2-405	invariable genotype ratio: 0.06
SDF2-115|SDF2-409	invariable genotype ratio: 0.21
SDF2-115|SDF2-414	invariable genotype ratio: 0.21
SDF2-115|SDF2-415	invariable genotype ratio: 0.31
SDF2-115|SDF2-417	invariable genotype ratio: 0.18
SDF2-115|SDF2-418	invariable genotype ratio: 0.19
SDF2-115|SDF2-419	invariable genotype ratio: 0.11
SDF2-115|SDF2-420	invariable genotype ratio: 0.18
SDF2-116|SDF2-117	invariable genotype ratio: 0.16
SDF2-116|SDF2-118	invariable genotype ratio: 0.31
SDF2-116|SDF2-119	invariable genotype ratio: 0.26
SDF2-116|SDF2-123	invariable genotype ratio: 0.23
SDF2-116|SDF2-126	invariable genotype ratio: 0.06
SDF2-116|SDF2-127	invariable genotype ratio: 0.23
SDF2-116|SDF2-128	invariable genotype ratio: 0.27
SDF2-116|SDF2-130	invariable genotype ratio: 0.06
SDF2-116|SDF2-131	invariable genotype ratio: 0.23
SDF2-116|SDF2-135	invariable genotype ratio: 0.26
SDF2-116|SDF2-137	invariable genotype ratio: 0.27
SDF2-116|SDF2-141	invariable genotype ratio: 0.29
SDF2-116|SDF2-142	invariable genotype ratio: 0.08
SDF2-116|SDF2-143	invariable genotype ratio: 0.15
SDF2-116|SDF2-144	invariable genotype ratio: 0.19
SDF2-116|SDF2-145	invariable genotype ratio: 0.24
SDF2-116|SDF2-146	invariable genotype ratio: 0.23
SDF2-116|SDF2-147	invariable genotype ratio: 0.24
SDF2-116|SDF2-148	invariable genotype ratio: 0.27
SDF2-116|SDF2-149	invariable genotype ratio: 0.23
SDF2-116|SDF2-150	invariable genotype ratio: 0.15
SDF2-116|SDF2-153	invariable genotype ratio: 0.26
SDF2-116|SDF2-155	invariable genotype ratio: 0.32
SDF2-116|SDF2-156	invariable genotype ratio: 0.15
SDF2-116|SDF2-157	invariable genotype ratio: 0.35
SDF2-116|SDF2-158	invariable genotype ratio: 0.13
SDF2-116|SDF2-160	invariable genotype ratio: 0.24
SDF2-116|SDF2-163	invariable genotype ratio: 0.13
SDF2-116|SDF2-166	invariable genotype ratio: 0.18
SDF2-116|SDF2-167	invariable genotype ratio: 0.11
SDF2-116|SDF2-169	invariable genotype ratio: 0.16
SDF2-116|SDF2-177	invariable genotype ratio: 0.26
SDF2-116|SDF2-178	invariable genotype ratio: 0.18
SDF2-116|SDF2-180	invariable genotype ratio: 0.40
SDF2-116|SDF2-181	invariable genotype ratio: 0.18
SDF2-116|SDF2-182	invariable genotype ratio: 0.18
SDF2-116|SDF2-185	invariable genotype ratio: 0.10
[truncated: 19,281 more rows]
