# Supplementary material for: ResynPy: a software for selecting pairs of complementary inbred lines to resynthesize valuable heterozygous genotypes
Source: BMC Bioinformatics. 2025 Oct 28;26:265. doi: 10.1186/s12859-025-06279-x (PMC12560546; doi:10.1186/s12859-025-06279-x)
Supplement: Supplementary file 7 — Additional file 7. [file 12859_2025_6279_MOESM7_ESM.tab]

indv	chr01_1	chr01_2	chr01_3	chr01_4	chr01_5	chr01_6	chr01_7	chr01_8	chr01_9	chr01_10	chr01_11	chr02_1	chr02_2	chr02_3	chr02_4	chr02_5	chr02_6	chr02_7	chr02_8	chr02_9	chr02_10	chr02_11	chr03_1	chr03_2	chr03_3	chr03_4	chr03_5	chr03_6	chr03_7	chr03_8	chr03_9	chr03_10	chr03_11	chr04_1	chr04_2	chr04_3	chr04_4	chr04_5	chr04_6	chr04_7	chr04_8	chr04_9	chr04_10	chr04_11	chr05_1	chr05_2	chr05_3	chr05_4	chr05_5
F2_00001	A	A	A	A	A	A	H	H	H	A	H	A	H	H	H	H	H	H	B	B	B	B	B	H	A	A	H	H	H	H	H	H	H	H	H	H	H	H	H	H	H	H	A	A	H	H	H	H	H
F2_00002	B	B	B	B	B	B	B	H	H	H	B	H	H	H	H	H	H	H	A	H	H	H	B	B	B	B	B	B	B	B	B	B	B	H	H	H	H	H	H	A	H	H	H	H	H	H	H	H	H
F2_00003	A	H	H	H	H	B	B	B	B	B	B	B	B	H	H	H	H	H	H	A	A	A	B	B	H	H	H	H	H	H	H	H	H	H	H	H	H	H	H	H	H	H	B	B	H	H	H	H	B
F2_00004	H	H	A	A	A	A	A	H	B	B	B	B	B	B	H	H	H	H	H	H	H	H	B	H	H	H	H	B	B	B	B	B	B	H	H	H	H	A	A	A	A	A	A	A	H	B	B	B	B
F2_00005	A	A	A	A	H	A	A	A	A	A	A	B	B	H	H	H	H	H	H	H	H	H	A	A	A	A	A	A	H	H	H	H	A	H	H	H	H	H	H	A	A	A	A	A	A	A	A	A	A
F2_00006	B	B	B	B	B	B	B	B	B	H	H	A	H	H	H	H	H	H	H	H	H	A	B	B	B	B	B	B	B	H	H	H	H	H	A	H	H	H	H	H	H	A	A	H	B	B	B	B	H
F2_00007	A	A	A	A	A	A	A	A	A	A	H	H	B	B	B	H	A	A	A	A	A	A	H	A	A	A	A	H	H	H	A	A	A	B	H	H	H	A	A	H	H	H	H	B	H	H	H	B	B
F2_00008	B	B	H	H	H	B	B	B	B	B	B	B	B	B	B	B	B	B	B	B	B	B	A	H	A	A	A	A	A	A	A	A	A	A	A	A	A	H	H	H	H	H	B	B	H	H	H	H	B
F2_00009	B	B	B	H	H	B	B	B	B	B	B	B	B	H	H	H	H	H	H	H	H	H	H	H	H	H	H	H	H	H	H	H	H	B	B	B	B	B	B	B	B	B	B	B	A	H	H	H	H
F2_00010	B	B	B	B	H	H	H	H	B	B	B	H	H	B	H	H	H	H	H	H	H	H	H	H	B	H	H	B	B	B	A	A	A	H	H	H	H	H	H	H	H	H	H	H	H	H	H	H	H
F2_00011	H	H	H	A	H	H	H	H	H	H	H	H	H	H	H	H	H	H	H	B	B	B	H	H	A	H	H	H	B	B	B	B	B	B	B	B	B	B	B	B	B	B	B	B	A	A	A	A	H
F2_00012	B	B	B	B	B	B	B	B	B	B	B	A	A	A	A	H	H	H	A	A	A	A	H	H	B	B	B	B	B	B	B	B	B	B	B	B	B	H	B	B	B	B	B	H	H	H	H	H	H
F2_00013	B	B	B	B	B	B	B	B	H	H	H	H	H	H	H	H	H	B	B	A	A	A	H	A	A	A	H	H	A	A	A	A	A	H	H	H	H	H	H	B	B	B	B	B	A	H	H	B	B
F2_00014	B	B	H	H	H	A	A	A	A	A	H	A	A	A	A	A	A	H	H	H	H	H	H	H	H	H	H	H	H	A	A	A	A	A	A	A	A	A	A	A	A	H	B	B	B	B	B	B	B
F2_00015	H	H	H	H	H	A	H	H	H	H	H	B	B	B	H	B	B	B	B	B	B	B	H	H	H	H	B	B	B	B	B	B	B	H	H	H	H	H	H	H	H	H	A	A	A	H	H	H	H
F2_00016	B	B	B	B	B	B	B	B	B	B	B	H	A	A	A	A	A	A	A	A	A	A	H	H	H	H	H	H	H	B	B	B	B	A	A	A	A	A	A	A	A	H	H	H	H	H	H	H	B
F2_00017	H	H	H	H	B	B	B	B	B	B	B	A	H	H	B	B	B	B	H	H	H	H	B	B	B	B	B	B	B	B	B	B	B	B	A	A	A	A	A	A	A	A	H	H	B	H	H	H	H
F2_00018	H	H	H	H	H	H	B	B	B	B	H	H	H	H	H	H	H	H	H	B	H	B	H	H	H	H	H	A	A	A	A	A	A	H	A	A	A	A	A	A	A	A	A	A	H	H	H	H	H
F2_00019	H	H	H	A	A	A	A	A	A	A	A	H	H	H	B	B	B	B	B	B	B	B	B	H	H	H	A	A	A	A	H	H	H	B	B	B	H	H	H	H	H	B	B	B	H	H	H	H	H
F2_00020	H	H	B	H	H	H	H	H	H	H	H	B	B	B	B	B	B	H	H	H	H	H	H	H	H	A	H	H	A	A	A	H	A	H	H	H	A	A	A	A	A	A	H	H	H	B	B	B	B
F2_00021	A	A	A	A	A	A	A	A	H	A	A	H	H	H	H	H	H	H	H	H	H	H	B	H	H	H	H	H	H	H	H	A	A	H	H	B	B	H	H	H	H	H	H	B	H	B	H	H	H
F2_00022	A	H	H	H	H	H	A	B	B	B	B	A	A	H	H	H	A	A	A	A	A	A	A	A	A	A	A	H	H	H	H	H	H	B	B	B	H	H	H	H	H	H	H	H	B	B	B	B	B
F2_00023	H	H	H	H	H	H	H	H	H	H	H	A	H	H	H	A	H	A	H	H	B	A	B	B	B	B	H	H	H	A	A	A	A	H	H	H	H	H	H	H	H	B	B	B	B	B	B	B	H
F2_00024	B	B	B	H	H	H	H	H	H	H	H	H	H	H	B	B	B	B	B	B	B	B	H	H	H	B	B	B	B	B	B	B	H	B	B	H	H	H	B	B	B	B	B	B	A	H	H	B	B
F2_00025	H	H	H	H	H	H	H	H	H	A	A	H	H	H	B	B	B	H	A	A	A	A	H	B	B	B	B	B	B	B	B	B	H	B	B	B	B	B	B	B	B	B	B	B	H	H	B	B	H
F2_00026	H	H	H	H	H	H	H	H	H	H	H	H	H	A	A	H	A	A	A	A	A	H	A	A	A	A	A	H	H	H	H	B	H	A	A	A	A	A	A	A	H	H	H	H	H	H	A	A	A
F2_00027	A	A	A	A	A	A	A	A	A	A	A	H	H	H	H	H	H	H	A	A	A	A	H	B	B	H	H	H	H	H	H	B	B	A	A	A	H	A	A	A	A	A	A	A	B	B	B	B	H
F2_00028	B	B	B	B	B	B	B	H	H	H	H	H	H	A	A	A	A	A	H	H	H	H	H	H	H	B	B	B	B	H	H	H	H	A	A	H	H	A	A	A	A	A	A	H	H	H	A	A	A
F2_00029	A	A	H	H	H	H	H	H	H	H	H	H	H	H	H	H	H	B	H	H	H	A	H	H	H	B	B	H	H	H	B	B	B	B	B	B	B	H	H	H	H	H	H	H	H	H	H	H	H
F2_00030	H	H	H	H	H	H	H	H	H	H	H	H	H	H	H	H	B	B	B	B	B	H	H	H	H	A	H	H	H	H	H	H	H	H	H	A	A	H	H	H	H	H	H	H	B	H	H	B	B
F2_00031	B	B	B	H	H	H	H	H	H	A	H	H	H	H	H	H	H	B	B	B	B	H	H	A	H	H	H	H	H	H	H	H	H	B	B	B	H	H	H	H	A	A	A	A	B	B	H	A	A
F2_00032	H	H	H	H	H	H	H	H	H	H	H	A	H	H	H	H	H	H	H	H	H	H	A	A	A	A	H	H	H	H	B	B	B	B	B	B	B	H	H	H	H	H	H	H	A	H	H	A	A
F2_00033	B	H	H	H	H	H	A	A	A	A	A	A	A	B	B	B	B	H	H	H	H	B	A	H	H	H	H	B	B	B	B	H	H	H	H	H	H	B	B	B	B	B	B	B	H	H	B	B	B
F2_00034	A	A	H	H	H	H	B	B	B	H	A	A	A	H	H	H	B	B	B	B	B	H	B	B	H	H	H	A	A	A	A	A	A	B	B	B	H	H	H	H	H	H	H	H	A	A	A	A	H
F2_00035	A	A	A	H	A	A	A	A	A	H	H	B	H	A	A	A	A	A	A	A	A	A	H	H	H	H	H	B	H	A	A	A	A	B	B	H	H	H	H	H	H	H	H	H	A	A	A	A	H
F2_00036	H	H	H	H	H	H	H	H	H	A	H	H	H	H	H	H	H	H	B	B	B	B	H	B	B	H	H	H	H	H	B	B	B	A	A	A	H	H	H	H	H	H	H	H	B	B	B	B	B
F2_00037	B	H	H	H	H	B	B	B	B	B	B	B	B	B	B	B	B	B	B	B	B	B	H	H	H	H	H	H	H	H	H	H	H	H	H	H	H	H	H	H	H	H	A	A	H	H	H	H	H
F2_00038	H	H	H	H	H	H	A	A	H	H	H	H	H	H	H	H	H	H	H	H	H	A	H	H	B	B	B	B	B	B	B	B	B	H	H	H	H	H	H	H	B	B	B	B	H	H	H	H	H
F2_00039	B	B	B	B	B	H	H	H	H	H	H	A	A	A	A	A	A	A	A	A	A	A	B	B	B	B	B	B	B	B	H	H	H	B	B	B	B	B	B	B	B	B	B	B	H	H	H	H	H
F2_00040	H	H	H	H	H	H	H	H	H	H	H	H	H	H	H	H	A	A	A	A	A	A	H	H	B	B	H	H	H	H	H	H	B	B	H	H	H	H	H	H	H	H	H	H	H	H	B	B	B
F2_00041	A	A	A	A	A	A	A	A	A	A	A	B	B	H	H	B	H	H	H	H	H	H	H	H	A	A	A	A	A	H	H	H	H	B	B	B	B	B	H	H	H	H	H	H	H	H	H	B	B
F2_00042	A	A	A	A	A	H	H	H	H	H	B	H	B	H	H	H	H	H	A	A	A	A	H	B	B	B	B	B	B	B	H	H	H	H	H	H	H	A	H	H	H	H	H	A	H	H	H	H	H
F2_00043	A	A	A	A	A	A	A	A	A	H	H	A	A	A	A	H	H	H	H	H	H	H	B	B	B	B	B	B	H	H	H	H	H	A	A	H	H	H	A	A	A	A	A	A	A	A	H	H	H
F2_00044	A	A	A	A	H	H	B	B	B	B	B	B	B	B	B	H	H	H	B	B	B	B	H	H	H	H	H	H	H	H	B	B	B	H	A	H	H	H	A	A	H	H	H	A	A	A	H	H	B
F2_00045	A	A	A	A	A	A	A	A	A	A	A	H	H	H	H	H	H	A	A	A	H	H	H	H	H	B	B	H	H	H	H	H	H	H	B	H	A	A	H	H	H	H	B	H	H	H	B	B	B
F2_00046	A	A	A	H	H	H	H	H	H	H	H	A	A	A	A	A	A	A	H	H	H	H	B	H	H	H	H	H	H	H	B	B	B	A	A	H	H	H	H	H	H	H	H	H	H	H	A	A	H
F2_00047	H	H	H	H	H	H	A	A	A	A	H	A	A	A	H	H	H	A	H	H	H	H	H	H	H	H	H	H	H	B	B	B	B	H	H	A	A	A	A	A	A	A	A	A	H	H	H	H	H
F2_00048	H	H	H	H	H	H	B	B	B	H	H	H	H	B	B	B	B	B	B	B	B	B	A	A	A	A	A	A	A	A	A	A	A	A	A	A	A	A	A	A	A	A	A	A	A	A	A	A	A
F2_00049	A	A	A	A	A	A	A	A	A	A	A	B	B	B	B	B	B	H	H	H	H	H	H	H	H	H	H	H	H	H	H	H	H	H	H	H	H	H	H	H	A	A	H	H	H	H	B	H	B
F2_00050	B	B	B	B	B	A	A	H	B	B	B	B	H	A	A	A	A	A	A	A	H	H	H	H	H	B	B	B	B	B	B	B	B	B	B	B	B	B	B	B	B	B	B	H	H	B	B	B	B
F2_00051	H	H	H	H	H	H	H	A	A	A	A	A	H	A	A	A	A	H	H	A	A	A	A	H	A	H	H	H	H	H	H	H	H	H	H	B	H	H	H	H	H	H	H	H	H	H	H	H	A
F2_00052	A	A	H	H	H	H	H	H	H	H	H	B	B	H	H	H	B	H	H	H	H	B	H	H	H	B	B	H	A	A	A	H	H	H	H	A	A	H	H	A	A	A	A	A	A	A	H	H	H
F2_00053	A	A	A	A	H	H	H	H	H	H	H	A	A	A	A	H	H	H	H	A	A	A	H	H	H	H	H	H	H	H	H	H	H	B	B	B	B	H	H	H	B	B	H	H	H	H	H	A	H
F2_00054	H	H	H	H	H	H	H	H	A	A	A	H	H	H	A	A	A	A	A	A	A	A	H	H	H	H	A	A	A	A	A	H	H	B	B	B	B	B	B	B	B	H	H	A	H	H	H	H	H
F2_00055	A	A	A	A	A	H	H	A	A	A	A	H	H	H	H	H	H	H	H	H	H	H	B	B	B	B	B	B	B	B	B	B	H	B	B	B	B	B	B	B	B	B	B	H	B	B	B	B	B
F2_00056	A	A	A	A	A	A	A	A	A	A	A	B	B	B	B	B	B	B	B	B	B	B	A	H	A	A	A	A	A	H	H	H	H	B	B	B	B	B	B	B	H	H	H	H	A	H	H	H	H
F2_00057	H	H	H	H	H	H	H	H	H	H	H	H	H	H	H	H	H	A	A	H	B	B	A	A	A	A	A	H	H	H	A	A	A	B	B	B	H	H	H	A	A	H	H	H	H	H	H	B	H
F2_00058	A	A	A	H	H	H	H	H	H	B	B	H	H	A	A	A	A	A	A	A	A	A	H	H	H	H	A	A	A	H	H	A	A	A	A	A	A	B	H	A	A	A	A	H	H	H	A	A	A
F2_00059	B	B	A	A	A	A	A	A	A	H	H	B	B	B	B	B	B	B	B	B	B	B	A	A	H	H	H	H	H	H	H	H	H	B	B	B	B	B	H	H	H	H	H	H	H	H	H	B	B
F2_00060	H	H	H	H	H	H	H	H	H	H	H	H	H	H	H	H	H	H	H	H	H	H	B	H	H	H	H	H	H	H	H	H	A	H	H	H	H	H	H	H	H	H	H	H	H	H	B	B	B
F2_00061	B	B	B	B	B	B	B	H	H	A	H	H	H	H	H	H	H	H	H	B	B	H	A	H	H	H	H	H	H	B	B	B	B	A	H	H	H	H	H	H	H	H	A	H	A	A	A	A	H
F2_00062	H	B	B	B	B	B	H	H	B	H	H	B	H	H	H	H	H	B	B	B	B	B	B	B	B	B	B	B	B	B	H	H	B	H	H	H	H	H	H	H	B	B	B	B	B	B	B	B	B
F2_00063	B	B	B	B	B	H	H	H	H	H	H	H	H	H	H	H	H	H	H	B	B	B	H	H	H	A	H	H	H	H	H	H	H	H	B	B	B	B	B	B	B	B	B	B	H	H	H	H	B
F2_00064	A	A	A	A	A	A	A	A	A	A	H	H	H	H	H	H	A	A	A	A	A	A	H	H	A	A	B	H	H	H	B	B	B	B	B	B	B	B	B	B	B	B	B	B	B	B	B	H	H
F2_00065	H	A	A	A	A	A	H	H	H	H	H	B	B	B	B	B	B	B	B	B	B	B	B	B	B	B	B	B	B	B	B	B	H	B	B	B	B	B	B	B	H	B	B	B	H	H	H	H	B
F2_00066	H	H	H	H	H	H	H	H	H	H	H	H	H	B	B	B	B	H	H	A	A	H	H	B	B	H	H	H	H	H	H	A	H	B	B	B	B	B	B	H	H	H	H	B	H	H	H	H	H
F2_00067	H	B	B	B	B	B	B	H	H	H	A	A	A	A	A	A	A	A	A	A	A	A	B	B	B	B	B	B	B	B	B	B	B	H	H	H	A	H	H	H	H	H	H	H	A	A	A	A	A
F2_00068	B	B	B	H	H	H	A	A	A	A	A	A	A	A	A	A	B	B	B	B	B	B	H	A	A	A	A	A	A	A	A	A	A	H	H	H	H	H	H	H	H	H	H	H	H	H	B	B	B
F2_00069	A	A	A	A	A	A	A	A	A	A	A	H	B	B	H	H	H	H	H	B	B	B	H	H	H	H	H	H	H	H	H	H	H	B	H	H	H	A	H	B	B	B	B	H	H	A	A	A	A
F2_00070	A	A	A	A	A	A	A	A	A	A	H	A	A	A	H	H	A	A	A	A	A	A	B	B	B	B	B	B	H	H	H	H	H	B	B	B	B	B	B	B	B	B	B	H	A	A	H	A	A
F2_00071	H	A	A	A	A	A	A	H	B	B	B	H	H	H	B	B	B	B	B	B	B	H	B	H	H	H	H	H	H	A	A	A	A	H	H	H	H	A	A	A	A	H	H	H	H	A	A	A	H
F2_00072	B	B	B	B	B	B	B	B	B	B	B	A	A	H	B	B	B	B	B	B	B	B	B	B	B	B	B	B	B	H	H	H	H	A	H	H	B	A	A	A	A	A	A	H	H	H	H	H	H
F2_00073	H	H	H	H	H	A	A	B	B	H	H	A	A	H	H	B	B	B	B	H	A	A	A	A	A	H	H	H	H	H	H	H	B	H	H	H	H	B	H	H	H	H	H	H	H	H	H	H	A
F2_00074	B	B	H	H	H	H	H	H	H	H	H	H	H	H	A	H	H	H	H	H	H	B	H	H	H	H	H	H	H	H	H	H	H	B	B	B	B	B	H	H	B	B	B	B	A	H	H	H	H
F2_00075	H	H	H	H	B	B	B	B	H	H	H	H	H	H	H	A	A	A	A	A	H	H	H	H	H	A	H	H	H	H	H	H	B	H	H	B	B	B	B	H	B	B	H	H	B	B	B	B	H
F2_00076	H	B	B	B	B	B	B	B	B	B	B	H	H	H	H	H	H	H	H	H	H	A	H	H	H	H	B	B	H	H	H	B	B	B	B	B	B	H	H	H	H	H	H	H	A	A	H	H	H
F2_00077	A	A	A	A	A	A	A	A	A	A	B	B	B	B	B	B	B	B	B	B	B	B	A	A	H	H	H	H	H	H	H	H	H	A	A	A	A	A	A	A	A	A	A	A	B	H	A	H	H
F2_00078	H	H	H	H	H	H	A	A	H	H	H	B	B	B	B	B	B	B	B	B	B	B	A	H	A	H	H	H	H	H	H	A	A	B	B	B	B	B	B	B	B	B	H	A	H	H	A	A	H
F2_00079	B	B	B	B	B	B	B	B	B	B	B	B	B	B	B	B	B	B	B	B	B	H	H	H	H	H	H	H	H	H	H	H	H	H	A	A	A	A	A	A	A	H	H	H	H	H	H	H	H
F2_00080	H	B	H	H	H	H	H	B	B	B	B	B	B	B	B	H	H	H	H	H	H	B	B	B	B	B	B	B	B	B	B	B	B	B	B	B	B	B	B	B	B	B	B	B	H	H	H	H	H
F2_00081	B	B	B	B	B	B	B	B	B	B	B	H	H	H	A	A	A	A	A	H	H	H	A	A	A	A	A	H	H	H	H	H	H	H	B	B	H	B	B	B	B	B	B	B	H	H	H	H	H
F2_00082	A	A	A	A	A	A	A	H	H	H	B	H	H	H	H	H	A	A	A	A	A	H	A	A	A	A	H	H	A	A	A	A	A	H	H	A	A	A	A	A	A	A	A	A	H	B	B	B	H
F2_00083	H	H	H	H	A	A	A	A	A	A	H	H	H	H	H	H	H	B	B	B	B	H	B	B	B	B	B	B	B	B	B	B	B	A	A	A	A	A	A	A	H	A	H	H	H	H	H	H	H
F2_00084	H	H	H	H	H	H	H	A	A	A	H	B	B	B	H	H	H	H	H	H	H	H	B	B	B	B	B	B	B	B	B	H	H	H	H	H	H	B	B	B	B	B	B	B	A	A	A	A	A
F2_00085	B	B	H	H	H	H	H	H	H	H	H	H	H	H	H	H	H	H	H	H	H	H	H	H	H	H	B	B	B	B	H	H	H	A	A	A	H	B	B	B	B	B	H	H	B	H	H	H	H
F2_00086	B	B	B	B	B	B	B	B	H	H	H	A	H	H	H	H	H	H	H	A	H	H	A	A	A	A	A	A	A	A	A	A	A	H	H	H	H	H	H	H	A	A	A	H	H	H	H	B	B
F2_00087	B	B	B	B	B	B	B	B	B	B	B	B	B	B	B	H	A	A	A	A	A	A	H	H	H	A	A	A	A	A	H	H	H	B	B	B	B	B	B	B	B	B	H	H	A	A	H	H	H
F2_00088	A	A	A	A	A	H	B	B	B	B	B	H	H	H	B	B	B	B	B	B	B	B	H	H	H	H	H	H	H	H	H	H	H	H	H	H	H	H	H	H	H	B	B	B	H	A	A	H	H
F2_00089	H	B	B	B	B	B	H	B	B	H	H	H	H	H	H	H	H	H	H	H	H	H	H	A	A	H	H	H	H	H	H	H	H	H	H	H	H	H	H	B	B	B	B	H	A	A	A	A	A
F2_00090	B	H	H	H	H	H	A	A	A	A	A	B	B	H	H	H	H	B	B	B	B	B	A	A	A	A	A	A	A	A	A	A	A	H	H	H	H	H	H	H	H	H	H	B	A	A	A	A	A
F2_00091	B	B	B	A	A	A	H	H	H	H	H	A	A	A	A	A	A	A	A	A	H	H	H	B	B	B	B	B	B	B	B	B	H	H	H	H	H	A	A	A	A	A	A	A	B	B	H	H	H
F2_00092	B	B	B	B	A	A	A	A	A	B	B	H	H	H	H	H	B	B	B	B	B	B	H	H	H	H	A	A	A	A	A	A	H	B	B	B	H	H	H	H	H	H	H	H	B	B	B	B	H
F2_00093	B	B	B	B	B	B	B	B	B	H	H	A	A	A	A	A	A	A	A	H	B	H	B	H	B	B	B	A	A	A	A	A	A	H	H	H	H	H	H	H	B	B	B	B	H	H	H	H	H
F2_00094	H	H	B	H	H	H	H	H	H	H	H	B	B	B	B	B	B	B	B	B	B	H	B	B	B	B	B	B	B	B	H	H	H	H	H	H	H	H	A	A	A	H	H	A	A	A	A	H	H
F2_00095	B	B	B	B	B	B	B	B	B	B	B	B	B	B	B	B	B	B	B	B	B	B	H	H	H	B	H	H	H	H	H	H	H	B	B	B	B	B	B	H	H	A	A	A	H	H	B	H	H
F2_00096	H	H	A	A	A	A	H	B	B	H	H	H	H	A	A	H	B	B	B	B	A	A	B	B	B	B	B	B	B	B	H	H	H	H	H	H	B	B	B	H	H	H	H	B	A	A	H	H	H
F2_00097	B	B	B	H	H	H	A	A	A	A	H	H	H	B	B	B	B	B	B	B	B	B	H	H	H	H	H	H	H	H	H	H	H	A	A	H	H	H	H	H	H	H	H	H	A	A	A	A	A
F2_00098	A	H	H	H	H	H	H	H	B	B	B	H	H	H	B	B	B	B	B	B	B	B	H	H	H	B	B	B	B	B	B	B	B	B	B	B	H	H	H	H	H	H	H	H	H	B	B	H	H
F2_00099	A	B	B	B	B	B	H	H	H	H	H	H	H	H	H	H	H	H	H	H	H	H	H	H	H	H	H	B	H	H	H	H	H	A	A	A	A	A	A	H	H	B	B	B	B	B	H	B	B
F2_00100	H	A	H	H	H	B	H	H	H	H	H	H	H	H	H	H	H	H	H	H	H	H	H	H	H	H	H	H	A	A	A	A	A	H	H	H	H	H	H	H	H	B	B	B	B	B	B	B	B
F2_00101	A	A	A	A	A	A	A	H	H	H	B	A	A	H	H	H	H	H	H	H	A	A	H	A	A	A	A	A	H	H	H	A	H	A	A	A	H	H	H	H	H	B	B	H	A	A	A	A	A
F2_00102	A	A	A	A	A	A	A	A	A	A	A	A	H	H	B	B	B	B	B	B	B	B	H	H	A	A	H	H	H	H	H	H	H	H	A	A	A	B	B	B	B	B	B	H	H	H	H	B	B
F2_00103	B	B	B	B	B	H	H	H	H	A	A	B	B	B	B	B	B	B	B	B	B	B	H	H	H	A	A	H	A	A	A	A	A	H	H	H	H	H	A	A	H	H	H	H	H	A	A	A	A
F2_00104	B	B	B	B	B	B	H	H	H	H	H	B	A	A	A	A	A	A	A	A	A	A	H	H	B	H	H	H	H	H	H	H	H	B	B	B	B	B	B	H	B	B	B	B	H	H	H	H	H
F2_00105	B	B	H	H	H	H	H	H	H	H	A	H	H	H	H	H	H	H	B	B	B	B	H	B	B	B	B	H	H	H	H	H	H	H	H	H	H	H	H	H	H	H	H	H	B	B	H	H	B
F2_00106	H	H	H	H	H	A	A	A	A	A	A	H	H	H	H	H	H	H	H	H	H	A	B	B	B	B	B	H	H	H	H	H	H	H	H	B	B	B	B	B	B	B	B	B	H	H	H	A	A
F2_00107	A	A	A	A	H	H	H	H	A	A	H	B	H	H	H	H	B	B	B	B	B	H	H	H	H	H	H	H	H	A	A	A	A	H	A	A	A	A	A	A	A	A	A	A	H	H	H	H	H
F2_00108	H	H	H	H	H	H	B	H	H	H	A	H	H	H	B	H	H	H	H	H	H	H	B	B	B	B	H	H	H	H	H	H	H	H	A	A	A	H	H	H	B	B	B	B	A	A	A	A	A
F2_00109	B	H	A	A	H	H	B	B	B	H	H	H	H	H	H	H	H	H	H	H	H	H	A	A	A	A	A	A	A	A	H	H	H	H	H	H	H	H	H	H	H	H	H	H	H	A	A	A	A
F2_00110	B	H	A	A	A	H	A	A	A	A	A	A	H	H	H	H	H	B	B	B	B	B	H	H	A	A	A	H	H	H	H	H	H	H	H	H	H	H	H	H	H	A	A	A	H	H	H	H	H
F2_00111	H	H	H	A	A	A	A	A	H	H	H	B	B	B	B	H	H	H	A	A	A	H	H	H	B	H	H	H	H	H	H	H	H	H	H	H	H	H	H	H	H	H	H	H	A	A	A	A	A
F2_00112	H	H	A	A	A	A	A	A	A	A	A	H	H	H	H	H	H	H	H	H	H	H	A	A	H	H	H	H	H	H	H	H	H	B	B	B	B	B	B	B	B	B	B	B	H	H	H	H	H
F2_00113	B	B	B	B	B	B	B	B	B	B	B	B	B	B	B	H	H	H	H	H	A	A	H	H	A	A	A	H	B	B	B	B	B	H	H	H	H	B	B	B	B	B	B	B	A	A	A	A	H
F2_00114	B	B	B	B	B	B	B	B	B	H	H	H	H	H	H	H	H	H	H	H	A	H	A	A	A	H	H	B	H	H	B	B	B	H	H	H	H	H	H	H	H	H	H	H	B	H	H	H	H
F2_00115	H	H	H	H	H	H	H	H	H	H	H	A	A	A	A	A	A	H	H	H	H	H	A	H	B	B	B	B	B	H	H	B	B	H	H	H	H	H	A	A	A	H	H	H	H	H	A	A	A
F2_00116	H	H	H	A	A	A	A	A	A	A	A	B	B	B	H	H	H	H	H	B	B	B	A	A	A	A	A	A	A	H	H	H	A	B	B	B	B	B	H	H	H	H	H	H	H	H	B	B	H
F2_00117	H	H	H	A	H	H	H	H	H	H	H	B	B	H	H	H	B	H	H	H	H	H	A	A	A	A	A	H	H	H	H	H	H	B	B	B	B	B	H	H	A	A	A	A	B	B	H	H	H
F2_00118	H	H	H	H	H	B	H	A	A	A	A	A	H	H	H	H	H	H	H	H	H	H	H	H	H	H	H	H	H	H	H	H	B	A	H	H	H	H	H	A	A	A	A	A	A	A	A	A	A
F2_00119	H	H	H	H	H	H	H	H	A	H	H	H	H	H	H	H	H	H	H	H	H	H	B	H	H	H	H	H	H	H	H	H	H	H	H	H	B	B	H	H	H	H	H	H	B	B	H	H	H
F2_00120	H	H	H	H	H	A	A	A	H	H	H	H	H	H	H	H	H	H	H	H	H	H	B	H	H	B	B	B	B	B	B	B	B	H	H	H	H	H	H	H	H	H	H	H	B	B	B	H	H
F2_00121	B	B	B	B	H	H	H	H	H	H	B	H	H	H	H	H	H	H	H	H	H	H	H	A	A	A	A	A	A	A	A	A	B	H	H	H	H	H	H	H	H	H	H	H	B	B	B	B	B
F2_00122	B	B	B	B	B	B	B	B	B	B	B	H	H	H	A	A	A	A	A	A	A	A	A	H	H	H	H	H	H	H	H	H	H	H	H	H	H	H	H	B	B	B	B	B	H	H	H	A	A
F2_00123	B	B	B	H	H	H	A	A	H	A	H	H	H	H	H	H	A	A	A	A	A	H	H	H	H	A	A	A	A	A	A	A	A	H	H	H	H	H	A	A	A	A	H	H	H	H	H	H	H
F2_00124	H	H	H	H	H	H	H	H	A	H	B	A	A	A	A	A	A	H	H	H	H	H	A	A	A	A	A	H	H	H	H	H	H	H	H	H	H	B	H	H	H	H	H	H	A	A	A	A	A
F2_00125	B	B	B	H	H	H	H	H	H	H	H	B	B	H	B	B	B	H	H	A	A	A	H	H	H	H	A	A	A	B	B	H	H	A	A	H	H	H	H	B	B	H	H	H	H	H	H	H	H
F2_00126	H	H	H	H	H	H	H	H	H	A	A	A	A	A	H	H	H	H	H	H	H	A	B	B	B	H	H	H	H	B	B	B	H	B	B	B	B	B	B	H	H	H	H	H	H	H	H	H	H
F2_00127	H	H	B	B	H	B	B	B	B	H	A	H	H	H	H	B	H	B	H	H	H	B	B	B	B	B	B	B	B	B	B	B	B	B	B	B	B	B	B	B	B	B	B	B	B	B	B	B	H
F2_00128	H	H	H	H	B	B	B	H	H	A	A	A	A	A	A	A	H	H	H	H	H	H	B	B	B	B	B	B	B	B	B	B	B	H	H	H	H	H	A	A	A	A	H	H	H	H	H	B	B
F2_00129	A	A	A	A	A	A	A	A	A	H	H	A	A	H	H	H	H	H	H	H	H	H	A	A	A	A	A	A	A	A	A	A	A	A	A	A	A	A	A	H	H	H	H	H	H	H	H	H	H
F2_00130	B	B	B	H	H	H	B	B	H	H	H	B	H	H	H	H	H	H	H	H	H	H	H	H	A	H	H	A	A	A	H	H	B	A	A	A	A	B	B	B	B	B	B	H	H	H	H	B	B
F2_00131	A	A	A	A	A	A	H	H	H	H	H	A	A	A	A	A	A	A	A	H	H	H	B	B	B	B	H	H	H	H	H	H	H	H	H	H	H	H	H	H	H	H	H	H	B	B	B	B	B
F2_00132	H	H	H	H	H	H	H	H	H	B	H	H	H	H	H	H	H	H	H	H	H	H	A	A	A	A	A	A	A	A	H	B	B	H	H	B	B	B	B	B	B	H	H	H	B	B	B	B	B
F2_00133	H	H	H	H	H	B	H	H	H	H	A	A	A	A	A	H	H	H	H	H	H	H	A	A	H	H	B	B	B	B	H	B	B	A	A	A	A	H	H	H	B	B	B	B	H	H	H	H	H
F2_00134	A	A	H	B	H	H	H	H	H	A	H	H	H	H	H	H	H	H	H	H	H	H	H	A	A	H	H	B	B	B	B	B	B	H	B	B	B	H	B	B	B	B	H	A	H	H	H	H	A
F2_00135	A	A	A	H	H	H	H	H	H	H	H	H	H	H	H	H	H	H	H	H	H	H	H	H	H	H	B	B	B	B	B	B	B	H	H	H	H	H	H	H	H	H	H	H	A	A	A	A	A
F2_00136	H	H	A	A	A	A	H	B	B	B	B	H	H	H	H	H	B	B	B	B	B	B	A	A	A	A	A	A	A	H	H	H	H	H	H	H	H	H	H	H	A	A	H	H	A	A	A	A	H
F2_00137	A	A	A	H	H	H	H	H	H	H	H	H	H	H	H	H	H	H	A	A	A	A	B	B	B	B	H	H	H	H	H	H	A	A	H	H	H	H	B	B	B	B	B	B	H	B	H	H	B
F2_00138	A	H	A	A	A	A	A	A	A	A	A	H	H	H	H	H	H	H	H	H	H	H	H	H	H	H	H	H	H	H	H	H	A	B	B	H	H	H	H	H	A	A	A	A	H	H	H	H	H
F2_00139	H	H	A	A	A	A	H	H	H	H	H	H	H	H	H	B	B	B	B	B	B	B	A	H	H	H	B	B	B	B	B	B	B	A	A	A	A	A	A	A	A	A	A	H	H	H	H	H	H
F2_00140	B	B	B	B	B	B	B	B	B	B	B	A	A	A	H	H	H	A	A	A	A	A	H	B	B	B	B	B	A	H	B	B	B	H	H	H	H	B	B	B	B	H	H	H	A	A	A	H	H
F2_00141	H	H	H	H	H	H	H	H	H	A	A	H	H	H	H	H	H	H	B	B	H	H	H	B	B	B	B	B	B	B	B	B	H	H	H	B	B	B	H	H	H	B	B	B	H	B	B	H	H
F2_00142	H	H	H	B	B	B	B	B	B	B	B	A	A	A	A	A	H	H	A	A	A	A	H	H	H	H	H	H	H	B	B	B	B	H	A	A	A	A	A	A	A	A	A	H	H	B	H	H	H
F2_00143	B	B	B	H	H	H	H	H	H	H	H	A	H	H	H	H	H	H	H	H	B	H	H	H	H	H	H	B	B	B	B	B	B	B	B	B	B	B	B	B	H	H	A	A	H	H	H	B	B
F2_00144	H	A	A	A	A	A	A	H	H	H	H	H	H	H	H	A	A	A	A	A	A	A	H	H	H	H	H	B	B	B	B	H	H	B	B	B	B	B	B	B	B	B	B	B	H	B	H	B	B
F2_00145	H	H	A	A	A	H	H	H	H	A	A	B	B	B	B	B	B	B	H	H	H	H	H	H	H	H	H	H	H	H	A	A	A	A	A	H	H	H	H	H	H	H	H	H	H	H	H	B	B
F2_00146	A	A	A	A	A	A	A	A	A	A	A	A	A	A	A	A	A	A	H	B	B	B	B	H	H	H	H	H	H	H	H	H	H	A	A	H	H	H	H	A	H	A	A	A	H	H	A	A	A
F2_00147	H	H	H	H	H	H	H	H	H	H	H	B	B	B	H	H	H	A	A	A	A	A	B	B	B	B	B	B	H	H	H	A	A	B	B	B	B	B	B	B	B	B	B	B	H	H	H	H	H
F2_00148	B	B	B	B	B	H	B	H	H	H	A	H	A	A	A	A	A	A	A	A	A	A	H	H	H	H	H	H	H	H	H	H	B	H	H	H	H	H	H	H	H	H	H	H	B	B	B	H	H
F2_00149	H	B	B	H	H	H	H	H	H	H	H	H	H	H	H	H	H	H	A	A	A	A	H	H	H	H	H	B	H	H	H	H	H	H	H	H	H	H	H	H	H	H	H	A	H	H	B	B	B
F2_00150	A	A	A	A	A	A	A	A	A	A	H	B	B	B	B	B	B	B	B	B	B	B	B	B	H	H	H	H	H	H	H	H	B	H	H	B	B	B	B	B	B	B	H	H	A	A	A	A	H
F2_00151	H	H	H	A	A	A	A	A	A	H	H	B	B	B	B	H	H	H	H	B	B	B	H	H	H	B	B	B	B	B	H	H	H	H	H	H	H	H	B	B	H	H	H	H	H	B	B	B	B
F2_00152	H	H	A	H	H	H	H	H	H	H	H	A	H	H	H	H	A	A	B	B	B	B	B	B	B	H	A	A	A	A	H	H	H	H	H	H	H	H	A	A	A	A	B	B	H	H	A	A	A
F2_00153	A	A	A	A	A	A	A	A	A	A	A	H	H	H	H	H	B	B	B	B	B	H	H	A	A	A	A	H	H	H	H	A	A	A	A	A	A	A	H	H	H	H	H	H	A	H	H	H	H
F2_00154	B	H	A	A	A	A	A	A	A	H	H	H	H	H	H	H	H	H	H	H	H	H	A	A	A	A	A	A	A	A	H	H	H	B	B	B	B	B	H	H	H	H	H	H	B	B	B	B	B
F2_00155	B	B	B	B	B	A	A	H	H	H	H	H	B	B	B	B	B	H	H	H	H	B	H	H	A	A	A	A	A	A	A	A	A	H	A	H	H	H	H	H	H	H	H	H	H	H	H	H	H
F2_00156	H	H	H	H	B	B	B	B	B	H	H	A	A	A	H	H	H	H	H	H	H	A	H	A	H	H	A	A	H	H	H	H	H	A	A	A	A	A	A	A	A	A	H	H	H	H	H	A	H
F2_00157	H	A	H	A	A	A	A	H	H	H	H	H	H	H	H	H	H	A	A	A	A	A	H	H	H	H	H	B	B	B	B	H	H	A	A	A	A	A	H	H	H	A	A	A	B	B	B	B	B
F2_00158	H	H	A	H	H	B	B	B	B	B	H	B	B	B	B	B	B	B	B	B	B	B	H	H	H	H	H	H	H	B	B	H	H	H	H	H	B	B	B	B	B	B	B	B	H	H	A	H	H
F2_00159	A	A	A	A	A	A	A	A	A	A	A	H	H	H	H	H	H	H	H	H	H	B	H	H	H	H	H	H	H	H	H	H	H	B	B	B	B	B	B	B	B	B	B	B	H	H	A	H	H
F2_00160	B	B	B	B	H	H	H	H	H	H	H	B	B	B	B	B	B	B	B	B	B	B	H	H	H	B	B	B	B	B	B	H	H	A	A	A	A	A	H	A	A	A	H	H	H	H	H	B	B
F2_00161	H	H	H	H	B	B	B	B	B	H	H	H	H	A	A	A	A	A	A	A	A	H	H	H	H	A	A	A	H	H	H	H	H	H	H	H	H	H	B	B	B	H	H	H	B	B	B	B	B
F2_00162	H	H	H	B	H	B	B	B	B	B	B	H	B	B	B	B	B	B	B	B	B	B	H	H	H	H	H	H	H	H	H	H	H	H	H	H	H	B	B	B	B	B	B	H	B	B	B	H	H
F2_00163	A	A	A	A	A	H	H	H	H	H	H	H	H	H	H	H	H	H	H	H	H	H	A	A	A	A	A	A	H	H	H	H	H	H	H	H	H	H	A	A	A	A	A	A	H	H	H	H	H
F2_00164	H	A	A	A	H	H	H	H	H	H	H	B	B	B	H	A	A	A	A	A	A	A	A	A	A	A	A	A	H	H	H	H	H	H	A	A	A	H	H	H	H	H	H	H	H	H	H	B	B
F2_00165	B	B	B	B	B	B	H	H	H	H	H	H	A	A	A	A	A	A	A	A	A	A	H	B	B	B	B	B	B	B	B	B	B	H	H	B	B	B	B	B	B	B	B	H	H	H	H	B	B
F2_00166	H	H	H	B	B	B	H	B	B	B	H	H	H	H	H	H	H	H	H	H	H	H	H	H	H	H	H	H	H	H	B	B	B	B	B	B	B	B	H	H	H	H	A	H	A	A	A	A	A
F2_00167	H	H	A	A	A	A	A	A	A	A	A	H	H	H	H	H	H	A	H	H	H	H	A	A	A	A	H	H	H	B	B	B	B	B	B	B	B	B	B	B	B	H	H	A	H	B	B	B	B
F2_00168	A	A	A	A	A	A	A	A	A	H	A	H	H	H	H	H	H	H	H	A	A	A	H	H	H	H	A	A	A	A	A	A	H	B	B	B	B	B	H	H	A	H	H	H	H	H	H	H	H
F2_00169	B	B	B	B	H	B	B	B	H	H	H	H	H	H	H	H	H	H	H	H	H	H	A	A	A	A	H	H	H	H	H	H	H	H	H	H	H	H	H	H	H	H	H	A	H	H	H	H	H
F2_00170	H	H	H	H	H	H	H	H	A	A	A	H	H	H	H	B	B	B	H	H	H	H	H	H	H	H	H	H	H	H	H	H	B	B	B	B	B	B	B	B	B	B	B	B	A	H	H	H	H
F2_00171	A	H	B	B	B	H	H	A	A	A	A	H	B	B	B	B	B	B	B	B	B	B	H	H	B	B	B	H	H	H	H	H	H	A	A	A	A	A	A	A	A	A	A	A	A	A	H	H	H
F2_00172	H	H	H	H	A	H	H	H	A	H	H	B	H	H	H	H	H	H	A	A	A	A	H	H	B	H	H	H	H	H	H	H	H	H	H	H	H	B	B	B	B	B	B	B	A	A	A	A	A
F2_00173	B	H	H	H	H	H	H	H	H	H	H	H	H	H	H	H	H	H	B	B	B	B	H	H	H	H	H	H	A	A	A	A	A	H	H	H	H	H	H	H	H	H	H	H	A	B	B	B	B
F2_00174	H	H	H	H	B	B	B	B	B	B	B	A	H	B	B	B	B	B	B	B	B	B	H	B	B	B	B	B	B	B	B	B	B	H	H	H	H	H	H	H	A	H	H	H	H	A	A	H	H
F2_00175	H	H	H	H	H	H	H	B	H	H	H	H	H	H	H	H	H	H	H	H	H	H	B	B	B	H	H	H	H	H	H	H	H	H	H	H	H	H	H	H	H	A	A	A	H	H	H	A	A
F2_00176	H	H	H	H	H	H	H	H	A	A	A	H	H	H	H	H	H	H	H	H	H	H	H	H	H	H	H	B	H	B	B	B	B	B	B	B	B	H	H	H	B	B	B	B	A	A	A	A	H
F2_00177	A	H	H	B	B	H	H	H	B	H	B	B	B	H	H	H	H	H	H	H	H	B	A	A	A	A	A	A	B	H	H	H	H	B	B	B	B	B	B	B	H	H	H	B	B	B	H	H	H
F2_00178	A	H	H	H	B	B	B	A	A	A	A	B	B	B	B	B	H	B	B	B	B	B	H	H	A	A	A	A	A	A	A	A	A	B	B	H	H	H	H	H	H	B	B	H	B	B	B	B	B
F2_00179	H	H	H	H	H	H	H	H	H	A	A	A	A	A	A	A	A	A	H	H	H	H	H	H	H	H	H	H	B	B	B	B	B	H	B	B	B	H	H	H	H	H	H	H	H	B	B	B	B
F2_00180	H	H	H	H	H	H	H	H	H	H	H	B	B	B	B	B	B	B	B	B	B	B	H	H	H	H	H	H	H	H	H	H	H	H	H	H	H	H	H	H	B	B	B	B	B	B	B	B	H
F2_00181	B	B	H	H	H	A	H	H	B	B	B	H	H	B	B	B	B	B	B	B	H	A	B	B	B	H	H	H	H	H	H	H	H	B	B	B	B	B	B	H	H	B	H	H	A	A	H	H	H
F2_00182	A	A	A	H	H	A	A	A	H	B	B	A	A	A	H	H	H	H	H	A	H	H	A	H	H	H	B	B	B	B	B	B	B	B	B	B	B	B	B	B	B	B	B	B	H	A	A	A	A
F2_00183	B	H	H	A	A	A	A	A	H	A	A	A	A	A	A	A	A	H	H	H	H	A	A	A	A	A	A	A	A	A	A	A	A	A	A	A	H	B	H	B	B	B	B	B	A	A	A	A	A
F2_00184	B	B	B	H	H	H	H	H	H	A	A	B	B	B	B	B	B	B	H	H	B	B	H	H	B	B	B	B	B	H	H	H	A	H	A	H	H	H	H	H	H	H	H	H	H	B	B	B	B
F2_00185	B	H	B	B	B	B	B	B	B	B	H	H	H	H	H	H	H	H	H	H	H	H	H	H	A	A	A	A	A	A	A	A	A	H	H	H	H	B	B	B	B	B	B	B	B	B	B	B	B
F2_00186	B	B	B	B	B	B	B	B	B	B	B	H	H	H	H	H	A	B	B	B	B	B	A	A	A	A	A	H	H	H	H	H	H	H	H	H	H	H	H	H	H	H	H	H	A	A	A	A	A
F2_00187	B	H	H	H	H	H	H	H	H	H	H	H	A	A	A	A	A	A	A	A	A	A	A	B	B	B	B	B	B	B	B	A	A	H	B	B	B	H	A	A	A	A	A	A	H	H	H	H	A
F2_00188	H	H	A	A	A	H	A	A	H	H	H	H	H	H	H	A	A	A	A	A	A	H	H	H	H	H	H	H	H	H	H	H	A	A	A	A	A	A	H	H	H	H	H	H	H	H	H	H	H
F2_00189	H	H	H	H	H	H	H	H	H	H	B	H	H	H	H	H	H	H	A	A	A	A	B	B	B	B	B	B	B	B	B	H	H	H	H	A	H	H	H	H	H	H	H	H	B	H	H	A	A
F2_00190	H	H	H	H	H	H	H	H	A	A	A	B	B	B	H	H	H	H	H	H	H	H	B	B	B	B	B	B	H	H	B	H	H	B	H	H	H	H	H	H	A	A	A	A	A	A	A	A	H
F2_00191	H	H	H	H	H	H	H	H	H	H	H	H	H	H	A	H	H	A	A	A	A	A	H	H	A	A	H	B	B	B	B	B	H	H	A	A	A	A	A	A	A	A	A	A	A	A	A	A	A
F2_00192	A	A	A	A	H	H	H	H	B	H	H	B	B	B	H	H	H	H	A	A	A	A	B	B	B	B	H	H	H	H	H	H	H	H	H	H	H	H	H	H	H	H	H	A	A	A	A	A	A
F2_00193	H	H	H	H	H	H	H	H	B	B	B	A	H	H	H	H	H	H	H	H	H	H	H	H	H	H	H	H	H	H	H	H	H	H	H	H	H	H	H	H	H	H	H	H	B	B	B	B	B
F2_00194	H	A	A	A	A	A	A	A	A	A	H	B	B	H	A	H	H	H	H	H	H	H	A	A	A	A	B	B	H	H	H	H	H	H	H	H	B	H	H	H	H	H	H	H	H	H	A	A	A
F2_00195	H	H	H	H	B	B	B	B	B	B	B	H	A	A	A	H	H	H	H	B	B	B	B	B	B	B	B	B	B	B	B	B	B	A	A	H	H	A	A	A	A	A	A	A	H	H	H	H	H
F2_00196	H	H	H	H	H	H	H	H	B	B	B	A	A	A	A	A	H	H	H	H	H	H	B	H	H	H	H	H	H	H	A	A	A	H	H	H	H	H	H	H	H	A	A	A	A	A	A	A	A
F2_00197	B	H	H	H	H	H	H	A	A	A	A	H	H	H	H	H	H	A	A	A	A	A	A	A	A	A	A	A	A	A	A	A	A	A	A	A	A	H	H	H	H	H	H	H	B	B	B	H	H
F2_00198	H	B	B	B	B	B	B	B	B	B	B	H	H	H	B	B	B	B	B	B	H	H	B	B	B	B	B	H	A	A	A	A	A	A	A	A	A	A	A	H	H	H	H	A	B	B	B	B	B
F2_00199	H	H	H	H	H	A	A	B	B	B	B	H	H	H	H	A	H	H	H	A	H	H	H	H	H	H	H	H	H	B	B	B	B	B	H	H	A	A	A	H	H	H	H	H	A	A	A	A	H
F2_00200	B	B	B	B	H	H	B	B	B	B	B	B	B	B	B	B	B	B	B	B	B	B	H	H	A	A	A	H	A	A	H	H	H	H	H	B	B	B	B	B	B	B	H	H	A	H	H	H	H
F2_00201	B	B	B	B	B	B	B	B	B	H	H	A	A	A	A	A	A	A	A	A	A	A	H	H	H	H	H	H	H	H	H	H	H	B	H	H	H	A	A	A	A	H	H	H	H	H	H	H	H
F2_00202	H	A	A	A	A	A	A	A	A	A	A	A	A	A	A	B	B	B	B	B	B	B	H	H	H	H	H	H	H	H	H	H	H	H	A	A	A	A	A	A	A	A	A	A	H	H	H	H	H
F2_00203	A	A	A	A	H	H	H	H	H	H	H	H	H	H	H	H	H	H	H	H	H	H	H	B	B	H	B	B	B	B	H	H	H	H	A	A	A	H	H	H	A	A	H	H	B	B	B	B	B
F2_00204	H	H	H	B	B	B	B	B	H	H	H	H	H	H	H	H	H	H	H	H	A	A	H	H	H	H	H	A	A	A	A	A	A	A	A	A	A	A	A	A	A	H	H	H	H	H	H	H	H
F2_00205	H	H	H	B	B	H	H	H	A	H	H	H	H	H	H	H	H	H	A	H	B	B	B	H	H	H	H	H	H	H	H	H	H	A	H	H	H	H	H	H	H	H	H	H	B	B	B	B	B
F2_00206	H	H	H	H	H	H	H	A	A	A	A	B	B	B	B	B	B	B	B	B	B	B	B	B	B	B	B	B	B	B	H	H	H	B	B	B	H	H	H	H	H	H	H	H	B	B	B	A	H
F2_00207	H	H	H	H	H	H	H	H	H	A	A	B	B	B	B	H	H	H	H	H	H	H	H	H	H	H	B	B	B	B	H	H	H	H	A	A	A	A	A	H	A	H	B	H	B	B	B	H	H
F2_00208	A	A	H	H	H	H	H	H	H	H	H	B	B	B	B	B	B	B	B	B	B	B	H	B	B	H	H	A	A	A	H	H	H	B	B	B	B	B	B	B	B	B	B	B	H	B	B	B	H
F2_00209	H	H	H	H	H	H	H	H	H	H	H	B	B	B	B	H	H	B	B	B	B	B	H	A	H	H	H	H	H	H	H	H	H	B	B	B	B	B	B	B	B	B	B	B	H	B	B	B	B
F2_00210	A	A	A	A	A	A	A	A	A	A	H	A	A	A	H	B	B	B	B	B	B	B	B	B	B	B	B	B	B	B	B	B	H	B	B	B	B	B	B	B	B	B	B	B	B	B	B	B	B
F2_00211	A	A	A	A	A	A	A	A	A	A	H	A	H	H	H	A	A	A	A	A	A	A	B	B	B	H	H	H	H	H	B	B	H	A	A	A	A	A	A	H	H	H	B	B	B	B	B	H	H
F2_00212	H	B	B	B	B	B	H	H	H	B	B	A	A	H	A	A	H	H	H	A	A	A	H	H	H	H	A	H	H	H	A	A	A	B	H	B	B	B	B	B	B	B	H	B	B	B	B	B	B
F2_00213	A	A	A	H	A	A	H	H	H	H	H	H	H	H	H	B	B	H	H	H	H	H	A	A	H	H	A	A	A	H	H	H	H	B	B	B	B	B	H	H	H	H	H	H	A	A	A	A	A
F2_00214	B	B	B	B	B	B	B	B	H	H	H	H	H	H	H	H	H	H	H	H	H	H	H	H	B	B	B	B	B	B	B	H	H	H	H	H	H	H	H	B	B	B	B	B	B	B	B	H	H
F2_00215	B	B	B	B	B	B	B	B	B	B	B	H	H	H	H	H	B	B	B	H	H	H	A	A	A	A	A	A	A	A	A	A	H	B	B	B	B	B	B	B	B	B	H	H	A	A	A	A	H
F2_00216	A	A	H	H	H	H	H	H	H	H	H	A	A	H	H	H	H	A	A	A	A	A	H	H	H	H	H	H	H	H	H	H	H	H	H	H	H	H	H	H	H	H	A	A	H	H	A	A	A
F2_00217	H	H	B	B	B	B	H	H	H	H	H	H	B	B	H	H	B	B	H	H	B	B	A	A	A	H	H	A	A	A	H	H	H	A	A	A	A	H	H	H	H	H	H	H	A	A	A	A	A
F2_00218	A	A	A	A	A	A	A	H	H	H	H	A	A	A	A	A	A	H	H	H	H	A	H	H	H	A	A	A	A	A	A	A	H	H	H	H	H	H	H	H	H	B	B	B	H	H	H	H	H
F2_00219	H	H	H	A	A	A	H	A	A	H	H	A	A	A	A	A	A	A	A	A	A	A	A	H	B	B	B	H	H	H	H	H	H	H	H	H	H	H	H	B	B	B	B	B	B	B	B	B	H
F2_00220	A	A	A	H	H	H	H	H	H	H	H	H	H	A	A	A	A	H	H	H	H	H	A	H	H	H	H	H	H	B	B	B	B	H	H	H	H	H	H	B	B	B	H	H	A	A	A	A	A
F2_00221	H	H	H	H	H	H	H	H	H	B	B	H	H	A	A	A	A	A	A	A	A	A	A	A	A	A	A	A	A	A	A	H	B	H	H	H	H	H	H	H	H	H	B	B	A	A	A	H	H
F2_00222	H	A	A	A	H	H	H	H	H	H	H	A	A	A	A	A	A	A	H	H	B	B	H	H	H	H	H	H	H	H	H	H	H	H	H	B	H	B	B	A	A	A	A	A	B	B	A	A	A
F2_00223	A	A	A	A	H	H	A	A	H	H	H	A	A	H	H	H	A	A	A	A	A	A	A	A	A	A	A	A	A	A	A	A	A	H	H	H	H	H	B	B	B	B	B	B	H	H	A	A	A
F2_00224	H	A	A	A	A	A	A	H	H	B	H	A	A	A	H	H	H	B	B	B	B	B	B	B	B	B	B	B	H	H	H	H	H	H	H	H	B	B	B	B	B	B	B	B	A	A	A	A	A
F2_00225	B	B	B	B	B	B	B	B	H	H	H	H	H	A	H	H	H	A	A	A	A	A	H	H	H	H	H	A	A	A	H	H	H	B	H	H	H	H	H	H	H	H	H	H	H	H	B	B	B
F2_00226	H	B	B	B	B	H	H	H	H	A	A	B	B	B	B	B	B	H	H	A	A	A	H	H	H	H	A	B	B	B	B	B	B	B	B	B	B	B	B	H	B	B	H	B	A	A	A	A	A
F2_00227	A	A	A	A	A	A	H	A	A	A	A	A	A	A	H	H	H	H	H	A	A	A	H	B	B	B	H	H	H	H	H	H	H	H	H	H	H	H	H	H	H	H	B	B	A	H	H	H	H
F2_00228	A	A	A	A	A	A	H	H	A	A	A	A	H	A	H	H	H	H	H	H	H	H	H	H	H	H	H	A	A	A	H	H	H	H	H	H	H	H	H	H	A	A	H	H	B	B	B	B	H
F2_00229	B	B	B	B	B	B	H	H	A	H	H	H	H	H	B	H	H	H	H	H	H	H	H	H	H	A	A	A	A	A	A	A	A	H	H	H	H	H	H	H	H	H	H	H	H	H	H	H	H
F2_00230	A	A	A	A	H	H	B	B	B	B	H	H	H	H	H	H	H	A	A	A	A	A	H	H	H	H	H	A	A	A	A	H	H	H	H	B	B	B	H	H	H	A	A	A	A	A	A	A	A
F2_00231	B	B	B	B	B	B	B	B	B	B	H	B	B	B	B	B	B	B	B	H	H	H	H	H	H	A	A	A	A	A	A	B	B	B	B	B	H	H	H	H	A	H	H	H	H	H	H	H	H
F2_00232	H	B	B	B	H	H	H	A	A	A	A	A	A	A	H	H	H	H	B	B	B	B	B	B	H	H	H	H	H	H	H	A	A	B	B	B	B	B	B	B	B	B	B	B	H	H	H	H	H
F2_00233	B	B	B	B	B	B	B	B	B	B	B	B	B	B	B	B	B	B	H	H	H	H	H	H	H	H	B	B	B	B	B	B	B	B	H	H	H	H	H	H	H	H	H	H	B	B	B	B	B
F2_00234	A	H	H	A	A	A	H	H	H	H	H	B	B	B	B	B	B	H	H	H	A	A	H	H	H	H	A	A	A	A	H	A	H	H	H	H	H	H	H	B	H	H	H	H	A	H	H	H	B
F2_00235	A	A	A	A	H	H	B	H	H	H	H	H	B	B	B	B	B	B	H	H	B	B	H	H	A	H	A	A	H	H	H	H	H	H	H	H	A	A	A	A	H	H	H	H	A	H	H	H	H
F2_00236	H	B	B	B	B	B	B	B	B	B	B	B	B	H	H	H	H	B	H	H	H	H	H	H	H	H	H	H	H	H	H	H	H	H	H	H	H	H	H	H	H	H	H	H	B	B	B	H	H
F2_00237	H	H	H	H	A	A	A	A	A	A	A	B	B	B	B	B	B	H	H	H	H	H	A	A	A	A	A	A	A	H	H	H	H	B	B	B	B	B	B	B	B	B	B	B	A	A	A	A	A
F2_00238	A	H	H	B	B	B	B	B	B	B	H	H	H	A	A	A	A	A	A	H	H	H	H	H	H	H	H	H	H	B	B	B	B	A	A	A	A	A	A	A	A	A	H	H	H	H	H	H	H
F2_00239	A	A	A	H	B	B	B	B	B	B	B	B	B	B	B	B	H	H	H	H	H	H	B	B	B	B	H	B	B	B	B	B	B	B	B	B	B	H	H	H	H	H	H	H	A	A	H	B	B
F2_00240	B	B	H	H	A	A	A	A	A	A	A	A	A	H	A	A	A	A	A	A	A	H	A	H	H	H	H	A	A	A	A	A	A	H	H	H	H	H	H	H	H	H	H	H	H	H	H	H	H
F2_00241	H	H	H	A	A	A	A	H	H	H	H	B	B	B	B	B	B	B	H	H	H	H	H	H	H	H	H	A	A	A	A	A	A	A	A	H	A	A	A	A	A	A	H	H	H	H	H	H	H
F2_00242	A	A	A	H	H	H	B	B	B	B	B	A	H	H	A	A	A	A	H	H	H	H	H	H	H	H	H	H	H	H	H	H	H	H	H	H	H	H	H	H	H	H	H	H	B	B	B	B	B
F2_00243	B	B	B	B	H	H	B	B	B	B	B	H	A	A	H	H	H	B	B	B	B	B	H	H	H	H	H	H	H	B	B	B	B	A	A	A	H	H	H	H	H	H	H	H	A	A	A	A	A
F2_00244	A	A	A	A	H	H	H	H	A	A	A	B	B	B	H	A	H	H	H	H	H	H	A	A	A	H	H	H	H	B	B	B	H	A	A	A	H	B	H	H	H	H	H	H	B	B	B	B	B
F2_00245	A	H	H	H	H	H	A	A	H	H	A	H	H	H	H	H	H	H	H	H	A	A	H	H	H	H	A	A	A	A	A	A	H	B	B	H	A	A	A	A	A	H	H	A	A	A	A	A	A
F2_00246	B	B	B	B	B	B	H	H	H	H	H	H	H	H	A	H	H	H	A	A	H	H	H	H	H	H	H	H	H	H	H	H	H	A	A	A	A	H	H	H	H	H	H	H	B	B	B	B	H
F2_00247	B	B	B	B	B	H	H	H	H	H	H	B	B	B	B	B	B	B	B	B	B	H	H	A	A	H	H	H	H	H	H	H	H	A	A	A	A	A	A	A	A	H	H	H	H	H	H	H	A
F2_00248	A	A	A	A	A	H	H	H	H	A	H	A	A	A	A	A	A	A	A	A	A	A	H	H	H	H	H	H	H	H	H	A	A	A	A	A	A	H	A	A	A	A	A	A	H	H	H	H	H
F2_00249	B	B	B	B	B	B	H	H	B	B	H	H	A	A	A	A	A	A	A	A	B	B	A	A	A	A	A	A	A	A	A	A	A	H	H	H	B	H	B	B	H	H	B	B	A	A	A	A	A
F2_00250	A	A	A	H	B	H	H	H	B	B	A	B	B	B	B	B	B	B	B	B	B	B	B	B	B	B	H	H	H	H	H	H	H	H	H	B	H	A	A	A	A	A	A	A	H	H	H	H	H
F2_00251	A	A	A	A	A	A	H	H	H	H	A	B	B	B	B	H	H	B	B	B	B	B	H	H	H	H	H	H	H	H	H	H	H	B	B	B	B	B	A	A	A	A	A	A	H	H	A	H	H
F2_00252	H	H	B	B	B	A	A	A	A	A	A	B	B	B	B	B	H	H	H	H	H	H	A	A	A	A	A	A	A	A	A	A	H	A	A	A	A	H	H	H	H	H	H	H	H	H	H	H	A
F2_00253	B	B	B	B	H	H	H	H	A	A	A	B	B	B	B	B	B	B	B	B	H	H	H	H	A	A	A	A	A	A	A	A	A	B	B	A	A	A	H	A	A	H	H	H	H	B	A	A	A
F2_00254	H	H	H	H	H	H	H	H	H	H	H	A	A	H	H	H	H	H	H	H	H	H	H	H	B	B	B	B	B	B	B	B	B	H	H	A	A	A	A	A	H	H	H	H	H	H	H	H	H
F2_00255	A	A	A	A	A	A	A	A	A	A	A	B	B	B	B	B	H	H	H	H	H	B	A	A	H	A	A	A	A	A	A	H	H	A	H	B	H	H	H	H	H	H	H	H	A	A	A	A	H
F2_00256	A	A	A	H	H	H	H	H	H	H	H	B	B	B	B	B	B	B	B	B	B	H	B	B	B	B	B	B	B	B	B	B	B	H	H	B	H	H	H	H	B	B	B	B	H	B	B	H	A
F2_00257	H	H	H	H	H	B	A	A	A	H	H	H	H	H	A	A	A	H	H	A	H	H	A	A	A	A	A	H	H	H	H	A	A	A	H	H	H	H	H	B	B	B	H	H	B	H	H	H	H
F2_00258	H	H	H	H	H	H	H	H	H	H	H	H	H	H	H	H	H	H	H	H	H	H	B	B	B	H	H	H	H	H	A	A	A	B	B	B	B	H	H	H	H	H	B	B	A	A	A	A	A
F2_00259	H	B	B	B	B	B	B	H	A	A	A	H	H	H	H	H	H	H	H	H	A	A	B	B	H	H	H	H	H	H	H	H	H	B	B	B	H	H	H	H	H	B	B	B	H	H	H	H	H
F2_00260	A	A	A	A	A	A	H	H	H	H	H	B	B	B	B	B	B	H	H	H	H	H	A	A	A	A	A	A	A	H	H	H	H	H	H	H	H	H	H	A	A	A	A	A	H	H	H	H	H
F2_00261	A	A	A	H	H	B	B	B	B	B	B	B	B	B	B	B	B	B	B	B	B	B	H	H	H	B	B	B	B	H	H	H	H	B	B	B	H	H	H	H	H	H	H	H	H	H	H	A	A
F2_00262	B	B	B	B	H	H	H	A	A	A	H	B	B	B	H	H	H	H	H	H	H	H	H	H	A	A	A	A	A	A	A	A	A	A	H	H	A	H	H	H	A	A	H	H	B	B	B	B	B
F2_00263	B	B	B	H	H	H	H	H	H	H	H	H	H	H	H	A	A	A	A	A	A	A	A	A	A	H	H	H	H	H	H	H	H	H	H	H	A	H	H	A	A	A	A	A	A	A	A	A	A
F2_00264	H	A	A	A	A	A	H	H	H	H	H	H	A	A	H	H	B	B	H	H	A	A	H	H	H	A	A	A	A	A	A	A	H	H	H	B	B	B	B	B	A	H	H	H	A	H	H	H	H
F2_00265	A	A	A	A	A	A	A	A	A	A	A	A	A	A	A	H	A	A	A	A	A	A	H	H	H	H	H	H	H	H	B	B	H	H	H	H	B	H	H	H	H	H	A	A	H	H	H	A	A
F2_00266	B	B	H	H	H	H	H	H	H	H	H	H	H	H	H	A	A	A	A	A	A	A	B	B	B	B	B	B	B	B	B	B	B	B	B	B	H	H	H	H	H	H	H	H	B	B	B	H	H
F2_00267	H	H	H	H	H	H	H	A	A	A	A	A	A	A	H	H	H	H	H	H	H	H	H	H	H	H	H	H	H	H	H	B	B	A	A	H	H	H	H	H	A	A	A	A	H	H	H	H	H
F2_00268	H	H	H	B	B	B	H	H	A	H	H	B	H	H	H	H	H	H	H	H	H	H	H	H	H	A	A	A	A	A	A	A	A	B	B	B	B	B	B	B	B	B	H	H	A	A	A	A	H
F2_00269	A	A	H	A	A	H	H	H	H	H	H	A	A	A	A	A	H	H	H	H	H	H	B	B	B	B	B	B	B	H	A	A	A	B	B	B	B	B	B	B	B	H	H	H	B	B	H	H	H
F2_00270	B	B	B	B	B	B	B	H	H	H	H	H	H	A	A	A	H	H	H	H	H	H	A	A	A	A	A	A	A	A	A	A	A	B	B	B	B	B	B	B	B	B	B	B	H	B	B	H	H
F2_00271	A	A	A	A	A	A	A	A	A	A	A	B	B	H	H	H	H	H	H	H	A	A	A	A	A	A	H	A	A	B	H	H	H	A	A	H	A	A	H	H	H	H	H	H	H	H	H	H	H
F2_00272	A	A	A	A	A	A	A	H	H	H	H	B	H	H	H	B	H	H	H	A	H	H	B	B	H	H	H	H	H	H	A	A	A	B	B	B	B	B	B	B	B	B	B	H	A	A	A	A	A
F2_00273	B	H	A	A	A	A	A	A	H	H	H	H	H	H	H	H	B	B	B	B	B	B	A	A	A	A	A	A	A	A	A	A	A	B	B	H	H	H	H	H	A	A	A	A	H	H	H	H	A
F2_00274	H	H	H	H	H	H	H	H	H	H	B	H	H	H	H	H	H	H	H	H	H	H	H	H	H	B	B	B	B	B	B	H	H	H	H	H	B	B	B	B	B	B	H	H	H	H	A	A	A
F2_00275	H	B	B	B	B	B	B	B	B	B	B	B	B	B	B	B	B	B	B	B	B	B	H	B	B	B	B	B	B	B	B	B	B	B	H	H	B	B	B	B	B	H	H	H	H	H	H	H	H
F2_00276	A	A	A	A	A	H	H	H	H	H	H	H	H	H	H	H	H	H	H	H	H	H	B	B	H	H	H	H	H	H	B	B	H	A	A	A	A	A	A	A	A	A	A	A	H	H	H	H	H
F2_00277	H	H	H	H	A	A	A	A	H	H	H	B	B	B	B	H	H	B	B	B	B	H	A	A	H	H	B	B	B	H	H	B	B	H	B	B	H	H	H	H	H	H	H	H	A	A	H	H	H
F2_00278	A	H	H	A	A	A	A	A	A	A	A	B	A	H	H	H	H	H	H	H	H	H	H	H	H	H	H	A	A	A	A	A	A	H	H	A	A	A	H	H	H	B	B	B	H	H	H	H	H
F2_00279	H	H	H	H	H	H	H	H	H	H	H	B	B	H	H	H	H	A	A	A	A	A	H	H	H	H	H	H	H	H	B	B	B	H	H	H	H	H	H	H	H	H	H	H	H	A	A	H	H
F2_00280	H	H	H	H	B	H	H	H	H	H	H	A	H	H	H	H	H	H	H	H	A	A	H	H	H	H	H	H	H	B	B	B	B	H	H	H	H	H	H	H	H	H	H	H	B	B	B	B	B
F2_00281	B	B	B	B	B	B	B	B	B	B	B	H	H	H	H	H	H	H	H	H	H	H	H	H	H	B	H	H	H	H	H	H	H	H	B	B	H	H	H	H	B	B	B	H	H	B	H	A	A
F2_00282	H	H	H	H	H	H	H	H	H	H	H	H	H	H	H	H	H	H	H	H	H	H	H	H	H	H	A	A	H	B	H	H	H	H	H	A	H	B	B	B	H	A	A	A	B	H	H	H	H
F2_00283	A	A	A	A	A	A	A	A	A	A	A	A	A	A	A	A	A	A	A	A	A	A	H	H	H	H	H	H	H	H	H	H	H	H	A	A	A	A	A	A	A	A	A	H	A	A	H	H	H
F2_00284	B	B	B	B	H	H	H	H	H	H	H	A	A	A	A	A	A	A	A	A	A	A	H	B	B	H	H	H	H	H	H	H	H	H	H	H	H	H	H	H	H	H	H	H	B	B	H	H	H
F2_00285	B	A	A	A	A	A	A	A	A	A	A	A	H	H	H	H	H	H	H	H	H	A	H	H	B	B	B	B	H	H	H	H	B	H	H	H	H	H	H	H	B	B	H	H	A	A	A	A	A
F2_00286	H	H	H	H	H	B	B	B	B	B	B	B	B	H	H	H	B	B	B	B	B	B	B	B	B	B	B	B	H	H	H	H	H	B	B	B	B	B	B	B	B	B	B	B	B	B	B	B	B
F2_00287	H	H	B	B	B	B	B	B	H	B	B	A	A	A	A	A	A	A	H	H	H	H	H	A	A	H	H	H	H	B	B	B	B	H	H	H	H	H	B	B	B	H	H	A	A	H	H	H	H
F2_00288	H	H	H	A	A	H	H	H	H	H	H	A	A	A	A	H	H	H	H	H	H	H	B	B	H	H	H	H	H	H	H	H	H	A	A	H	H	H	H	A	A	A	A	A	H	H	H	H	H
F2_00289	A	B	B	B	B	B	B	B	B	B	B	H	B	B	B	B	B	B	B	B	B	H	H	H	H	H	B	B	H	H	B	B	H	B	B	B	B	B	B	B	B	B	B	B	B	B	B	H	H
F2_00290	H	H	A	H	A	A	A	A	A	A	A	A	A	A	A	H	H	H	H	H	H	H	H	H	H	B	B	H	H	H	H	B	B	A	A	A	A	A	A	A	A	A	A	A	A	H	H	H	H
F2_00291	A	H	H	H	A	A	A	A	A	A	A	B	H	H	H	H	H	H	H	H	H	A	H	H	H	H	A	A	A	A	H	H	H	H	H	A	A	A	A	A	A	A	A	H	A	A	A	H	H
F2_00292	H	H	H	H	H	H	H	H	A	A	A	H	H	H	H	H	B	B	B	B	B	B	H	H	H	H	H	H	B	B	B	B	B	A	A	A	A	A	A	A	A	H	H	B	B	B	H	H	H
F2_00293	H	H	H	H	H	H	B	B	B	B	H	A	A	A	A	H	H	H	H	H	H	A	H	H	B	B	H	H	H	H	H	B	B	B	B	B	B	B	B	B	B	A	A	A	H	H	H	H	H
F2_00294	A	A	A	A	A	A	H	H	B	B	B	H	H	H	A	A	A	A	A	A	A	A	H	H	H	H	H	H	H	H	H	H	H	B	B	B	B	B	B	B	B	B	B	B	A	A	A	A	A
F2_00295	H	H	H	H	H	B	B	B	B	H	A	H	H	H	H	A	A	H	H	H	H	H	B	B	B	B	B	H	H	H	H	H	H	H	H	H	H	H	H	H	H	H	A	A	A	A	A	A	A
F2_00296	A	H	H	H	H	H	H	H	B	B	H	B	B	A	H	H	H	B	B	H	H	H	H	H	H	H	H	H	B	H	B	B	B	H	H	A	A	A	A	A	A	A	H	H	H	H	H	A	A
F2_00297	H	H	H	H	H	H	H	H	H	H	A	H	H	H	H	H	H	H	H	H	A	A	B	B	H	H	H	H	B	B	B	B	H	A	A	A	H	H	H	H	H	B	B	B	H	H	H	H	H
F2_00298	A	A	H	H	H	H	H	H	H	H	H	H	H	H	B	H	H	H	A	A	A	A	H	H	H	H	B	B	B	H	A	A	A	H	A	H	H	H	H	B	B	B	H	H	H	H	H	B	B
F2_00299	A	A	A	A	A	H	H	H	A	A	A	H	H	H	H	H	H	H	H	H	H	H	B	B	B	B	H	H	H	H	H	H	H	H	H	H	H	H	H	H	H	H	A	A	H	H	H	H	H
F2_00300	B	B	B	B	B	H	A	A	A	A	A	A	H	H	H	H	H	B	B	B	H	A	H	H	H	H	H	H	H	H	A	A	A	B	B	B	B	B	B	B	B	B	B	B	B	B	B	B	B
F2_00301	H	H	H	H	H	H	H	H	H	H	H	B	B	B	B	B	H	H	H	H	H	H	H	H	H	H	H	H	H	H	H	H	A	H	H	H	H	H	H	H	H	H	H	H	B	B	B	B	B
F2_00302	H	H	H	H	H	H	A	A	A	A	H	A	H	H	A	A	A	A	A	H	H	H	A	H	B	B	H	B	B	B	B	B	B	B	B	B	B	B	B	B	B	B	B	B	B	B	B	B	B
F2_00303	H	A	A	A	A	A	A	A	A	A	A	A	A	A	H	H	H	A	A	H	H	H	H	H	H	H	H	H	H	H	H	H	H	A	H	H	H	H	H	H	A	H	H	H	A	A	H	B	B
F2_00304	A	A	A	A	A	A	A	A	A	A	A	H	H	B	B	H	H	H	H	H	H	H	H	A	A	A	A	H	H	H	H	H	H	H	H	H	H	H	B	B	B	B	B	B	B	B	B	B	H
F2_00305	H	H	H	H	B	B	B	B	B	B	B	B	B	B	B	B	B	B	B	B	B	B	H	H	H	A	A	A	A	A	A	H	H	H	B	B	A	A	A	A	A	A	A	A	H	H	H	H	B
F2_00306	B	B	B	H	H	A	A	A	A	A	A	B	B	H	H	H	H	H	H	H	H	H	A	H	H	H	H	H	H	H	H	H	H	H	H	H	H	H	H	H	B	B	B	B	B	B	B	B	B
F2_00307	A	A	A	A	H	H	B	B	B	B	B	H	B	B	B	B	B	B	H	H	H	B	A	A	H	H	H	A	A	A	A	A	A	A	A	A	A	A	A	A	A	H	H	H	H	H	H	H	H
F2_00308	H	B	B	B	H	H	H	H	H	H	B	A	A	A	H	H	H	H	A	A	A	A	B	B	B	B	B	B	B	H	H	H	H	B	B	B	B	B	B	H	B	B	B	B	H	H	H	H	H
F2_00309	H	A	A	A	A	A	A	H	H	H	B	A	A	H	H	H	A	A	A	A	A	A	H	H	H	A	A	A	A	A	A	A	H	H	H	B	B	B	H	H	H	H	H	H	H	B	H	H	H
F2_00310	A	A	A	A	A	A	A	H	B	B	H	A	A	A	H	H	H	H	H	A	B	B	B	B	B	B	B	B	B	B	B	B	B	H	A	A	A	A	A	A	A	A	A	A	A	A	A	A	A
F2_00311	A	A	A	A	A	A	A	A	A	H	H	H	H	H	H	H	H	H	H	H	H	A	H	H	H	H	H	H	A	A	A	A	A	H	H	H	H	H	H	H	H	H	H	B	H	H	A	A	A
F2_00312	A	A	A	A	A	A	A	A	H	H	H	H	B	B	H	H	H	H	H	H	H	H	H	H	H	B	B	B	B	B	B	B	H	A	A	H	A	A	A	A	A	A	A	A	A	A	A	A	A
F2_00313	A	A	A	H	H	H	H	H	H	H	H	A	A	A	A	H	H	H	H	H	H	H	H	H	H	H	H	H	H	B	B	B	B	H	H	B	H	H	H	H	B	H	B	B	H	H	H	H	H
F2_00314	B	B	B	B	B	B	B	H	H	A	A	A	A	H	H	A	H	H	H	H	H	H	H	H	H	H	H	H	H	H	B	H	H	H	H	H	H	H	H	B	B	B	H	H	B	B	H	B	B
F2_00315	A	H	H	B	B	H	H	H	H	H	H	B	B	B	B	B	B	B	B	B	H	H	B	B	B	B	H	H	H	H	H	H	B	H	H	A	A	A	A	A	H	B	B	B	A	A	A	A	A
F2_00316	A	A	A	A	A	A	A	H	A	A	H	A	A	A	A	A	H	H	H	A	A	H	B	B	B	B	B	B	B	B	B	H	H	H	H	H	H	H	H	H	H	H	H	H	H	H	H	H	H
F2_00317	A	A	A	A	B	B	B	B	B	B	B	A	A	A	A	A	H	H	H	H	A	A	H	H	H	H	H	H	H	H	H	H	H	A	A	A	A	A	A	H	H	H	A	A	H	B	B	B	B
F2_00318	B	B	B	H	H	B	B	B	B	B	B	B	B	B	B	B	B	B	B	H	H	H	B	B	B	H	H	B	B	B	B	B	B	H	H	A	A	A	A	A	H	H	H	H	A	H	H	H	H
F2_00319	H	H	B	B	H	H	H	H	A	A	A	B	H	H	H	H	H	H	H	A	A	A	A	A	A	A	H	H	H	H	H	H	H	H	H	H	H	H	H	H	H	H	H	H	B	B	H	H	H
F2_00320	B	B	B	B	H	H	H	H	B	B	B	B	B	B	B	B	B	B	B	B	B	B	B	B	H	H	H	H	H	H	H	H	H	H	H	A	A	A	A	A	A	A	A	A	H	H	H	H	H
F2_00321	B	B	B	B	B	B	H	H	H	H	H	H	H	H	H	B	B	H	H	H	H	H	B	B	B	B	B	B	B	B	B	H	H	A	H	A	A	H	H	H	H	H	H	H	A	A	A	A	A
F2_00322	H	H	H	H	H	H	H	H	H	H	H	H	B	B	B	B	B	B	H	B	B	H	H	H	H	H	H	H	H	H	H	H	B	H	H	H	A	A	A	A	A	A	A	H	A	A	A	H	H
F2_00323	B	B	B	B	B	B	B	B	B	B	B	B	B	B	H	H	H	H	H	B	B	B	B	B	B	B	B	B	B	B	B	B	B	A	H	H	A	A	A	A	A	A	A	A	H	H	A	A	A
F2_00324	A	A	A	A	A	A	A	A	A	A	A	H	H	H	H	H	H	H	H	H	H	H	H	H	H	H	H	H	A	A	H	H	A	H	H	H	H	H	H	H	B	B	B	B	B	B	B	B	B
F2_00325	H	H	H	B	B	B	B	H	H	H	H	H	H	H	H	A	H	H	B	B	H	H	B	B	B	B	B	B	B	H	A	H	H	H	H	A	A	A	A	A	A	A	A	A	H	H	H	H	H
F2_00326	H	H	H	H	H	H	H	H	A	A	A	B	H	H	A	A	A	A	A	A	H	B	H	H	H	H	H	H	H	H	H	H	H	H	H	H	H	H	H	H	H	H	B	H	H	H	H	A	A
F2_00327	H	H	H	H	H	H	B	B	B	H	H	A	A	A	A	A	H	H	H	H	B	B	B	B	A	H	H	H	H	H	H	H	H	H	H	H	H	H	H	A	A	A	A	A	H	H	H	B	H
F2_00328	H	H	B	H	H	B	B	B	B	H	H	B	H	A	A	H	H	H	H	H	H	H	A	A	A	A	A	A	A	A	A	A	A	B	B	B	B	H	H	H	H	H	H	H	H	H	H	H	B
F2_00329	A	A	A	H	H	B	B	B	B	B	B	H	H	H	H	A	A	A	A	A	A	A	B	B	B	B	B	H	H	H	H	H	H	B	B	H	H	H	A	A	A	H	H	H	H	H	H	H	H
F2_00330	A	A	A	A	A	A	A	H	B	B	B	A	A	A	A	A	A	A	A	A	H	H	H	H	H	H	H	H	H	H	H	H	H	H	H	B	A	A	H	H	H	H	A	A	H	H	A	A	A
F2_00331	H	H	H	H	B	B	B	B	B	B	H	H	H	H	H	H	H	H	H	H	H	A	A	H	H	A	A	H	A	A	A	A	A	H	H	H	B	B	H	A	A	A	A	A	A	H	H	H	H
F2_00332	A	H	H	H	H	H	H	H	B	B	H	H	B	B	B	B	B	B	B	B	B	B	H	H	A	A	H	H	H	H	H	H	H	H	H	H	H	H	H	B	B	B	H	H	H	H	H	H	H
F2_00333	H	H	H	H	H	H	H	H	H	H	B	A	A	A	H	H	H	A	A	A	A	A	A	A	H	H	H	H	H	H	H	H	H	A	H	H	H	H	H	B	B	B	B	B	B	H	H	A	A
F2_00334	H	H	A	A	A	A	A	A	A	A	A	A	A	A	H	H	B	B	B	H	H	H	A	A	A	H	H	H	H	H	H	H	B	B	B	B	B	H	H	H	H	H	H	H	B	B	B	B	B
F2_00335	H	B	B	B	B	B	H	H	H	A	A	H	H	H	H	H	H	H	H	H	H	H	H	H	B	B	B	H	H	A	A	A	A	H	H	H	H	B	B	B	B	H	H	H	B	B	H	H	A
F2_00336	A	A	A	A	A	H	H	H	H	H	H	H	A	A	A	A	H	H	H	H	H	H	A	A	A	A	B	B	H	H	H	H	H	B	B	B	H	H	H	H	H	A	H	H	H	A	A	A	A
F2_00337	B	B	B	B	B	B	B	B	B	B	H	B	B	B	B	B	H	H	H	H	H	B	A	A	A	A	A	A	A	A	A	A	A	H	H	H	H	H	H	H	H	H	H	H	H	H	H	H	H
F2_00338	A	H	B	B	B	B	B	B	B	B	B	A	A	A	A	A	H	H	H	B	B	B	H	H	H	H	A	A	A	A	A	A	A	H	H	H	H	H	H	H	H	H	B	B	H	H	B	H	H
F2_00339	H	H	H	B	B	B	B	B	B	B	B	A	A	H	H	H	H	H	H	B	B	B	H	H	H	H	H	H	H	H	H	H	H	A	A	A	H	H	B	B	B	B	B	B	A	A	A	A	A
F2_00340	B	B	B	B	B	B	B	B	B	B	H	B	B	B	B	B	B	B	B	B	B	H	H	H	H	H	A	A	A	A	A	A	A	H	H	H	B	H	A	A	A	A	A	A	H	B	B	B	B
F2_00341	H	H	H	H	H	H	H	H	H	H	H	H	H	H	H	H	H	H	H	H	H	H	H	H	H	H	B	H	H	H	H	H	H	H	A	A	A	A	H	H	H	H	H	H	H	B	B	B	B
F2_00342	H	H	H	A	H	B	B	B	B	B	B	H	H	H	H	H	H	H	H	H	H	B	B	B	H	H	H	H	A	A	A	A	H	B	B	B	B	B	B	B	B	B	B	B	B	B	B	B	B
F2_00343	H	B	B	B	B	H	H	H	H	B	B	B	B	B	B	H	H	H	H	H	A	A	H	H	H	H	H	H	H	H	H	B	H	H	H	H	H	H	A	A	A	A	A	H	H	A	A	A	A
F2_00344	B	B	B	B	H	H	H	H	H	H	H	B	B	B	H	H	H	H	H	H	H	H	H	H	H	H	H	H	H	H	H	H	H	H	B	B	B	H	H	B	B	B	B	B	H	H	B	H	H
F2_00345	H	H	H	H	H	H	B	B	B	B	B	H	H	H	H	A	A	H	H	H	H	H	H	H	H	H	H	H	H	H	H	B	H	H	H	H	H	H	H	H	A	A	A	A	B	B	B	B	B
F2_00346	H	H	H	B	B	H	H	H	H	H	H	B	H	H	H	A	H	B	B	B	B	B	H	H	H	H	H	B	B	B	B	B	H	H	H	H	H	H	H	H	H	H	H	A	H	H	H	A	A
F2_00347	A	H	H	H	H	H	H	B	B	B	B	H	B	H	H	H	H	H	H	H	H	A	H	H	H	H	H	H	H	H	H	H	H	H	H	H	H	H	H	H	H	H	A	H	B	B	H	H	H
F2_00348	A	A	H	H	H	H	H	H	H	H	H	H	H	H	H	H	H	H	H	H	B	B	H	H	H	H	H	H	H	H	H	A	A	H	H	H	B	H	H	H	H	H	B	B	B	B	B	H	H
F2_00349	H	B	B	B	B	B	B	H	A	A	A	H	H	H	H	H	H	H	H	A	H	H	A	A	A	A	H	H	H	H	H	H	H	H	H	H	H	A	A	A	H	H	H	H	B	B	B	B	B
F2_00350	H	H	H	H	H	H	H	H	H	H	H	H	H	H	H	H	B	B	B	B	H	H	H	H	H	H	H	H	H	H	H	B	H	A	A	A	A	H	H	H	H	H	A	A	H	H	H	H	B
F2_00351	H	H	H	H	H	H	H	H	H	H	H	B	B	B	H	H	H	H	H	H	A	A	H	B	B	H	A	A	A	A	A	H	H	A	H	H	H	H	H	H	H	H	H	H	H	H	H	H	H
F2_00352	B	B	H	H	H	H	H	H	H	H	H	H	B	B	B	B	B	H	A	A	A	A	B	B	H	H	H	H	H	H	H	H	B	H	H	A	A	A	A	A	A	A	A	A	H	H	H	H	H
F2_00353	H	H	H	H	H	B	B	H	H	H	B	H	H	H	H	H	H	H	H	A	A	A	A	A	A	A	A	A	A	A	A	A	H	H	H	H	H	H	H	H	H	H	H	H	A	A	A	A	A
F2_00354	B	B	H	H	H	H	H	H	H	H	H	H	H	H	H	H	H	H	H	H	H	H	A	A	H	H	H	H	H	H	H	H	A	B	H	H	B	B	B	B	B	B	B	B	H	H	B	B	B
F2_00355	A	A	A	A	A	A	A	A	A	A	A	H	H	H	H	H	H	H	H	H	H	H	A	H	H	A	A	A	A	A	A	A	A	B	H	H	H	H	H	H	H	H	H	H	H	H	H	A	A
F2_00356	H	H	H	H	B	H	H	H	H	H	H	B	H	H	H	H	H	H	H	H	H	H	H	H	H	H	H	H	H	H	H	A	A	H	H	H	H	H	H	H	H	H	H	H	B	B	B	B	B
F2_00357	H	H	H	H	A	A	A	A	A	A	H	H	H	H	H	H	H	H	H	H	H	H	B	B	B	B	B	B	B	B	B	B	H	B	B	B	B	B	B	B	B	B	B	B	B	B	B	B	B
F2_00358	B	B	B	B	B	B	B	B	B	B	H	B	B	B	B	B	H	B	H	H	H	H	H	H	H	A	A	A	A	A	A	A	H	B	H	H	H	H	H	H	H	H	H	H	H	H	A	A	A
F2_00359	B	B	B	H	H	H	H	B	H	H	H	B	B	B	B	B	B	B	B	B	B	H	H	H	H	H	H	H	A	H	H	A	A	A	A	A	H	H	H	H	H	H	H	B	H	H	H	B	B
F2_00360	A	A	A	A	A	H	H	H	H	H	H	B	B	B	B	B	H	H	H	H	B	H	H	H	H	H	H	H	B	B	B	B	B	B	B	B	B	B	B	B	B	B	B	B	B	B	B	B	H
F2_00361	B	H	H	H	H	H	H	H	A	A	A	A	A	H	H	H	H	B	H	H	H	H	A	A	A	A	A	A	A	H	H	H	H	H	H	H	A	H	H	H	H	H	H	B	B	B	B	B	B
F2_00362	B	B	B	B	B	B	H	H	H	H	A	A	A	A	H	A	A	A	A	H	B	B	H	H	H	B	B	B	H	H	H	H	H	H	H	H	H	H	H	H	H	H	H	A	B	B	H	H	H
F2_00363	B	B	B	H	H	H	H	H	H	H	H	H	H	B	B	H	A	H	H	H	H	H	B	B	H	B	B	B	B	B	B	B	H	H	H	H	H	H	H	H	H	H	H	H	H	H	H	H	H
F2_00364	H	B	B	B	B	B	B	B	H	H	B	B	B	H	H	H	H	H	H	H	H	H	H	H	H	H	H	B	B	B	B	H	H	B	B	B	B	H	H	H	H	H	H	H	H	B	B	B	B
F2_00365	A	A	A	H	H	A	A	A	A	A	H	B	B	B	B	B	B	B	B	B	B	A	B	B	B	B	B	B	B	B	B	B	B	B	H	H	B	B	B	B	B	B	H	H	H	H	H	H	H
F2_00366	H	H	H	H	H	B	B	B	B	B	B	A	A	A	A	H	H	H	H	H	H	H	H	H	H	H	B	B	B	B	B	B	B	A	A	A	A	A	A	A	A	A	A	A	H	B	B	B	B
F2_00367	B	B	B	B	B	B	B	B	B	B	B	B	B	H	H	H	H	H	H	H	H	H	H	H	H	H	H	H	H	H	H	H	H	H	H	H	H	H	H	H	B	H	H	H	H	H	H	H	B
F2_00368	B	B	B	B	B	B	B	H	H	H	H	A	A	A	A	A	A	A	A	A	A	H	H	H	H	H	H	H	H	H	H	A	A	B	B	B	B	B	B	B	H	A	H	H	A	A	A	A	A
F2_00369	B	H	H	B	B	H	H	H	H	H	H	B	B	B	B	B	B	B	H	H	B	B	A	A	A	A	A	A	A	A	A	H	H	H	H	B	B	B	B	B	B	B	B	B	B	B	B	B	B
F2_00370	A	A	A	A	A	A	A	A	H	H	H	H	H	H	H	A	A	A	A	A	A	A	H	H	H	H	H	B	H	H	H	H	H	B	B	B	B	B	B	B	H	H	H	H	H	H	H	H	B
F2_00371	B	H	H	H	H	H	H	H	H	H	H	H	B	B	B	B	B	B	B	H	H	H	H	H	H	H	H	H	H	H	H	H	H	H	B	H	H	H	H	H	H	H	H	H	H	H	H	A	A
F2_00372	A	A	H	H	H	H	H	A	A	A	A	H	H	H	H	H	A	A	A	A	A	A	B	H	H	H	A	A	A	A	A	A	A	B	B	B	B	B	B	B	B	B	B	B	H	H	H	H	H
F2_00373	H	H	B	B	H	H	H	H	H	H	B	H	H	H	A	A	A	A	A	A	A	A	A	A	A	A	A	H	H	H	H	H	H	H	H	H	H	H	H	H	H	H	B	B	B	B	B	B	B
F2_00374	B	H	H	H	H	H	H	H	H	H	H	B	B	B	B	B	B	B	B	H	H	H	B	H	H	H	H	A	A	H	H	B	B	B	B	B	B	A	A	A	H	H	A	A	H	A	B	H	H
F2_00375	A	A	A	A	H	H	H	H	B	B	B	H	H	B	H	H	H	H	B	B	B	H	H	A	A	H	H	H	H	H	H	H	H	H	H	H	H	B	B	B	B	B	B	B	A	A	A	A	A
F2_00376	B	B	B	B	H	H	H	H	H	H	H	H	H	H	H	H	H	H	H	H	A	A	B	B	H	H	H	H	H	H	H	H	H	B	B	A	H	H	H	H	H	A	A	A	H	H	B	H	H
F2_00377	H	H	B	B	B	B	B	B	B	B	B	A	H	H	H	H	H	B	B	B	B	B	H	B	B	B	B	B	B	B	B	B	B	A	A	H	H	H	H	H	H	H	B	B	A	H	H	H	H
F2_00378	A	A	A	A	H	H	H	H	B	H	H	H	H	A	H	H	H	H	H	H	H	H	A	H	H	H	H	H	B	B	B	B	B	H	A	A	A	A	A	A	H	H	H	H	B	B	B	B	B
F2_00379	H	B	H	H	H	H	H	H	H	A	A	A	A	A	A	A	A	A	A	A	A	H	A	H	H	H	B	B	B	B	B	A	H	H	H	H	H	H	H	H	H	H	H	H	B	B	B	B	B
F2_00380	H	H	H	H	H	H	H	H	H	H	H	A	A	H	H	H	H	H	H	H	H	B	B	H	H	H	A	A	A	A	A	H	H	B	H	H	H	H	H	H	H	H	H	H	A	A	A	H	B
F2_00381	H	H	H	H	H	H	H	H	H	H	B	H	H	H	B	B	B	B	H	H	H	H	H	H	H	H	H	H	B	B	B	B	B	H	A	A	A	A	A	A	A	A	A	A	H	H	H	H	H
F2_00382	H	H	H	H	H	H	A	A	A	A	A	H	H	H	H	H	H	H	H	H	H	H	H	H	H	H	H	H	H	H	H	H	H	A	A	A	A	A	H	H	H	A	A	A	A	A	A	A	A
F2_00383	H	H	H	H	H	H	A	A	A	H	H	H	H	A	A	A	A	A	A	A	A	A	B	B	B	B	B	B	B	B	B	H	H	B	B	B	B	B	B	H	H	H	H	H	A	H	A	A	A
F2_00384	B	B	H	H	H	H	H	H	H	H	H	H	H	H	B	B	B	B	B	B	B	B	H	H	H	H	H	B	H	H	H	A	A	H	H	H	H	H	H	H	H	H	H	H	H	H	H	A	A
F2_00385	H	H	H	H	H	H	B	B	B	B	B	H	A	A	A	H	H	H	H	H	A	A	H	H	H	H	H	B	H	H	H	H	H	A	H	A	A	A	B	B	B	B	B	A	H	H	H	H	B
F2_00386	B	B	B	B	B	B	B	B	B	B	B	B	H	H	B	H	H	H	B	B	B	H	H	H	H	H	H	A	H	H	H	B	B	H	B	B	B	H	H	H	B	H	H	H	A	A	A	A	A
F2_00387	H	H	H	H	B	B	B	H	H	H	H	B	B	B	B	B	B	B	B	B	B	B	A	A	A	A	H	H	H	H	H	H	H	A	A	A	A	A	A	A	A	A	A	A	H	H	H	H	A
F2_00388	H	H	H	H	H	H	H	A	A	A	H	H	H	B	H	H	H	H	H	H	H	B	A	A	A	A	A	A	A	A	H	H	H	H	H	H	H	H	H	H	H	H	H	H	H	H	A	A	A
F2_00389	A	A	A	A	A	A	A	A	A	A	A	H	H	H	H	H	H	H	H	H	A	A	H	B	B	B	B	H	H	A	A	A	A	A	A	A	A	A	A	A	A	A	A	H	A	A	H	H	H
F2_00390	H	A	A	A	A	A	H	H	H	H	H	H	H	H	H	H	H	H	H	H	H	H	H	H	H	B	B	H	H	A	A	H	H	H	H	H	H	H	B	B	B	B	B	B	H	H	H	H	H
F2_00391	H	H	B	B	H	B	B	B	H	H	H	B	B	H	H	H	H	H	H	H	H	H	B	B	B	B	H	H	H	H	H	H	B	A	A	B	B	B	B	B	B	B	H	H	A	A	A	A	A
F2_00392	A	H	H	H	H	H	H	H	B	B	B	B	B	B	B	B	B	B	B	B	B	B	H	H	H	H	H	H	H	H	H	A	A	H	H	H	B	B	B	B	B	B	B	B	H	H	A	H	A
F2_00393	H	H	H	H	H	H	H	H	H	H	H	B	B	H	H	H	H	H	H	H	H	H	B	B	H	H	A	A	A	A	A	A	H	H	H	H	H	H	H	H	H	H	H	H	B	B	B	B	B
F2_00394	B	A	A	H	A	A	A	A	A	A	A	B	B	B	B	B	A	A	A	H	A	A	H	H	H	B	B	B	B	B	B	B	B	B	B	B	H	B	B	B	H	H	H	H	A	A	H	A	A
F2_00395	H	H	H	H	H	H	A	A	A	A	A	B	H	H	A	A	A	A	B	H	H	A	H	H	H	H	H	B	B	B	B	B	B	H	H	H	H	H	A	A	H	H	H	H	H	H	H	H	H
F2_00396	H	B	B	B	B	B	B	B	B	B	B	A	A	A	H	H	H	H	H	H	H	H	H	H	H	H	H	H	H	H	H	H	B	B	B	B	B	B	B	B	B	B	B	B	A	A	A	A	A
F2_00397	H	A	A	A	A	A	H	H	H	B	B	A	A	A	H	H	H	H	H	H	H	H	H	H	H	H	H	H	H	H	H	H	H	H	H	H	H	H	H	A	A	A	A	A	A	A	A	A	H
F2_00398	H	H	H	H	H	H	H	H	H	H	H	H	H	H	H	H	H	H	H	H	H	H	B	B	B	B	B	B	B	B	H	B	B	H	B	B	B	B	B	B	B	B	B	B	B	B	B	B	B
F2_00399	A	A	A	A	A	A	A	A	B	B	B	A	A	H	H	H	H	H	H	H	H	H	H	A	A	H	H	A	A	A	A	A	A	A	A	A	A	A	A	A	H	H	A	A	B	B	B	B	H
F2_00400	B	H	B	B	B	H	H	H	H	B	B	H	H	A	A	A	A	A	A	A	A	A	B	B	B	B	B	H	H	H	H	A	A	B	B	H	H	H	H	B	H	H	H	H	A	A	A	H	H
F2_00401	H	H	H	H	B	B	B	B	B	H	H	H	H	H	H	H	H	H	H	H	H	H	H	B	B	B	B	H	H	H	H	A	A	H	A	A	A	A	H	H	H	H	H	H	H	H	H	H	H
F2_00402	B	B	B	B	H	H	H	H	H	H	H	A	H	H	H	H	H	B	B	B	B	B	A	A	H	H	H	H	H	A	A	A	A	A	A	A	A	H	H	H	H	H	H	H	H	H	H	H	H
F2_00403	A	H	A	A	A	A	A	A	A	A	A	H	H	H	H	H	H	H	H	B	B	B	A	A	H	A	A	A	A	A	A	H	H	H	B	B	B	H	H	B	B	B	B	B	H	H	H	H	H
F2_00404	H	A	A	A	A	A	A	A	A	A	A	H	H	H	H	H	H	B	B	B	B	B	H	H	H	H	H	H	H	H	H	H	H	B	B	B	B	B	B	B	B	B	B	B	B	B	B	B	B
F2_00405	H	H	H	H	H	H	H	H	H	H	H	B	B	H	H	H	H	H	H	H	H	H	H	H	H	H	H	H	H	H	H	H	H	H	H	H	H	H	H	H	H	H	A	A	H	A	A	A	A
F2_00406	A	A	A	H	H	H	H	H	A	A	H	H	H	H	H	H	H	H	H	H	H	A	H	A	A	H	H	H	H	B	B	B	H	H	H	H	H	H	H	A	A	A	A	A	B	B	B	B	H
F2_00407	B	B	B	B	B	B	B	B	B	H	A	A	A	A	A	A	H	H	H	H	H	H	B	B	B	B	B	B	H	H	H	A	A	B	B	B	B	B	B	B	B	B	B	B	H	H	H	H	H
F2_00408	H	H	A	A	A	A	A	A	A	A	A	H	H	H	H	A	A	A	H	H	H	H	B	B	B	H	H	H	H	H	H	A	A	B	B	B	B	B	B	H	A	A	A	A	A	A	A	A	A
F2_00409	H	H	H	H	H	H	B	B	B	H	H	B	B	B	B	B	B	B	B	H	H	H	H	H	B	H	H	H	A	A	A	A	A	H	H	H	H	A	A	A	H	H	H	H	H	A	A	A	A
F2_00410	H	H	H	H	H	H	B	B	B	B	B	H	A	A	A	H	H	B	H	H	H	A	H	H	H	H	H	H	B	H	H	H	H	H	H	B	B	B	H	H	H	H	H	B	A	A	A	A	A
F2_00411	A	A	A	A	A	A	A	H	H	H	H	A	A	A	H	H	A	A	A	A	A	A	A	A	A	A	H	A	A	A	A	A	A	B	H	H	H	H	H	H	B	B	B	B	B	B	H	H	H
F2_00412	H	H	H	H	B	B	B	B	B	B	B	H	H	A	A	A	A	A	A	A	A	A	B	H	H	H	H	H	H	H	H	H	H	H	H	H	H	A	A	A	H	H	H	H	H	H	H	H	H
F2_00413	H	A	H	B	B	H	H	A	A	A	A	A	A	A	H	H	H	H	H	H	H	H	B	B	B	B	B	B	B	B	H	H	A	H	H	H	H	H	H	H	H	H	H	H	A	A	H	H	H
F2_00414	A	A	A	A	A	A	A	H	H	H	A	H	A	A	A	A	A	A	A	H	H	H	B	B	H	H	H	A	A	A	H	H	H	H	B	B	H	H	H	H	H	H	B	B	H	H	H	H	B
F2_00415	H	H	H	H	H	H	B	B	B	B	B	H	H	B	B	B	B	B	H	H	A	A	B	B	B	B	B	H	H	H	A	A	A	H	H	H	H	H	H	H	H	H	H	H	H	H	B	H	B
F2_00416	A	H	H	H	H	H	H	H	A	A	A	B	B	B	B	H	H	H	H	H	B	B	B	B	H	H	H	H	H	H	H	H	H	H	H	B	H	H	H	H	H	H	H	H	B	B	B	H	H
F2_00417	H	A	A	A	A	A	A	A	H	H	H	H	A	A	A	A	A	A	H	H	H	H	A	A	A	A	A	A	A	A	A	A	A	H	H	H	H	H	H	H	H	B	B	B	A	H	H	H	H
F2_00418	H	H	B	H	B	B	B	H	H	H	H	B	B	B	B	B	H	H	A	H	H	H	B	H	H	H	H	H	H	H	H	H	B	H	H	H	H	B	B	B	B	A	A	A	B	B	B	B	B
F2_00419	A	A	A	A	A	H	H	H	A	A	H	H	B	H	H	H	H	H	H	H	H	H	H	H	H	H	H	A	A	A	A	A	H	B	B	B	H	B	B	B	B	B	H	H	B	B	H	H	H
F2_00420	H	H	H	A	A	A	A	A	A	H	H	B	B	B	B	B	B	B	B	B	B	B	H	H	H	H	H	H	H	H	H	H	H	B	B	B	B	B	B	H	H	H	B	H	H	H	H	H	A
F2_00421	B	B	B	B	B	B	B	B	B	B	B	B	H	H	H	H	H	H	H	H	H	H	B	B	B	B	B	B	B	B	H	H	H	H	H	H	H	H	H	H	H	H	H	H	B	B	B	B	B
F2_00422	H	H	H	H	B	B	B	H	H	B	B	B	H	H	H	H	H	H	H	H	H	H	A	A	H	H	H	H	H	H	H	H	H	H	B	B	H	B	B	B	B	H	B	B	H	A	A	A	A
F2_00423	A	A	A	A	A	A	A	A	A	A	A	H	H	H	H	H	H	H	H	H	H	B	B	B	B	B	B	B	B	B	B	B	B	H	H	H	H	H	H	H	H	H	A	A	A	A	A	A	A
F2_00424	A	A	A	H	A	A	A	A	A	A	A	H	H	H	H	H	H	H	H	H	H	H	A	A	A	A	A	A	A	A	A	A	A	H	H	H	A	A	A	A	A	A	H	H	H	H	B	H	H
F2_00425	B	B	B	B	B	B	B	H	H	H	B	H	H	H	H	A	A	A	A	A	A	A	B	B	B	B	B	B	B	B	B	B	B	H	A	A	A	A	A	H	A	A	A	A	B	H	B	B	B
F2_00426	B	B	B	B	B	B	B	B	B	B	H	H	A	A	A	A	H	A	A	A	H	H	B	B	B	B	H	H	H	H	H	B	B	H	H	A	H	H	H	H	H	H	H	H	H	H	H	H	H
F2_00427	H	H	H	H	A	A	A	A	A	A	A	A	A	A	A	A	A	A	A	A	A	A	H	A	A	H	H	B	B	B	B	B	H	H	H	H	H	H	A	A	A	A	A	H	H	H	H	H	H
F2_00428	H	A	A	A	H	H	H	H	H	H	A	H	H	A	A	A	A	A	H	H	H	H	B	B	B	B	H	H	H	H	H	A	A	B	B	B	B	B	B	B	B	B	B	B	A	A	H	H	H
F2_00429	H	H	B	H	B	B	B	B	B	B	B	H	H	H	B	B	B	H	H	A	A	A	H	H	H	H	H	H	A	A	A	A	A	H	H	H	H	A	A	H	H	H	H	B	H	H	H	H	H
F2_00430	A	H	H	B	B	B	B	B	B	B	B	B	B	B	B	B	B	B	H	H	A	A	B	B	B	B	B	B	B	B	B	H	A	B	H	H	H	H	H	H	H	B	B	B	A	A	H	H	H
F2_00431	A	A	A	A	A	A	A	H	H	H	H	A	H	H	H	H	H	H	H	H	H	B	H	H	H	H	B	B	B	H	A	A	H	H	H	H	H	A	A	A	A	A	A	A	A	A	A	A	A
F2_00432	H	B	B	B	A	H	H	H	H	H	H	B	B	B	A	A	A	A	H	A	H	H	H	H	H	H	H	H	H	H	H	H	H	B	B	H	H	H	H	H	H	H	H	H	A	A	A	A	A
F2_00433	H	H	A	A	A	A	A	A	A	A	A	H	H	H	H	H	H	H	H	H	H	H	H	H	A	A	A	A	H	H	H	B	B	B	B	B	B	B	H	B	B	B	B	B	H	H	H	H	A
F2_00434	B	B	B	B	B	B	B	B	B	H	H	H	H	H	H	H	H	B	H	H	H	H	H	H	H	H	H	H	H	H	H	H	H	B	B	B	B	H	H	H	H	H	H	H	B	B	B	B	H
F2_00435	B	B	B	B	B	B	B	B	B	B	B	H	A	H	H	H	H	H	H	B	H	H	H	H	H	B	H	A	A	A	A	H	H	H	H	H	B	B	B	B	B	B	B	A	B	B	B	B	B
F2_00436	A	A	A	A	A	H	H	H	H	H	H	A	A	A	A	A	A	A	A	A	H	B	H	H	H	H	H	H	H	H	H	H	H	H	H	H	H	H	H	H	A	H	H	H	H	A	A	A	A
F2_00437	B	B	B	B	B	H	H	H	B	B	B	H	H	H	H	H	B	B	B	B	B	B	B	B	B	B	B	B	B	B	B	B	B	B	B	B	B	B	H	H	H	H	B	B	A	A	A	A	A
F2_00438	A	H	H	H	H	H	H	H	H	B	B	A	A	A	H	H	H	H	H	H	B	B	H	H	H	H	H	H	H	H	H	B	B	B	B	B	B	B	B	B	B	H	H	H	A	A	A	H	H
F2_00439	H	H	H	H	B	B	B	H	A	A	A	B	B	B	B	B	H	B	B	B	B	B	B	B	B	B	B	B	B	H	H	H	H	B	H	H	H	H	H	H	H	H	H	H	H	H	H	B	B
F2_00440	H	H	H	H	H	H	H	H	H	H	H	H	H	A	A	H	H	H	H	H	B	B	A	A	A	A	A	A	A	A	A	A	A	A	A	A	A	A	H	H	H	H	H	H	H	H	H	A	A
F2_00441	A	A	A	A	A	B	B	B	H	H	H	A	A	A	H	H	H	H	H	H	B	B	B	B	B	B	B	B	A	H	H	B	B	H	H	H	H	H	H	H	H	H	A	A	H	H	H	H	H
F2_00442	H	H	H	H	A	A	A	A	A	A	A	B	B	H	A	A	A	A	A	A	A	A	B	B	B	B	H	H	H	H	B	B	B	H	H	H	B	B	B	B	B	H	H	H	H	A	A	A	A
F2_00443	B	H	H	B	B	B	B	B	B	B	B	A	A	A	A	A	A	A	A	A	A	A	H	A	A	A	A	A	A	A	A	A	A	H	B	B	H	H	H	H	H	H	H	H	H	H	H	H	H
F2_00444	B	B	B	B	B	H	H	A	A	A	H	B	B	B	B	H	H	H	H	H	H	H	A	A	A	H	H	H	H	H	H	H	H	B	H	H	H	H	A	A	A	A	A	A	A	A	A	A	A
F2_00445	H	A	A	H	H	H	H	B	B	B	B	A	A	A	A	A	A	A	A	A	H	H	B	B	B	B	B	B	B	H	H	H	H	B	H	H	H	H	H	H	H	A	A	A	A	A	A	H	H
F2_00446	B	B	B	B	B	B	B	B	B	B	B	B	B	H	H	H	H	H	H	B	H	H	H	B	B	B	B	B	B	B	B	B	B	B	H	H	H	H	H	H	H	H	H	H	A	A	A	A	A
F2_00447	H	H	H	H	H	H	H	H	H	B	B	H	H	H	H	A	A	A	A	A	A	A	H	H	H	H	H	H	H	H	H	A	B	A	A	H	H	H	H	H	H	H	H	A	H	H	H	H	H
F2_00448	H	H	H	H	A	A	A	A	A	A	H	H	B	B	B	B	B	B	B	B	B	B	B	B	B	B	B	B	B	B	B	B	B	A	A	A	A	A	H	H	H	H	H	H	B	B	B	B	B
F2_00449	B	B	B	B	H	H	H	H	H	H	H	H	H	H	H	H	H	H	B	B	B	H	B	H	A	A	H	H	H	H	H	H	H	H	H	H	A	A	A	A	A	A	A	A	H	H	A	A	A
F2_00450	B	B	B	B	B	B	B	B	B	B	H	B	B	B	B	B	B	B	B	B	B	B	A	A	A	A	A	A	H	H	H	H	H	B	H	B	B	B	B	B	B	B	B	B	A	A	A	A	A
F2_00451	A	A	A	H	B	B	B	B	B	B	B	B	B	B	B	B	B	H	H	H	A	B	H	H	H	H	H	H	H	H	H	H	H	A	A	H	H	H	H	H	H	H	A	A	A	A	A	A	A
F2_00452	A	A	H	H	H	H	H	H	H	H	H	B	B	B	B	B	B	B	B	B	B	B	H	H	H	H	H	H	H	H	H	H	H	H	A	A	A	A	A	A	A	B	B	B	B	B	B	B	B
F2_00453	B	B	B	B	B	H	A	A	A	A	A	B	B	B	B	H	A	A	A	A	H	H	A	H	A	A	A	H	H	H	H	H	H	H	H	H	H	H	H	H	H	H	B	B	H	A	A	A	A
F2_00454	H	A	A	A	H	H	H	H	H	H	A	A	A	A	A	A	H	H	H	H	H	H	B	B	H	H	H	A	A	A	A	A	A	H	H	B	B	B	H	H	H	B	B	B	H	H	H	H	H
F2_00455	B	B	B	B	H	H	H	H	H	H	H	H	H	H	H	H	H	B	B	B	B	B	B	B	B	B	B	B	B	B	B	B	B	H	H	H	H	H	H	B	B	B	B	B	A	A	A	A	A
F2_00456	H	H	H	H	B	B	B	B	B	B	H	H	B	B	B	B	B	B	B	B	B	B	H	B	B	B	B	B	B	B	B	B	H	B	B	B	B	B	B	B	B	B	B	H	H	H	H	H	H
F2_00457	B	H	H	H	B	B	B	B	B	H	B	H	B	B	B	B	B	B	B	B	B	B	A	A	A	A	B	B	H	H	B	H	H	H	H	H	A	A	A	A	A	A	A	A	B	B	B	B	H
F2_00458	H	A	A	H	H	H	H	B	B	B	B	A	A	A	A	A	A	A	A	A	A	A	H	H	H	H	H	H	B	B	B	B	B	H	H	B	B	B	H	H	H	H	H	H	H	H	H	H	H
F2_00459	A	H	H	H	H	H	H	H	H	A	A	H	H	H	H	H	B	H	H	H	H	H	A	A	A	A	A	A	A	A	A	A	A	B	B	B	B	B	B	H	H	A	H	H	H	H	H	H	H
F2_00460	H	A	A	A	A	A	A	A	H	H	H	A	A	A	A	A	A	A	A	A	A	A	H	H	H	H	H	H	A	H	H	H	H	A	A	A	A	A	A	H	H	A	A	A	H	B	B	B	H
F2_00461	H	H	H	H	H	H	H	H	H	A	H	B	H	A	A	H	H	H	H	H	B	B	H	H	A	A	A	B	B	B	B	B	B	H	H	A	H	A	H	H	B	B	B	B	H	H	H	H	A
F2_00462	H	H	H	A	A	A	A	A	H	H	H	A	A	H	H	H	H	B	B	B	B	B	H	H	B	B	B	B	H	H	H	H	H	A	H	H	H	H	B	B	B	B	B	H	A	A	H	H	H
F2_00463	H	A	A	A	H	H	H	H	H	H	H	B	B	B	H	H	H	H	H	H	H	H	B	B	B	H	A	A	A	A	A	A	A	H	H	H	H	H	H	H	H	H	A	A	H	H	A	A	A
F2_00464	B	B	H	H	H	H	H	H	H	H	B	B	H	H	H	H	H	H	B	B	B	B	H	H	H	H	H	H	H	H	H	H	H	H	H	H	H	A	A	A	H	H	H	H	B	B	B	B	H
F2_00465	H	H	H	H	A	A	A	A	H	H	H	H	H	H	H	H	H	H	H	H	H	H	B	B	H	B	B	B	B	H	H	A	A	B	B	H	H	H	A	A	A	A	H	H	A	A	A	A	A
F2_00466	H	H	H	H	H	A	H	H	H	H	H	B	B	B	H	B	B	B	H	H	B	B	B	H	H	H	H	H	H	H	H	H	H	H	H	H	H	H	H	H	H	H	H	H	B	B	B	H	H
F2_00467	H	H	H	H	H	H	H	A	A	A	A	H	H	H	H	H	H	H	B	B	B	B	H	H	H	H	A	H	B	H	H	B	B	A	A	A	A	A	A	A	A	A	A	H	B	H	H	H	H
F2_00468	H	H	H	H	H	H	H	H	H	H	H	H	B	B	H	H	H	H	H	H	H	H	H	H	H	H	H	H	H	H	H	B	H	A	A	A	H	H	H	H	B	B	B	B	A	A	A	A	A
F2_00469	H	H	H	H	H	H	H	H	H	H	H	B	B	H	A	A	A	A	A	H	H	H	H	H	H	H	B	B	B	B	B	B	B	B	B	H	H	H	H	H	H	H	H	H	B	B	B	B	B
F2_00470	A	A	H	H	H	H	H	B	H	H	H	A	A	A	H	H	H	H	H	H	H	H	B	B	H	H	H	B	H	H	H	A	H	H	H	B	B	B	B	B	B	B	B	H	B	B	B	B	B
F2_00471	H	B	B	B	B	B	B	H	H	A	A	H	H	H	A	A	A	A	A	A	A	A	A	A	A	A	H	H	H	H	H	H	H	H	A	A	A	H	H	H	B	B	B	B	H	H	H	B	B
F2_00472	H	H	H	H	H	H	H	H	H	H	H	A	A	A	A	A	A	A	A	A	A	A	H	H	H	H	H	B	B	H	H	H	H	A	A	A	A	A	A	A	A	A	A	A	H	H	A	A	H
F2_00473	B	B	B	B	B	B	H	H	H	B	B	H	H	H	H	B	B	H	H	H	H	H	H	A	A	H	H	H	H	B	B	B	B	A	H	A	H	H	H	H	H	H	H	H	A	A	A	A	A
F2_00474	H	H	H	H	H	H	A	A	A	A	H	B	B	B	B	B	B	B	B	B	B	B	H	A	A	A	A	A	H	H	H	B	B	B	H	H	H	H	H	H	H	H	H	H	B	B	B	B	H
F2_00475	H	H	H	H	B	B	B	B	B	B	B	H	A	A	A	A	A	A	H	H	B	H	A	A	H	H	H	H	H	H	B	B	B	H	H	H	H	H	H	H	H	H	H	H	H	B	H	B	B
F2_00476	H	H	A	A	A	A	A	H	H	H	H	B	H	H	H	H	H	H	H	H	H	A	B	H	H	H	H	H	H	A	A	A	A	H	H	H	H	H	B	B	B	B	B	B	A	H	H	H	H
F2_00477	B	B	B	H	B	H	H	H	H	B	B	H	H	H	H	A	A	A	A	A	A	A	H	H	H	H	H	H	H	H	H	H	B	A	A	A	H	H	H	H	H	H	H	H	H	H	H	H	H
F2_00478	A	A	B	B	B	B	B	B	H	H	H	H	H	H	H	H	H	A	A	A	A	A	H	B	B	H	H	H	H	A	A	H	H	H	H	H	H	H	H	H	H	A	A	A	H	B	H	H	H
F2_00479	H	H	H	B	B	B	H	H	H	H	H	A	A	A	A	H	H	H	H	H	H	B	H	H	H	H	H	B	B	B	B	H	A	H	H	H	H	H	B	B	H	H	A	A	A	A	A	A	A
F2_00480	H	H	H	H	H	H	H	A	A	A	A	A	A	A	H	H	H	H	H	H	H	H	H	H	H	H	H	H	H	H	H	H	B	B	A	A	B	H	A	A	A	A	A	A	A	A	H	H	H
F2_00481	A	H	H	H	H	A	H	H	H	H	H	H	H	H	H	H	H	H	H	H	H	H	H	H	H	H	B	B	B	B	B	B	B	A	A	H	H	B	B	B	B	B	B	B	B	B	B	B	B
F2_00482	B	B	B	H	A	A	A	A	A	A	A	H	A	A	A	H	H	H	H	H	H	H	A	A	A	A	A	A	A	A	A	A	A	A	A	A	A	A	A	A	A	A	A	H	H	A	A	A	A
F2_00483	A	A	A	A	A	A	H	B	B	B	B	B	H	H	H	H	H	H	H	H	H	H	H	H	H	H	B	B	B	B	B	B	B	H	A	A	A	A	H	H	H	H	H	H	B	H	H	H	H
F2_00484	B	B	B	B	B	H	H	H	H	H	H	H	A	H	H	H	H	H	H	B	H	H	H	H	H	H	H	H	B	B	B	B	B	H	H	H	B	B	B	H	A	A	A	A	A	A	A	A	A
F2_00485	B	B	H	H	H	H	H	A	A	A	H	A	A	A	A	A	H	H	H	H	H	A	B	B	B	H	A	A	H	A	A	H	H	A	A	A	A	A	A	A	A	A	H	H	A	A	A	A	A
F2_00486	A	A	A	A	A	A	A	H	H	B	B	H	H	H	H	H	H	H	H	H	H	H	A	A	A	A	A	A	A	A	A	A	A	A	H	H	H	A	A	H	H	H	H	B	H	H	H	H	H
F2_00487	B	H	B	B	B	B	B	B	H	H	H	A	A	A	A	A	H	H	H	H	A	A	A	A	A	H	H	H	H	H	H	H	H	B	B	H	H	H	A	A	A	A	A	A	B	H	H	H	A
F2_00488	H	H	H	H	H	H	H	H	H	B	B	H	H	H	H	H	H	H	H	H	H	H	H	H	H	H	H	H	H	A	A	H	B	B	B	B	B	B	B	H	H	B	B	B	H	B	B	H	H
F2_00489	H	A	A	A	A	A	A	A	A	A	A	H	H	H	H	H	B	H	H	B	B	B	H	H	H	B	B	B	B	B	B	B	B	H	B	B	B	B	B	B	B	H	H	H	A	A	A	A	A
F2_00490	B	B	B	B	H	H	H	H	H	H	H	H	H	H	H	H	H	H	H	H	H	H	A	A	A	A	A	A	A	A	A	A	A	B	H	H	H	H	B	B	B	B	B	B	B	B	B	B	B
F2_00491	H	H	H	A	A	A	A	H	H	B	H	H	H	H	H	H	H	H	H	H	B	B	A	H	H	H	H	H	H	H	H	B	B	B	B	B	B	B	B	B	B	B	B	H	H	H	H	H	H
F2_00492	A	H	H	H	H	H	H	H	H	H	B	H	H	H	B	B	B	B	B	B	B	B	B	B	B	B	B	B	B	B	B	B	B	H	B	B	B	B	B	B	B	H	B	B	B	B	B	B	B
F2_00493	H	H	H	H	H	H	H	H	H	H	H	H	H	B	B	B	B	B	B	B	B	B	H	H	H	A	H	H	H	H	H	H	H	A	A	A	A	A	H	H	H	H	H	H	H	H	A	A	A
F2_00494	H	H	H	H	H	H	H	H	H	H	H	H	H	H	H	H	H	H	H	H	H	H	B	B	B	B	B	B	B	B	B	H	A	H	H	H	H	H	H	H	H	H	A	A	B	B	B	B	B
F2_00495	A	A	A	A	A	H	H	B	B	B	B	H	A	A	A	A	A	A	A	A	A	A	B	B	B	B	B	B	B	B	H	H	H	B	B	B	B	B	B	B	B	B	H	H	H	H	H	A	A
F2_00496	A	A	A	A	H	H	B	B	B	B	B	B	H	A	A	A	A	A	H	H	H	H	H	B	B	B	B	B	B	B	B	B	B	B	B	B	B	B	H	H	H	H	H	H	B	B	B	B	H
F2_00497	H	H	H	H	B	B	B	B	H	H	H	H	H	H	B	B	H	A	A	A	A	A	H	H	H	H	H	H	A	A	H	H	H	B	B	B	B	B	B	H	H	A	H	H	H	H	H	H	H
F2_00498	A	H	H	H	A	A	A	H	H	B	H	A	A	A	A	A	A	A	A	A	A	A	A	A	A	A	A	H	H	B	B	B	B	A	A	A	A	H	H	H	H	H	H	H	H	B	B	B	B
F2_00499	H	H	H	A	A	A	A	A	A	A	B	A	A	A	A	A	A	A	H	H	A	H	B	H	H	H	H	H	B	B	B	B	B	H	H	H	A	A	A	A	A	A	A	A	H	H	H	H	H
F2_00500	B	A	A	A	A	A	A	H	H	H	H	A	H	H	H	H	H	H	B	B	B	B	H	B	B	B	B	B	B	H	B	B	B	A	A	A	A	A	A	A	A	A	A	A	H	B	H	H	H
F2_00501	H	H	B	B	H	H	H	B	B	B	B	A	H	H	A	A	A	H	H	H	B	H	B	B	B	B	B	B	B	B	B	B	B	A	H	B	B	B	B	B	B	B	B	H	H	A	A	A	A
F2_00502	H	H	H	H	H	H	H	H	A	A	H	H	H	H	H	H	H	H	H	H	H	H	A	A	A	A	A	A	A	A	A	A	A	B	B	B	B	B	B	B	B	B	B	B	B	B	B	H	H
F2_00503	H	H	B	H	H	H	H	H	A	A	A	H	H	H	H	H	H	H	H	H	H	H	H	H	H	H	H	H	H	H	H	B	B	A	A	A	A	H	H	H	H	H	B	B	H	H	B	B	B
F2_00504	H	H	H	H	H	H	H	B	B	H	H	H	H	H	H	H	H	H	H	H	H	H	A	H	B	B	B	B	B	B	B	B	H	A	A	A	A	A	A	A	H	H	H	H	A	A	A	A	A
F2_00505	B	B	B	B	B	B	B	B	H	H	H	H	H	H	H	H	H	H	B	B	B	B	H	H	H	H	H	H	A	A	H	H	H	H	H	H	H	H	H	B	B	H	H	H	A	A	A	H	H
F2_00506	B	H	H	H	H	H	A	A	A	A	A	H	H	A	A	A	A	A	A	A	A	A	B	B	B	B	B	H	H	H	H	H	H	B	B	H	H	H	H	H	H	H	H	H	A	H	H	H	H
F2_00507	A	H	H	H	H	A	A	A	A	A	A	H	H	B	B	H	H	H	H	H	H	H	H	H	H	H	B	B	B	B	B	B	B	A	A	A	A	A	A	A	A	H	H	H	B	B	B	B	B
F2_00508	H	H	B	B	B	B	B	B	B	H	H	A	A	A	A	A	H	H	H	H	H	H	H	B	B	B	B	B	B	B	B	B	H	H	H	B	B	B	B	B	B	H	H	H	B	H	H	H	B
F2_00509	B	H	H	B	H	B	B	B	B	B	B	A	A	A	H	H	H	H	H	H	B	H	H	A	A	A	A	A	A	A	A	A	A	H	H	H	H	H	B	B	B	B	B	B	A	A	A	A	H
F2_00510	H	H	H	H	H	H	H	H	H	H	H	B	B	B	B	B	B	B	B	B	B	B	A	A	A	A	A	A	A	A	A	A	A	B	H	H	H	H	H	H	B	B	H	H	H	B	B	B	B
F2_00511	H	H	H	H	H	H	H	H	H	H	H	A	A	A	A	A	A	A	A	A	A	A	H	H	H	H	H	H	H	B	H	H	H	A	A	A	H	H	H	H	H	H	H	H	B	B	B	B	H
F2_00512	H	A	A	A	A	A	A	A	A	H	H	H	A	H	B	A	A	A	A	A	A	A	H	H	H	H	B	B	B	B	B	B	B	B	B	B	B	B	B	B	B	B	H	H	A	A	A	H	H
F2_00513	H	H	H	H	H	H	A	A	A	H	H	B	B	B	B	B	H	H	H	H	H	B	B	B	B	B	B	B	B	B	B	H	H	H	A	A	A	A	A	A	A	H	H	H	A	A	A	H	H
F2_00514	H	H	A	A	H	H	H	H	B	B	B	H	H	H	H	H	A	A	A	A	A	H	A	A	A	A	A	A	A	A	H	A	H	A	A	A	A	A	H	H	H	H	H	H	B	B	B	H	H
F2_00515	H	H	H	H	H	H	H	H	H	H	H	B	B	B	B	B	H	A	H	H	H	H	B	B	B	H	B	B	B	B	B	H	H	H	H	H	H	H	H	H	H	H	H	H	H	H	H	H	H
F2_00516	H	H	H	A	A	H	A	A	A	A	A	A	A	A	A	A	A	A	A	H	H	A	H	H	H	H	H	H	H	H	H	H	H	A	H	H	B	B	B	B	B	B	B	B	H	B	B	B	B
F2_00517	H	B	B	H	B	B	B	B	B	B	B	A	H	H	H	H	A	A	A	A	A	A	H	B	B	B	H	B	B	B	B	B	B	B	B	B	B	B	B	H	H	H	H	H	H	H	H	B	H
F2_00518	H	H	H	H	H	H	H	B	B	H	H	A	A	H	A	A	A	A	A	A	A	A	H	H	B	B	B	B	B	B	B	B	B	H	H	H	H	H	H	H	H	H	H	H	A	A	A	A	A
F2_00519	H	B	H	H	B	B	B	B	B	B	B	A	A	A	A	A	A	H	H	H	H	H	H	H	H	H	A	A	A	A	A	A	H	H	H	H	H	A	H	H	H	H	H	B	A	A	A	H	H
F2_00520	A	A	A	A	A	H	H	H	A	A	H	H	H	B	H	H	H	H	H	A	A	H	A	A	A	A	A	A	A	A	H	H	A	H	A	A	A	A	A	A	A	A	A	H	H	H	H	H	H
F2_00521	B	H	H	H	H	H	H	H	H	H	H	H	H	H	B	H	H	H	H	H	H	H	B	B	B	H	H	B	B	B	H	H	H	A	H	H	H	A	A	A	A	A	A	H	H	H	H	H	H
F2_00522	H	H	H	B	B	H	H	H	H	H	H	H	H	B	B	H	H	H	H	B	B	H	A	A	A	A	A	A	A	A	A	A	A	A	H	H	H	H	H	H	H	H	H	B	B	B	B	B	B
F2_00523	H	B	B	H	H	H	H	H	B	B	B	H	H	A	A	A	A	A	A	A	A	A	H	H	H	B	B	B	B	B	B	B	B	H	H	A	A	A	A	A	A	A	A	A	H	H	H	B	B
F2_00524	H	H	B	B	H	H	H	H	H	H	H	A	A	A	A	H	H	H	H	H	B	B	A	H	H	H	H	H	H	B	H	H	H	H	H	H	H	H	H	H	H	H	H	H	B	H	H	H	H
F2_00525	B	B	B	B	H	H	H	H	H	H	H	H	H	H	A	A	A	B	H	B	B	B	H	H	H	H	H	A	A	A	A	A	A	H	H	H	H	H	A	A	A	A	A	A	H	H	B	B	B
F2_00526	A	A	A	A	A	H	H	H	H	A	A	H	H	H	H	B	B	B	B	B	B	B	A	A	A	A	A	A	A	A	A	A	A	H	H	H	H	H	H	H	A	A	A	H	A	A	A	A	A
F2_00527	B	B	B	B	B	B	B	H	H	H	H	B	B	B	B	B	B	B	B	B	B	B	H	H	A	A	A	A	A	A	A	A	A	H	H	H	H	H	H	H	H	H	H	H	B	B	B	B	H
F2_00528	A	A	H	H	H	H	H	H	H	B	B	H	H	H	H	H	A	A	A	H	H	A	A	A	A	A	A	A	A	A	H	H	H	A	A	A	A	A	H	H	H	B	H	H	B	B	B	B	H
F2_00529	B	B	B	H	H	H	H	H	H	H	H	B	B	H	B	B	B	B	B	B	B	B	B	H	H	A	A	H	H	A	A	A	A	H	H	H	H	H	H	H	A	A	H	H	H	H	A	A	A
F2_00530	H	H	H	H	H	H	H	H	H	H	H	H	H	B	B	B	B	B	B	B	A	A	H	H	H	H	B	B	H	A	A	A	A	H	H	H	H	H	A	A	A	A	A	A	H	H	H	H	H
F2_00531	H	A	A	A	A	A	A	H	H	H	H	H	H	H	H	H	H	H	B	B	H	H	H	H	H	H	H	H	A	A	H	H	H	H	H	H	B	B	B	H	A	A	A	A	B	H	H	B	B
F2_00532	A	A	A	A	A	A	A	A	A	A	A	H	H	H	A	H	H	H	A	A	A	A	H	H	H	H	A	A	H	H	A	A	A	H	H	H	A	H	H	H	H	B	B	B	H	A	A	A	H
F2_00533	B	B	B	B	B	B	B	H	H	H	H	H	H	H	H	H	H	H	H	H	H	H	H	H	H	H	B	B	B	H	H	H	H	H	H	H	H	H	B	B	B	B	B	B	B	B	B	B	B
F2_00534	H	A	A	A	H	B	B	B	B	A	A	H	H	H	H	H	H	H	H	H	H	H	A	A	A	A	A	A	A	H	B	B	B	B	B	H	H	A	A	A	H	B	B	B	B	B	B	B	B
F2_00535	H	B	B	B	B	B	B	B	B	B	H	H	H	A	A	A	H	H	H	A	A	A	A	A	A	H	H	H	H	H	A	A	A	A	A	H	H	H	H	B	B	B	B	B	H	H	H	A	A
F2_00536	H	H	H	H	H	H	H	H	H	H	H	B	B	B	B	H	H	H	H	H	H	H	H	H	H	H	H	A	A	A	H	H	H	H	B	B	H	H	H	H	H	H	H	H	B	B	H	H	H
F2_00537	B	B	B	B	B	H	H	H	B	B	B	A	A	H	H	H	H	B	B	B	B	B	H	H	H	H	H	H	A	A	A	A	A	H	H	H	H	H	H	H	H	H	H	H	A	A	A	H	H
F2_00538	H	B	B	B	B	H	B	B	B	B	B	B	B	H	H	H	H	H	H	A	A	A	B	B	B	B	B	B	B	B	B	B	B	A	A	A	A	H	H	H	A	A	A	A	A	A	A	A	A
F2_00539	B	B	B	B	B	B	B	H	H	H	A	B	B	B	B	B	H	B	B	B	B	B	A	H	H	H	H	H	B	B	H	H	B	A	A	A	A	A	A	A	A	A	A	A	H	B	B	B	B
F2_00540	B	B	B	B	B	B	B	A	A	A	A	H	H	H	H	H	H	H	H	H	H	H	B	B	B	H	A	A	A	A	A	A	A	H	H	B	H	H	H	H	H	H	H	H	A	A	A	H	H
F2_00541	H	H	H	H	H	H	H	H	H	H	H	H	B	B	B	B	H	B	B	B	B	B	H	B	B	B	B	B	B	B	B	B	B	H	H	H	H	H	A	A	A	A	A	A	H	H	H	B	H
F2_00542	A	A	A	A	A	A	A	A	A	A	A	A	H	H	H	H	H	B	B	B	B	B	B	H	A	H	H	H	H	A	A	A	A	B	B	H	H	H	B	B	B	H	H	H	B	B	H	H	H
F2_00543	B	B	B	B	B	B	B	B	B	B	B	B	H	H	H	H	A	H	H	A	A	H	H	H	H	H	H	H	H	H	H	H	H	A	A	A	A	A	A	A	A	A	A	A	A	A	H	H	H
F2_00544	H	H	H	H	H	H	H	H	H	B	B	H	H	H	H	H	A	A	A	B	B	B	H	B	B	B	B	B	B	B	B	B	B	H	H	H	H	H	H	H	B	B	B	B	H	H	H	H	H
F2_00545	A	A	A	H	H	H	H	H	H	H	H	A	A	A	A	A	H	H	H	H	H	B	B	B	H	H	H	H	H	H	H	H	B	H	H	A	A	H	H	H	H	H	H	H	A	A	A	H	H
F2_00546	B	B	B	B	B	B	B	B	H	H	H	B	B	B	B	B	B	B	B	B	B	B	H	H	H	H	B	H	H	B	H	H	H	A	A	A	A	A	H	H	B	B	B	A	B	B	B	H	H
F2_00547	H	H	H	H	H	B	B	B	B	B	B	H	H	H	A	A	B	B	H	H	H	H	H	H	H	H	H	H	H	H	H	H	H	A	A	A	A	A	A	A	A	A	A	H	A	A	H	H	H
F2_00548	H	H	H	H	H	H	H	H	H	H	H	H	H	A	H	H	H	H	A	A	A	A	A	A	A	A	A	A	A	A	A	A	A	A	H	H	A	H	A	A	A	A	A	A	B	B	B	A	A
F2_00549	B	B	B	H	H	H	H	H	H	B	B	H	H	H	H	H	H	A	A	A	H	H	B	B	B	B	B	B	B	B	B	B	H	B	B	B	B	B	B	H	H	H	H	H	H	H	H	H	H
F2_00550	H	A	A	H	A	A	A	A	A	A	A	H	H	H	H	H	H	H	H	A	A	H	H	H	H	H	H	H	H	H	H	H	H	B	B	B	B	B	B	H	H	H	H	H	A	A	A	A	A
F2_00551	H	H	H	H	H	A	A	H	H	H	H	B	H	H	H	A	A	H	H	H	H	H	H	H	H	H	H	H	H	H	H	H	H	A	A	A	A	A	H	H	H	H	A	A	H	H	H	H	H
F2_00552	B	B	B	B	B	B	B	H	H	H	H	H	H	A	A	A	A	A	A	A	H	H	A	A	A	H	H	A	H	B	B	B	B	B	B	B	B	B	H	H	H	A	A	A	A	A	A	A	A
F2_00553	H	H	H	B	H	H	H	H	H	H	B	H	H	H	H	H	H	H	H	H	H	H	A	A	A	A	A	A	A	A	A	A	A	H	H	A	H	H	H	H	H	H	H	H	H	H	H	H	H
F2_00554	H	A	A	A	H	H	H	H	H	H	H	H	H	B	B	B	B	H	H	H	A	A	H	H	H	H	H	H	H	H	H	B	B	B	B	B	B	B	B	B	B	H	A	A	H	A	H	H	H
F2_00555	B	B	B	B	H	H	B	H	H	H	H	H	H	H	H	H	H	H	B	B	H	H	A	A	A	H	H	H	H	A	A	A	A	H	H	H	H	H	H	H	H	A	H	H	H	H	H	H	H
F2_00556	A	H	H	B	B	B	B	B	B	B	B	A	A	A	A	A	A	A	A	A	A	A	H	H	H	H	H	H	H	H	H	A	H	A	A	A	A	H	H	H	H	H	A	A	A	H	H	B	B
F2_00557	B	B	H	H	H	H	H	B	B	B	B	B	B	B	B	B	B	B	B	B	B	B	H	H	H	B	B	B	B	B	B	B	H	H	H	H	A	A	A	H	H	A	A	A	H	H	H	B	H
F2_00558	A	A	A	A	A	A	A	A	A	A	A	B	B	B	B	B	B	B	B	B	H	H	A	H	H	H	H	H	H	H	H	H	H	B	B	B	B	B	H	H	H	H	H	H	A	A	A	A	H
F2_00559	B	B	B	B	B	B	B	B	H	H	H	A	A	A	A	A	A	A	A	H	H	H	A	A	A	A	A	A	A	A	H	H	H	A	A	A	A	H	H	H	H	H	H	H	B	H	H	H	H
F2_00560	B	B	B	H	H	A	H	B	H	H	H	H	H	H	H	H	H	H	A	A	A	H	B	B	H	H	H	H	A	A	A	A	A	B	B	B	B	H	H	H	B	B	B	H	H	H	H	H	H
F2_00561	A	H	A	A	H	B	B	B	B	B	B	B	B	B	B	B	H	H	A	A	A	A	H	H	H	H	H	H	H	H	H	B	B	H	B	B	B	B	B	B	B	B	B	B	H	H	H	H	B
F2_00562	B	B	B	B	B	H	B	B	B	H	H	H	H	H	H	H	H	H	H	H	H	H	H	H	H	H	H	A	A	A	A	A	A	B	B	B	B	H	H	H	H	H	H	H	H	H	B	B	H
F2_00563	H	H	H	H	H	H	H	A	A	A	A	H	H	H	H	H	H	H	H	H	H	H	H	H	H	H	H	H	H	B	B	B	B	H	A	A	A	A	A	A	A	A	A	A	H	H	H	H	H
F2_00564	A	A	H	H	H	H	H	H	H	H	H	H	A	A	H	H	H	H	H	H	H	A	A	A	A	H	B	B	B	B	H	H	A	H	H	H	H	A	A	A	A	A	A	A	H	H	H	H	B
F2_00565	H	H	A	A	A	A	H	H	H	H	H	A	H	H	H	H	H	H	H	A	A	A	H	A	A	A	A	A	A	H	H	H	H	B	B	B	B	B	H	H	H	H	H	A	H	H	H	H	H
F2_00566	A	A	A	A	A	A	A	A	A	A	A	A	A	A	A	A	A	A	A	A	H	H	H	H	B	B	B	B	B	B	B	B	B	B	B	B	B	B	B	B	B	B	H	H	H	H	H	A	A
F2_00567	H	H	H	H	B	B	B	B	H	H	B	B	H	H	H	H	H	A	A	A	A	A	H	H	H	H	H	H	H	A	H	H	H	A	A	B	H	H	H	H	H	H	H	H	A	A	A	H	H
F2_00568	H	H	A	H	H	A	A	H	H	H	A	B	B	B	B	B	B	B	B	B	B	B	H	B	B	B	B	B	B	B	H	B	B	A	A	H	H	H	H	B	B	B	B	B	H	A	A	A	A
F2_00569	B	B	B	B	B	B	B	H	H	H	H	H	H	H	H	A	H	H	H	A	A	H	A	A	A	A	A	A	A	H	H	H	B	H	H	H	B	B	H	A	A	A	H	B	H	H	H	B	B
F2_00570	B	B	B	H	H	A	A	H	H	B	B	B	B	B	B	B	B	B	B	B	H	H	A	A	A	A	A	A	A	A	A	A	A	A	A	A	A	A	H	H	H	A	A	A	H	H	H	H	H
F2_00571	B	B	B	B	B	B	B	B	B	B	B	H	H	A	A	A	A	H	H	H	H	H	A	A	A	A	A	A	A	A	H	H	H	A	H	H	A	A	A	A	A	A	A	A	H	H	H	H	H
F2_00572	B	H	H	H	H	B	B	H	H	A	A	H	H	H	H	H	B	B	B	B	B	B	A	A	H	H	H	H	H	H	H	H	A	B	H	H	H	H	H	B	B	B	B	H	B	B	H	B	B
F2_00573	B	B	H	H	H	H	H	H	H	H	H	A	A	A	A	A	A	H	H	H	H	H	H	H	H	B	B	B	B	B	B	B	B	H	H	H	H	H	H	A	H	H	H	H	H	H	H	H	A
F2_00574	A	H	H	H	B	B	B	B	B	B	B	H	H	A	A	A	A	A	A	A	A	A	B	B	B	B	B	H	H	H	H	B	B	A	A	A	A	H	H	H	H	H	H	H	B	B	B	H	H
F2_00575	H	H	B	B	B	B	B	H	B	H	H	B	B	B	B	H	H	A	A	A	A	A	A	A	A	H	A	A	H	H	H	H	H	A	A	A	A	A	H	H	H	H	A	A	H	H	A	A	A
F2_00576	H	H	H	H	H	H	H	H	H	H	H	A	A	A	H	H	A	A	H	H	H	H	H	H	H	H	H	H	B	B	B	B	B	H	H	H	H	H	B	B	B	B	B	H	A	A	A	A	A
F2_00577	B	B	H	H	H	H	H	H	H	H	H	B	B	B	B	B	B	H	B	B	B	B	H	H	A	A	A	A	A	A	A	A	A	H	H	B	B	B	H	H	B	B	B	B	H	H	H	H	A
F2_00578	H	H	H	H	A	A	A	A	A	A	A	A	A	H	H	H	H	H	H	H	H	H	H	H	H	H	H	H	H	H	H	B	B	A	A	A	H	H	H	H	H	H	H	H	B	B	B	B	B
F2_00579	H	H	H	A	A	H	H	H	H	H	H	B	B	B	B	B	B	H	H	H	H	H	A	A	A	A	A	H	H	H	H	H	H	A	A	H	B	B	H	H	B	B	B	B	H	A	A	A	A
F2_00580	B	B	B	B	H	H	H	H	H	H	H	H	H	B	B	B	B	B	B	B	B	H	H	H	H	H	H	H	H	H	H	H	A	A	A	A	A	H	H	H	H	H	H	H	H	H	H	H	H
F2_00581	H	H	H	H	H	H	H	H	A	A	A	B	B	B	B	B	B	B	B	B	B	B	B	B	B	B	B	H	A	A	A	H	H	A	B	B	B	B	B	B	B	B	B	B	B	B	B	B	B
F2_00582	H	H	H	H	H	B	H	H	H	H	H	A	A	A	A	A	H	A	A	A	A	A	A	A	A	A	A	A	A	B	H	H	H	H	B	H	H	H	H	H	H	H	H	H	A	A	A	A	A
F2_00583	H	H	H	H	A	A	A	A	A	A	A	B	H	H	H	H	H	H	B	B	B	H	H	H	H	H	H	B	B	B	B	B	B	H	H	H	H	A	A	A	A	A	A	A	B	B	B	B	B
F2_00584	B	H	H	H	H	H	H	H	H	H	A	B	B	B	B	B	B	H	H	H	A	H	B	B	B	B	B	B	B	B	B	B	B	A	A	A	A	A	A	H	H	H	H	B	A	A	A	A	A
F2_00585	H	H	H	A	A	B	H	H	H	H	H	H	H	H	H	B	B	B	H	H	H	H	H	B	B	B	B	B	B	B	H	H	H	H	H	B	B	B	B	B	B	B	H	H	H	A	A	A	A
F2_00586	H	H	H	H	H	H	H	A	A	A	A	B	B	H	H	H	H	H	A	A	A	H	H	H	H	H	H	B	B	B	B	B	B	A	H	H	H	H	H	A	A	A	A	A	H	H	H	A	A
F2_00587	H	H	A	A	H	H	H	H	H	H	A	B	H	H	H	A	A	A	H	H	H	H	A	A	A	A	H	A	A	A	A	A	A	B	B	B	A	A	A	H	A	H	H	A	A	H	H	H	H
F2_00588	A	H	H	H	H	B	B	B	B	B	B	B	B	B	B	H	H	H	H	H	H	H	H	H	H	H	A	A	A	H	H	B	B	H	B	B	B	B	B	H	H	H	H	A	H	H	H	H	H
F2_00589	A	A	A	A	A	A	A	H	H	H	H	B	B	B	B	B	B	B	B	H	H	H	H	H	H	B	B	B	B	H	H	H	H	B	B	B	B	B	H	B	B	B	B	H	A	A	A	A	H
F2_00590	H	H	H	H	H	H	H	H	H	H	H	H	A	A	A	A	B	B	B	B	B	B	B	B	B	H	H	H	H	H	H	H	B	H	H	H	H	H	H	A	A	H	A	H	H	H	B	H	H
F2_00591	A	A	A	A	H	H	H	H	H	H	H	H	H	H	H	H	H	H	H	H	H	H	H	H	H	A	A	A	A	H	H	H	H	H	H	H	H	H	H	H	H	H	A	A	B	B	H	H	H
F2_00592	H	A	A	A	H	H	H	H	H	H	H	H	H	H	H	H	H	H	H	H	H	H	A	A	A	A	A	H	H	H	H	H	H	A	A	H	H	H	H	H	B	B	B	B	H	A	A	A	H
F2_00593	A	A	H	H	H	H	H	H	H	H	H	A	A	A	A	A	A	A	H	H	H	A	A	A	A	A	H	H	H	H	H	B	B	A	A	A	A	A	A	A	H	H	H	B	A	H	H	H	H
F2_00594	A	A	A	A	A	A	A	H	A	A	H	H	H	A	H	H	H	A	A	A	A	A	H	H	H	H	H	H	A	A	A	A	A	H	H	H	H	H	A	A	H	H	H	H	H	H	H	H	H
F2_00595	H	H	H	H	H	H	H	B	B	H	H	A	A	A	A	H	H	A	A	A	A	A	B	H	H	H	H	H	H	H	H	H	H	H	H	H	A	A	H	H	H	H	H	H	H	H	A	A	A
F2_00596	H	H	H	H	B	H	H	B	B	B	B	H	A	A	A	A	A	A	A	A	A	A	A	A	A	H	H	A	A	H	H	H	A	A	H	H	H	H	H	H	H	H	H	H	H	B	B	B	B
F2_00597	A	H	B	B	H	H	H	A	A	A	A	B	B	B	B	B	B	H	H	H	H	A	A	A	H	H	H	H	B	B	B	B	B	A	A	A	A	A	A	A	A	A	A	A	H	H	H	B	B
F2_00598	A	A	A	H	H	B	B	B	B	B	B	A	A	H	H	H	H	H	H	H	H	B	A	H	H	H	H	B	B	B	B	B	B	A	A	A	H	H	H	H	H	H	B	B	H	H	H	H	B
F2_00599	A	A	A	A	A	A	A	A	A	A	H	A	A	A	A	A	A	A	A	A	A	A	B	B	H	H	A	A	A	A	A	A	A	H	A	A	A	A	B	B	H	H	H	H	H	H	A	A	A
F2_00600	A	A	A	A	A	A	A	A	A	A	A	H	H	H	H	H	H	H	A	A	H	H	H	H	H	H	B	H	H	H	H	H	H	A	A	H	H	H	H	H	H	B	B	B	B	B	B	H	H
F2_00601	H	H	H	B	H	H	H	H	H	H	H	H	H	H	H	H	H	H	A	A	A	A	H	H	B	B	B	B	B	B	B	H	H	H	H	A	H	H	H	H	H	A	B	B	B	B	B	H	H
F2_00602	H	H	H	H	B	B	B	B	B	B	B	A	A	A	A	A	A	A	A	A	H	B	H	H	H	H	H	H	H	H	H	H	H	A	A	A	A	A	A	A	A	A	A	A	H	H	H	H	H
F2_00603	H	H	H	H	H	H	H	A	A	A	A	B	B	B	B	B	H	B	B	B	B	B	A	A	B	B	B	B	B	B	B	B	H	A	A	A	A	H	A	A	A	A	A	A	H	H	H	H	H
F2_00604	B	B	B	B	B	B	B	H	H	H	H	H	H	H	H	H	H	A	A	A	A	A	H	H	H	H	H	H	A	A	A	A	A	B	B	B	B	B	B	B	B	B	B	B	A	A	A	A	A
F2_00605	H	B	B	B	B	B	B	B	H	A	A	H	H	H	H	H	H	H	H	H	H	H	A	A	A	A	A	A	A	A	A	A	A	H	H	B	B	H	B	B	B	B	B	B	B	B	B	H	H
F2_00606	H	H	H	H	H	H	H	H	H	B	B	H	H	H	H	H	B	H	A	A	A	A	H	H	H	H	H	H	H	H	H	H	A	H	B	B	B	B	H	H	H	H	H	H	A	A	A	A	A
F2_00607	A	A	H	H	H	H	H	A	H	H	H	B	B	B	H	H	H	H	H	H	H	H	B	B	B	B	B	B	B	B	B	B	B	H	H	B	B	B	B	B	B	B	B	B	B	B	H	H	H
F2_00608	H	H	H	H	H	H	H	B	B	B	B	A	A	A	A	A	A	A	B	B	B	H	H	B	B	B	B	B	B	B	B	B	B	H	H	H	B	H	H	A	A	A	A	A	H	H	H	H	H
F2_00609	H	H	H	H	H	H	H	H	H	H	H	A	A	A	A	A	A	A	A	A	A	A	H	H	H	H	H	B	B	H	H	H	H	H	A	A	A	A	A	B	B	B	B	B	A	H	H	H	H
F2_00610	A	A	A	A	A	H	H	B	B	B	B	A	A	A	A	H	H	H	H	B	B	B	B	B	H	H	H	H	H	H	H	H	B	H	H	H	H	H	H	H	H	H	H	B	H	B	B	B	B
F2_00611	B	B	B	B	B	B	B	H	H	H	H	H	H	A	A	A	A	H	H	H	H	B	A	A	A	A	A	A	A	A	A	A	H	H	H	H	H	H	A	A	A	A	H	H	B	B	B	H	H
F2_00612	H	H	H	H	H	H	B	B	B	B	B	H	B	B	B	H	B	B	B	H	H	H	A	A	A	A	A	A	A	A	A	A	A	H	H	B	H	H	H	H	H	H	H	B	A	A	A	H	H
F2_00613	B	H	H	A	A	A	A	A	A	H	H	H	H	B	B	B	B	B	B	B	B	B	B	B	B	B	B	B	B	B	B	B	B	B	B	B	B	H	H	H	H	H	H	H	A	A	A	A	H
F2_00614	A	A	A	A	A	A	A	A	H	H	B	B	B	B	B	H	H	B	B	B	B	B	B	B	B	B	B	H	H	H	H	A	A	H	H	A	A	A	A	A	H	H	H	H	A	A	H	H	H
F2_00615	A	A	A	A	A	A	A	H	H	H	H	H	A	A	A	H	H	H	H	H	H	H	H	H	H	B	B	B	B	B	B	B	H	B	B	B	H	H	H	H	H	H	H	H	H	H	H	H	H
F2_00616	H	H	H	H	H	H	H	B	B	B	B	A	A	A	A	A	A	A	A	H	H	H	A	A	H	H	H	H	H	A	A	A	A	H	H	H	B	B	B	B	B	B	B	B	H	A	H	H	H
F2_00617	A	A	A	A	H	H	H	A	A	A	H	A	A	H	A	A	A	A	A	H	A	A	H	H	B	B	H	H	H	B	B	B	B	B	B	B	B	H	H	H	H	H	H	H	A	H	A	A	A
F2_00618	B	B	H	A	H	H	H	H	H	H	H	H	H	B	H	H	H	H	H	H	H	H	B	B	B	B	H	H	H	H	H	H	H	B	B	B	B	B	B	H	A	A	A	A	H	H	H	H	H
F2_00619	B	B	B	H	A	A	A	A	H	H	H	H	H	B	B	B	H	H	H	H	H	B	A	A	A	A	H	H	H	H	H	B	B	A	B	B	B	B	H	H	H	H	H	H	H	H	H	H	H
F2_00620	H	H	H	H	B	B	B	H	H	H	H	A	H	B	H	H	H	H	H	H	A	A	H	H	H	H	A	B	B	B	B	H	H	H	H	H	H	A	H	H	H	H	H	A	H	B	B	B	B
F2_00621	A	A	A	A	A	A	A	A	A	A	A	B	B	B	B	B	B	B	B	B	B	B	A	A	A	A	A	A	A	A	H	H	H	A	A	H	H	H	H	H	H	H	H	H	B	B	H	A	A
F2_00622	A	A	B	B	B	H	H	H	H	H	H	B	B	B	B	B	B	B	B	B	B	B	A	H	H	H	H	H	B	B	B	B	B	A	H	H	H	A	A	A	A	A	A	A	A	A	A	A	A
F2_00623	B	H	H	A	A	A	H	A	A	A	A	B	B	B	B	B	B	B	B	B	B	H	H	B	B	B	B	B	H	H	H	B	B	A	A	A	A	A	A	A	A	A	A	A	H	H	H	H	H
F2_00624	B	B	B	B	B	B	B	H	H	H	H	H	H	H	A	A	H	H	H	H	B	B	H	H	H	H	H	H	H	H	H	B	B	H	B	B	B	B	B	B	B	B	B	B	H	H	H	H	H
F2_00625	H	H	H	H	H	H	H	H	H	H	H	H	H	B	B	B	B	B	B	B	B	B	H	H	H	B	H	H	A	H	H	H	H	H	H	H	H	H	H	H	B	B	B	B	B	B	B	B	H
F2_00626	H	H	A	A	A	A	A	A	A	A	A	H	H	H	H	H	H	H	H	B	B	B	H	H	H	H	H	H	H	H	H	B	H	B	B	B	B	H	H	H	H	H	H	A	H	B	B	H	H
F2_00627	B	B	B	B	H	H	H	H	H	A	A	H	H	H	H	H	H	H	A	A	A	A	A	H	H	H	H	H	H	H	H	H	B	H	B	B	B	B	B	B	B	B	H	H	B	B	B	B	B
F2_00628	H	B	B	B	B	B	B	B	B	H	H	B	B	B	B	B	B	H	H	H	B	B	B	B	B	B	H	A	A	H	H	H	H	H	H	H	H	H	H	H	H	B	B	B	B	B	B	H	A
F2_00629	H	H	H	H	H	H	H	H	B	B	B	H	H	H	H	H	H	H	H	H	H	H	H	H	B	B	H	H	H	H	B	B	B	H	H	H	H	B	B	B	B	B	B	B	B	B	H	B	B
F2_00630	H	B	B	B	B	B	B	H	H	H	H	B	B	B	B	B	H	H	H	H	B	B	A	A	A	A	A	A	A	A	H	H	H	H	H	H	H	H	B	B	B	B	B	B	B	B	B	H	H
F2_00631	H	H	H	H	A	A	A	A	H	H	H	H	B	B	B	H	H	H	H	H	H	H	A	A	A	H	H	H	H	H	H	H	A	A	A	A	A	H	A	A	H	H	H	H	H	H	A	A	A
F2_00632	A	H	H	H	H	B	B	B	B	H	H	H	H	H	H	B	B	B	B	H	H	B	H	B	B	B	B	B	B	H	H	H	A	B	B	B	B	B	B	H	H	H	H	H	B	B	H	H	H
F2_00633	H	H	H	H	H	H	A	A	H	H	H	A	A	A	A	A	A	H	H	H	H	B	H	H	H	H	H	H	H	B	B	H	H	H	H	H	H	H	H	A	A	H	H	H	A	A	A	A	A
F2_00634	B	B	B	H	B	B	B	H	H	H	H	H	H	B	B	B	B	B	B	B	B	B	H	H	H	H	H	H	H	H	H	H	H	A	A	A	A	A	A	A	A	H	H	H	A	H	A	A	A
F2_00635	H	H	H	H	H	H	A	A	A	A	A	A	A	A	A	A	A	A	A	A	A	H	H	B	B	B	B	B	H	H	H	H	H	H	B	H	H	B	B	B	B	B	B	B	H	H	H	H	B
F2_00636	B	B	B	B	B	B	B	B	B	H	H	H	H	H	H	H	H	B	B	B	B	H	H	H	H	H	H	H	H	H	H	H	H	A	A	A	H	H	H	H	A	A	A	A	B	B	B	B	H
F2_00637	H	H	H	H	H	B	B	B	B	H	H	A	A	A	A	A	A	A	H	H	H	H	B	B	H	H	A	A	H	H	H	A	A	H	H	H	H	B	B	B	B	H	H	H	A	A	A	A	A
F2_00638	H	H	H	H	H	A	H	H	H	B	B	H	H	H	H	H	H	A	H	H	H	H	B	B	B	B	B	B	B	B	B	B	A	H	H	H	B	B	B	H	B	H	H	H	H	H	H	H	H
F2_00639	B	B	B	B	B	H	H	H	H	H	H	H	H	H	H	H	H	B	B	B	B	H	H	H	H	H	H	H	H	H	H	A	A	H	H	H	H	B	H	H	H	H	A	A	H	H	H	A	A
F2_00640	H	H	H	H	H	H	H	B	B	H	B	H	H	A	A	A	A	A	A	A	A	A	H	H	A	A	H	H	H	A	A	A	A	B	H	H	H	H	H	B	H	A	A	A	B	B	B	B	B
F2_00641	A	A	A	A	A	A	A	A	H	H	H	H	H	H	H	H	A	H	H	H	H	H	H	A	A	A	A	A	A	A	A	A	A	B	B	B	B	H	H	H	H	H	H	H	A	A	A	A	A
F2_00642	H	A	A	A	A	A	A	A	A	H	H	H	H	A	A	H	H	H	H	H	H	A	H	H	H	H	H	H	H	H	H	H	H	A	A	A	A	A	A	A	A	A	H	H	A	A	A	A	A
F2_00643	B	B	B	B	B	B	B	B	B	B	B	B	H	H	H	A	A	A	A	A	A	A	B	B	B	B	B	B	B	B	H	H	H	B	B	B	B	B	B	B	B	B	H	H	A	A	H	H	H
F2_00644	H	H	H	H	H	H	H	H	H	H	H	B	B	B	B	B	B	B	B	H	H	H	H	H	H	H	H	B	B	H	H	H	H	H	H	H	H	H	H	H	H	H	A	A	H	H	H	H	A
F2_00645	H	H	H	H	H	H	H	A	A	A	A	A	H	B	B	B	B	B	B	B	B	B	H	H	H	H	H	A	H	H	H	H	H	A	H	B	B	B	B	B	B	B	B	B	H	A	A	A	A
F2_00646	H	H	B	H	H	H	H	B	B	B	H	A	A	A	A	A	H	H	H	H	H	H	B	B	B	B	B	B	B	B	B	B	B	A	A	H	B	B	B	B	B	B	B	H	H	H	H	H	H
F2_00647	H	B	B	B	B	B	B	B	B	B	H	H	H	A	A	A	A	A	H	B	B	B	H	H	H	H	H	A	H	H	H	H	H	A	A	A	A	A	H	H	H	H	H	H	A	A	A	A	A
F2_00648	H	H	H	H	H	H	H	H	B	H	H	H	H	H	H	H	H	H	H	A	A	A	H	H	H	H	H	H	H	H	H	H	H	H	A	A	A	A	A	A	A	H	H	H	A	A	H	H	H
F2_00649	B	B	B	B	B	B	B	H	H	H	A	B	H	H	A	A	A	A	H	H	H	B	B	B	B	B	B	B	B	B	B	B	H	A	A	A	A	A	A	A	A	A	A	A	A	A	A	A	A
F2_00650	H	H	H	H	A	A	A	A	A	A	A	B	B	B	H	H	H	H	B	B	B	B	H	H	H	H	A	A	A	H	H	H	H	H	H	H	B	H	B	B	B	B	B	H	H	H	H	H	H
F2_00651	H	H	A	A	A	A	A	A	H	H	H	A	A	A	A	A	H	H	H	H	H	H	H	H	H	H	H	H	H	H	H	H	H	H	H	H	H	H	H	B	H	H	H	H	H	B	B	B	B
F2_00652	H	H	H	B	B	B	H	H	H	H	H	B	B	B	B	B	B	B	B	B	B	H	H	H	H	H	H	H	H	H	H	H	A	H	H	H	B	B	B	B	H	B	B	B	B	B	B	B	B
F2_00653	H	H	H	H	H	A	A	A	A	A	A	H	H	H	A	A	A	A	A	A	A	A	A	H	A	H	H	B	H	H	H	H	H	A	A	A	A	A	A	A	A	H	A	A	A	A	A	A	A
F2_00654	H	B	B	B	B	B	H	H	H	H	H	H	H	H	H	H	H	H	H	H	H	H	H	H	H	H	H	B	B	B	H	H	H	A	A	A	A	A	A	H	H	A	A	A	H	H	B	B	B
F2_00655	A	H	H	H	H	H	H	H	H	H	H	H	H	H	B	B	B	B	B	B	H	H	A	A	A	A	A	H	H	H	H	B	B	A	A	A	A	A	H	H	H	H	H	A	H	H	H	H	H
F2_00656	B	B	B	B	B	B	H	H	H	H	H	H	H	H	H	H	H	H	H	H	H	H	A	A	A	H	H	B	H	H	H	H	H	A	A	A	A	A	A	A	A	A	A	A	B	B	B	B	B
F2_00657	H	B	B	B	H	H	H	A	H	H	H	B	B	B	B	B	B	B	B	B	B	B	A	A	A	A	A	A	A	A	A	A	A	H	H	H	H	H	B	B	B	H	H	H	H	H	H	B	B
F2_00658	H	H	H	H	H	H	H	H	H	H	H	B	B	B	B	B	B	B	B	B	B	B	B	B	B	B	B	B	B	B	H	H	A	A	A	A	A	A	A	A	A	A	A	A	B	H	H	H	B
F2_00659	H	H	H	H	H	H	H	H	H	H	H	A	A	A	A	A	A	A	A	A	A	A	B	B	B	B	B	B	H	B	B	B	H	H	H	H	H	H	H	H	B	B	B	B	B	H	H	B	B
F2_00660	A	A	A	A	A	A	A	A	A	A	H	H	H	H	H	A	A	A	H	H	H	H	H	H	A	A	A	A	A	A	A	A	A	H	H	H	H	A	A	A	A	A	A	A	H	H	H	H	B
F2_00661	A	A	A	A	A	H	H	H	H	H	H	B	B	B	B	B	H	H	H	B	A	A	H	H	A	A	A	A	H	H	H	H	H	H	H	H	H	B	B	B	B	B	B	B	A	A	A	A	A
F2_00662	B	B	H	H	H	H	H	H	H	A	A	B	B	H	H	H	H	H	H	H	H	A	H	H	A	A	A	A	A	H	H	H	H	H	H	H	H	H	H	H	H	H	H	H	A	A	A	A	A
F2_00663	H	H	H	H	H	H	H	H	H	H	A	A	A	A	A	H	A	A	H	H	B	B	H	H	H	H	H	H	A	A	A	A	A	A	A	A	A	A	A	A	A	A	H	H	H	H	B	A	A
F2_00664	A	A	A	A	A	H	H	H	H	H	H	H	H	H	H	H	H	H	H	H	H	H	A	A	H	H	H	B	B	B	H	H	H	B	B	B	B	B	B	B	B	B	B	H	H	H	B	B	B
F2_00665	H	H	H	H	H	H	H	H	H	A	A	B	B	B	B	B	B	H	H	H	A	H	A	H	H	H	H	H	H	H	H	H	H	H	H	A	A	A	A	A	H	H	H	H	H	H	H	H	H
F2_00666	H	H	H	H	H	H	H	H	H	H	A	A	A	A	A	B	H	H	H	B	B	B	H	H	A	A	A	A	A	A	A	A	A	A	H	H	A	A	A	A	A	A	A	A	H	A	A	A	A
F2_00667	H	H	H	H	H	A	H	H	H	B	B	A	A	H	H	A	H	H	H	H	H	H	B	B	H	B	B	B	B	B	H	H	H	H	H	H	H	H	H	H	H	H	H	H	B	B	B	B	B
F2_00668	A	A	A	H	H	H	H	A	A	A	A	B	B	B	B	B	B	H	H	H	B	B	H	B	B	B	H	H	H	H	B	B	B	B	B	B	B	B	B	B	B	B	B	B	B	B	B	B	B
F2_00669	H	B	B	B	H	H	H	H	H	H	H	H	H	A	H	H	H	H	H	H	H	H	H	H	H	H	H	H	H	H	H	B	B	H	H	H	H	H	H	H	H	H	H	H	B	B	B	B	B
F2_00670	H	H	H	H	H	A	H	H	A	A	A	B	B	B	B	B	B	B	B	B	B	B	B	B	B	B	B	B	B	B	B	B	B	A	A	A	H	H	H	A	A	A	A	A	H	H	H	H	H
F2_00671	H	H	H	H	H	H	H	H	B	B	B	B	B	B	H	H	H	H	H	H	H	H	H	A	A	A	A	A	A	A	A	A	A	H	H	H	B	B	B	B	B	H	H	H	B	B	B	B	B
F2_00672	A	A	A	A	A	A	A	B	B	H	H	A	A	A	A	A	A	A	A	A	A	A	H	H	H	H	H	H	H	H	B	B	B	H	H	H	B	B	B	B	B	H	H	H	A	A	A	A	A
F2_00673	B	B	B	B	H	H	B	B	B	B	B	H	H	H	H	H	B	B	B	B	B	H	H	H	H	H	A	A	A	A	A	A	A	H	H	H	H	H	H	H	H	H	B	B	H	A	H	H	A
F2_00674	B	B	B	B	B	B	B	B	H	H	H	A	A	A	A	A	A	A	A	A	A	A	H	H	H	H	H	H	H	H	H	B	B	H	H	H	H	H	H	H	H	A	A	H	B	B	B	B	B
F2_00675	B	B	B	B	B	H	H	H	H	H	H	H	H	A	A	A	A	A	H	H	H	B	B	B	B	B	B	B	B	B	B	B	B	H	H	H	H	H	H	H	H	H	H	A	H	H	H	H	H
F2_00676	A	A	A	A	A	H	H	H	H	H	H	A	H	B	B	H	H	H	H	H	H	H	B	B	B	H	B	B	B	B	B	H	H	H	H	H	H	H	H	H	H	H	B	B	A	A	A	A	A
F2_00677	H	H	H	A	A	A	A	A	H	H	H	H	H	H	H	H	A	H	H	H	H	H	H	A	A	A	A	H	H	B	B	H	H	B	B	B	B	B	B	B	B	B	B	B	B	B	B	B	B
F2_00678	H	H	H	H	H	A	A	A	A	A	H	A	H	B	B	B	B	B	B	H	H	H	A	H	H	H	H	A	A	A	H	H	H	H	H	H	H	H	H	H	H	B	B	B	A	A	A	A	A
F2_00679	B	B	B	B	B	B	B	B	B	H	H	A	A	A	A	A	H	H	H	H	H	H	H	H	H	B	B	H	H	H	H	H	H	H	H	H	H	B	B	H	B	B	B	H	H	H	H	A	A
F2_00680	B	H	H	H	H	H	A	A	A	A	H	A	A	A	A	H	H	H	B	H	B	B	B	B	B	B	B	H	A	A	A	H	H	B	B	B	B	B	B	B	B	B	B	B	B	B	B	B	B
F2_00681	H	H	H	H	H	H	H	H	H	H	H	H	B	B	B	B	B	B	B	B	B	B	H	H	H	H	H	H	H	H	H	H	H	A	H	H	H	H	H	B	B	B	B	B	A	H	H	H	A
F2_00682	B	H	H	A	A	A	A	A	A	A	A	H	B	B	H	B	A	A	A	A	A	A	B	B	B	B	H	H	H	H	H	A	A	H	A	A	A	H	H	H	H	H	H	H	H	H	H	H	H
F2_00683	H	H	H	H	A	A	A	A	A	A	A	H	H	H	A	A	A	A	A	A	A	H	H	B	H	A	A	A	A	H	H	H	H	H	H	H	H	H	B	B	B	B	B	B	H	H	H	H	H
F2_00684	H	B	B	B	H	H	H	H	H	H	H	H	H	H	H	H	H	H	H	H	H	H	H	H	H	H	H	H	H	H	A	A	A	H	H	H	H	H	H	H	H	H	H	H	B	B	B	B	B
F2_00685	H	H	H	H	H	H	H	H	B	B	H	H	H	H	H	A	A	A	A	A	A	H	H	H	H	H	H	H	A	A	A	H	A	A	A	A	H	H	H	H	H	H	A	B	H	H	A	A	A
F2_00686	A	A	H	H	H	H	H	H	H	H	H	A	A	A	A	A	A	A	A	A	A	A	H	H	H	H	H	H	H	H	H	H	H	H	H	H	A	A	A	A	H	B	B	B	A	A	A	A	A
F2_00687	H	H	H	H	H	H	H	H	H	H	A	A	A	A	A	A	A	A	A	H	H	B	A	H	H	H	H	A	A	A	H	H	H	A	A	A	A	A	A	A	A	A	H	H	H	A	A	A	A
F2_00688	H	H	H	H	H	H	H	B	B	B	B	H	B	B	B	B	H	H	H	H	H	H	H	H	H	H	A	A	A	H	H	B	B	H	H	H	A	H	A	A	H	H	H	H	H	H	A	A	B
F2_00689	A	A	A	A	A	H	H	H	H	H	H	B	B	B	B	H	H	H	H	H	H	H	B	B	B	B	H	H	H	H	H	H	H	A	A	A	A	A	A	A	A	H	A	A	B	B	B	B	B
F2_00690	A	A	A	A	A	A	A	A	A	A	A	B	H	H	H	H	H	H	H	H	H	H	A	A	A	A	A	A	A	A	A	A	A	A	H	B	B	B	B	H	H	A	A	H	A	A	A	A	A
F2_00691	H	H	H	A	A	A	A	A	A	A	A	B	B	B	B	B	H	H	H	H	B	B	H	A	A	H	B	B	B	B	B	B	B	H	H	H	H	H	H	H	H	H	H	H	B	B	B	B	B
F2_00692	H	H	A	A	A	A	H	H	H	H	H	H	H	H	H	H	H	H	H	H	H	H	H	H	H	B	H	H	H	H	B	B	B	B	B	B	B	B	B	B	B	B	B	H	A	A	A	A	A
F2_00693	A	A	A	A	H	H	H	H	B	B	B	A	H	H	H	H	H	H	H	H	H	H	H	H	H	H	H	H	B	B	B	B	B	A	A	H	H	H	H	A	A	A	A	A	A	A	A	A	H
F2_00694	A	A	H	H	H	H	H	H	H	H	H	H	H	B	B	H	H	H	H	H	B	B	H	H	H	H	H	H	B	B	B	B	B	H	A	A	A	A	A	A	H	H	H	H	B	B	B	B	B
F2_00695	H	A	A	H	H	H	H	H	H	H	H	B	H	A	A	A	A	A	A	A	A	A	H	H	H	H	H	H	H	H	H	H	H	H	H	A	H	A	H	H	H	H	H	H	B	H	H	H	H
F2_00696	A	A	A	H	H	H	H	H	H	H	H	A	A	A	A	A	A	A	A	A	A	A	B	H	H	H	B	B	H	H	A	A	A	H	H	B	H	H	H	B	B	B	B	B	A	A	A	A	A
F2_00697	B	B	H	H	H	A	A	A	A	A	A	B	B	B	B	B	B	B	B	H	H	A	H	H	H	H	H	H	H	H	H	H	H	H	H	B	B	B	B	H	H	B	H	H	H	H	H	H	H
F2_00698	B	B	H	A	A	A	A	A	A	A	A	A	A	A	A	A	A	A	A	A	A	A	H	H	H	H	B	B	B	H	H	H	H	H	H	B	H	H	H	B	B	H	H	H	B	B	H	H	H
F2_00699	H	B	B	B	B	B	H	H	H	H	H	H	H	H	H	H	H	B	B	B	B	H	A	A	A	A	A	A	A	A	A	A	A	H	B	H	A	A	A	A	H	H	H	H	H	B	B	B	B
F2_00700	H	H	H	H	H	H	H	H	B	H	H	A	A	H	B	H	H	H	H	H	H	H	H	H	H	H	H	H	H	H	H	H	H	B	B	B	B	B	B	B	B	B	B	H	H	H	H	H	H
F2_00701	H	H	H	H	H	H	H	H	H	H	H	H	H	H	H	H	H	A	H	H	H	B	H	H	H	H	H	H	H	H	B	B	B	H	H	H	H	H	H	H	H	A	H	H	A	A	H	H	H
F2_00702	B	B	B	B	H	H	H	H	H	A	A	H	H	B	B	H	A	A	H	H	H	H	B	B	B	H	H	H	H	H	H	H	A	H	H	H	H	H	H	H	H	B	B	B	H	H	A	A	A
F2_00703	H	H	H	H	H	H	H	H	H	A	A	A	A	A	A	A	A	A	A	A	A	H	H	H	H	H	H	H	H	H	H	H	H	B	B	B	B	B	B	H	B	B	H	H	H	H	H	H	H
F2_00704	H	H	H	H	H	A	A	A	A	A	A	A	A	H	H	H	H	H	H	A	A	H	B	B	H	H	H	A	A	A	A	A	A	B	B	H	H	H	B	H	H	H	H	H	H	H	H	H	H
F2_00705	H	H	A	H	H	H	H	H	A	A	A	A	A	A	A	A	H	H	A	A	A	A	H	H	B	B	B	B	B	H	H	A	A	H	B	B	B	H	H	H	H	H	H	A	H	H	H	H	B
F2_00706	B	B	B	B	B	H	H	A	H	H	H	H	H	H	H	B	B	B	B	B	B	B	H	H	H	H	H	H	H	H	B	B	B	B	B	B	B	B	B	B	B	B	B	B	H	H	H	H	H
F2_00707	A	A	A	A	H	B	B	B	B	H	H	A	A	A	A	H	H	A	A	A	H	B	A	A	H	H	H	A	A	A	A	A	A	H	H	H	H	H	H	H	H	H	H	H	H	A	H	H	H
F2_00708	H	H	H	H	H	H	H	H	B	H	H	H	H	H	H	H	H	A	A	H	H	H	B	B	B	B	B	B	B	H	H	H	H	H	H	H	H	H	H	A	A	A	A	H	H	H	H	H	H
F2_00709	H	H	B	B	B	B	B	B	B	B	B	H	H	H	A	A	A	A	A	A	A	H	H	H	B	B	B	B	B	B	H	A	A	B	B	B	B	B	B	B	B	H	H	H	H	H	H	H	H
F2_00710	B	B	B	B	B	B	B	H	H	H	H	H	H	H	B	B	B	H	H	H	H	H	H	H	H	H	B	B	B	H	H	H	H	H	H	H	H	H	H	H	H	H	H	H	B	H	B	H	H
F2_00711	H	H	H	H	B	B	B	B	B	B	B	B	B	B	B	B	H	H	H	A	A	A	B	B	B	B	B	B	B	B	B	B	B	H	A	A	A	A	A	A	A	A	A	A	H	H	H	H	H
F2_00712	H	H	H	H	H	H	H	H	H	H	H	H	H	H	H	H	H	H	H	B	B	H	B	B	B	B	B	H	H	H	H	H	H	B	B	B	B	H	H	A	A	A	A	A	H	H	H	H	H
F2_00713	A	A	A	A	A	H	H	H	H	H	H	A	A	A	A	H	H	H	H	H	H	B	A	A	A	H	H	B	H	B	B	B	H	A	A	H	H	H	H	H	B	B	B	B	H	H	H	H	H
F2_00714	H	H	H	H	H	A	A	H	H	H	H	A	A	A	A	H	H	A	A	A	A	H	B	B	B	B	B	B	H	H	H	H	A	H	H	H	H	H	H	A	A	A	A	H	B	B	H	H	H
F2_00715	H	B	B	H	H	H	H	B	B	B	H	H	H	H	H	H	H	H	H	H	H	H	B	B	H	B	B	B	B	B	B	B	B	B	B	H	H	H	H	A	A	H	H	H	B	B	B	B	B
F2_00716	A	A	A	A	A	A	A	A	A	H	H	H	H	H	H	H	B	H	H	A	A	A	A	A	A	A	A	H	H	H	H	H	H	H	H	H	H	H	A	A	H	H	H	A	B	B	B	B	B
F2_00717	B	B	B	B	B	H	H	H	H	H	H	A	H	B	B	B	B	B	B	B	B	H	H	H	H	H	H	H	H	H	H	H	H	H	H	H	B	B	B	B	B	H	H	H	A	A	A	H	H
F2_00718	H	H	H	H	H	H	H	H	H	H	H	A	A	A	H	H	H	H	H	H	H	B	A	A	A	A	A	H	H	H	H	H	H	H	B	B	B	B	B	B	B	H	H	H	H	H	H	H	H
F2_00719	A	A	A	A	A	H	A	A	H	H	A	A	A	A	H	H	H	H	H	H	H	H	H	H	H	H	H	H	H	H	H	A	A	H	A	A	A	A	A	A	H	A	A	A	H	H	H	H	H
F2_00720	A	A	A	A	A	H	H	H	H	H	H	B	H	H	H	H	H	H	H	H	H	H	H	A	A	A	A	A	A	A	H	H	H	H	B	B	B	H	A	A	A	A	A	A	B	B	B	B	B
F2_00721	B	H	H	H	H	H	H	H	H	H	H	H	H	H	H	H	H	H	H	H	H	H	H	B	B	H	H	H	H	H	H	H	H	A	A	A	A	A	A	A	A	H	H	H	H	H	A	A	A
F2_00722	H	H	H	H	H	H	H	H	H	H	H	H	H	H	B	H	H	H	A	A	A	A	H	B	B	B	B	B	B	B	B	B	B	H	H	H	H	H	A	B	B	B	B	B	H	H	H	H	A
F2_00723	B	B	B	B	B	B	B	B	B	B	B	H	H	H	H	H	H	H	H	H	H	H	B	B	B	B	B	B	B	B	B	B	A	H	H	H	H	H	H	H	H	H	A	A	H	H	H	H	H
F2_00724	B	H	A	A	A	H	H	A	A	H	H	H	H	H	B	B	B	B	H	H	H	H	H	H	A	A	A	A	A	A	A	A	A	H	H	H	B	B	B	B	B	B	B	B	B	B	B	B	B
F2_00725	A	A	H	H	H	H	H	H	H	H	H	H	H	H	H	H	H	H	B	B	H	H	A	A	A	A	A	H	H	H	H	H	H	H	H	H	B	B	H	H	H	A	A	A	B	B	B	B	B
F2_00726	A	A	A	A	A	A	A	A	A	A	H	H	H	B	B	B	H	H	H	H	H	H	H	H	B	B	H	H	H	B	B	H	A	H	H	H	H	H	A	A	A	A	A	H	A	A	A	A	A
F2_00727	H	H	H	H	H	H	H	H	B	B	B	A	H	H	H	H	H	H	H	H	H	H	H	H	A	H	H	H	H	B	B	B	B	B	B	B	B	B	B	B	H	H	H	H	H	H	H	H	B
F2_00728	A	H	H	H	H	H	H	H	H	H	H	H	B	B	B	B	B	B	B	B	A	A	H	H	H	H	H	H	H	H	H	H	H	H	H	H	H	H	H	H	H	H	H	H	H	H	B	B	B
F2_00729	H	H	H	B	B	H	H	A	A	A	A	H	H	H	H	H	B	B	B	B	B	B	A	A	A	H	H	H	A	A	A	A	A	B	B	B	H	H	H	H	H	H	H	H	H	B	H	H	H
F2_00730	B	B	B	H	H	B	B	B	B	B	B	B	H	H	H	B	B	B	H	H	H	H	A	A	A	A	A	A	A	A	A	A	A	H	H	H	H	H	H	H	H	H	B	B	H	H	H	H	H
F2_00731	B	B	B	B	B	B	B	B	B	B	B	A	H	H	H	H	A	A	A	A	A	A	B	B	B	B	B	B	B	B	B	B	B	A	A	A	H	H	H	H	H	A	A	A	A	A	A	H	H
F2_00732	H	H	H	A	A	A	A	A	A	A	A	H	H	H	H	A	H	B	B	B	B	B	B	B	B	B	B	B	B	B	H	H	H	H	B	B	B	H	H	H	H	H	H	H	H	H	A	A	A
F2_00733	A	H	A	H	H	H	H	H	H	A	A	A	A	H	H	H	H	A	H	H	A	A	H	B	B	B	B	B	B	B	B	B	H	B	B	B	B	A	A	A	A	A	A	A	B	B	B	B	B
F2_00734	B	B	B	B	B	B	B	B	B	B	B	A	A	A	A	A	A	A	A	A	A	A	B	B	B	B	H	H	H	B	B	B	B	B	B	B	B	B	B	B	H	H	H	H	H	H	H	H	H
F2_00735	H	H	H	H	H	A	A	A	A	A	A	B	B	A	H	H	H	H	H	H	H	H	H	H	H	H	H	H	H	H	H	A	A	H	H	H	H	B	H	B	B	B	B	B	H	H	A	A	A
F2_00736	B	B	B	B	H	H	H	B	B	H	H	H	B	B	B	B	B	B	A	A	A	A	B	B	H	H	H	H	H	A	A	A	A	H	H	H	H	H	H	H	H	H	H	H	H	H	H	H	H
F2_00737	H	B	B	B	B	B	B	B	H	H	H	B	B	B	B	B	B	B	H	B	H	H	B	B	H	H	H	H	H	H	H	B	B	B	B	H	H	H	A	A	A	A	A	A	A	A	A	A	A
F2_00738	H	H	H	A	A	A	A	A	A	A	A	A	A	A	A	A	A	H	H	H	H	H	A	A	A	A	A	A	H	A	A	A	A	H	A	A	A	A	A	A	A	A	H	B	H	H	H	H	H
F2_00739	H	H	H	H	H	H	B	B	B	B	B	H	B	B	B	B	H	H	H	B	B	B	H	H	H	A	A	A	A	A	A	A	A	H	H	H	H	H	H	A	H	B	B	B	B	B	B	B	B
F2_00740	B	B	H	H	A	A	A	A	A	A	H	A	A	H	H	H	H	H	H	H	H	H	H	H	H	H	H	B	H	B	B	B	B	B	B	B	H	H	A	A	A	A	A	A	H	H	H	H	H
F2_00741	B	B	H	H	H	H	A	A	A	A	A	H	H	H	B	H	H	H	H	H	A	B	H	H	H	H	H	H	H	H	H	H	H	H	H	H	H	H	H	H	H	H	H	H	H	B	B	H	H
F2_00742	A	A	A	A	A	A	A	A	A	A	A	B	B	B	B	B	B	B	H	B	B	B	A	H	H	H	H	B	H	H	A	A	A	H	H	H	B	B	B	B	B	A	A	A	A	A	H	H	B
F2_00743	B	B	B	B	B	B	A	A	A	A	H	H	H	H	H	H	H	A	A	A	H	H	A	H	H	B	B	H	H	A	A	H	A	H	H	H	H	H	H	H	H	B	H	H	H	H	H	H	H
F2_00744	H	H	H	H	H	H	H	H	H	H	H	H	B	B	B	B	B	H	H	B	B	B	H	H	H	H	H	H	H	H	H	H	H	B	B	B	H	H	H	A	A	H	H	A	H	A	A	A	A
F2_00745	H	H	B	B	B	H	H	H	H	H	H	B	B	B	B	B	B	B	H	H	H	H	H	H	H	H	H	H	B	H	H	B	H	B	B	H	H	B	B	B	B	B	B	B	H	H	H	H	B
F2_00746	B	H	H	A	A	A	H	H	H	H	B	A	A	H	H	H	H	H	B	B	H	B	B	H	A	A	A	H	A	A	A	A	A	A	A	A	A	A	A	H	H	A	A	A	A	A	H	A	A
F2_00747	B	B	B	B	B	B	B	B	B	B	H	H	H	H	A	A	A	A	A	A	B	B	H	H	H	H	H	H	A	A	A	A	A	H	H	H	H	H	H	H	H	H	H	H	H	H	H	H	H
F2_00748	B	B	H	A	A	H	H	H	H	A	A	H	B	H	H	H	H	H	H	H	H	H	H	H	H	H	H	H	H	H	H	H	B	A	A	H	A	A	H	B	B	B	B	H	H	H	H	H	H
F2_00749	H	H	H	A	H	B	H	H	H	H	H	B	B	B	B	B	B	B	B	H	H	H	H	A	H	H	H	H	H	H	A	A	A	H	H	H	H	H	H	B	H	A	H	H	H	H	B	B	B
F2_00750	H	H	H	H	H	H	A	A	A	H	H	A	A	A	A	A	A	A	A	H	H	H	A	A	A	H	B	B	H	H	H	H	H	H	H	H	B	B	B	B	B	B	B	B	B	H	H	H	H
F2_00751	H	H	H	H	H	H	H	H	H	H	H	H	A	A	A	A	A	H	H	H	H	H	A	A	H	H	H	H	H	A	A	H	B	B	B	B	B	B	B	B	B	B	B	H	H	H	H	H	H
F2_00752	A	A	A	H	H	H	H	A	A	H	H	A	A	A	A	A	A	A	A	A	A	A	B	B	B	H	H	H	H	H	H	H	H	A	A	A	A	H	H	H	H	H	H	A	H	H	A	H	H
F2_00753	A	A	H	H	H	H	H	B	A	H	B	H	H	B	B	B	B	B	B	B	B	B	A	A	A	A	A	A	A	H	H	H	H	H	H	H	H	H	H	H	B	B	A	A	H	H	B	B	H
F2_00754	H	H	H	H	H	H	H	A	A	A	A	B	B	B	B	B	B	B	H	H	H	B	H	H	H	H	H	H	H	H	H	B	B	B	B	B	H	B	B	B	B	B	H	H	A	H	H	H	H
F2_00755	A	A	A	A	H	H	B	B	B	B	B	A	A	A	A	A	A	A	A	A	A	A	H	H	H	H	H	H	H	H	B	B	B	B	H	H	A	A	A	H	H	H	H	B	H	H	H	A	A
F2_00756	H	H	B	B	A	A	A	H	A	A	A	H	H	H	H	H	H	B	B	B	B	B	H	H	H	B	B	B	B	H	H	B	B	H	H	A	A	H	B	B	B	H	H	A	B	B	B	B	B
F2_00757	B	B	B	B	H	H	H	H	H	H	H	B	B	B	H	A	H	H	B	B	B	B	B	B	B	B	B	B	B	H	H	H	H	H	H	H	H	H	H	H	H	H	H	H	B	B	B	B	B
F2_00758	B	B	B	B	H	H	H	H	H	H	A	H	H	H	B	B	B	B	B	H	H	H	H	H	H	B	H	H	H	H	H	H	H	H	H	H	H	H	H	H	A	A	A	A	B	B	B	B	B
F2_00759	H	H	H	H	H	B	B	B	B	B	B	H	H	H	H	H	H	H	H	H	A	A	H	H	A	A	A	A	A	A	A	A	A	H	H	H	H	H	H	H	H	H	H	B	A	A	A	A	A
F2_00760	H	H	H	H	H	H	H	H	H	H	H	B	B	B	B	B	B	B	B	B	B	H	A	A	H	H	H	H	H	H	H	H	H	H	H	H	H	H	H	H	A	A	A	A	A	H	H	H	H
F2_00761	H	A	H	H	H	H	H	H	H	A	A	H	H	H	H	H	H	H	H	H	H	H	A	A	H	H	H	H	B	H	H	H	H	A	H	H	H	H	H	H	H	H	H	H	A	A	H	H	A
F2_00762	H	H	H	H	H	H	B	B	H	H	H	H	H	H	H	H	H	H	A	H	A	A	A	A	A	H	H	H	A	A	A	A	A	B	B	B	B	B	B	B	B	B	B	H	H	H	H	H	H
F2_00763	H	H	B	B	B	B	H	H	H	H	B	B	B	H	H	H	H	H	H	H	H	H	B	B	B	B	B	A	A	A	A	A	A	A	A	A	A	A	A	A	A	A	H	H	H	H	H	H	H
F2_00764	H	H	B	B	B	H	A	A	A	A	A	B	B	B	B	B	B	H	H	H	H	H	H	H	H	H	H	B	B	B	B	H	B	H	H	H	H	H	H	H	H	H	H	H	B	B	H	H	H
F2_00765	A	A	A	A	A	A	A	A	A	H	B	H	H	H	H	H	H	B	B	H	H	H	B	B	B	B	B	B	B	B	B	B	B	H	B	B	B	B	B	H	H	H	H	H	A	H	H	H	H
F2_00766	H	H	H	H	B	B	H	B	B	H	H	H	H	H	H	H	H	H	H	B	B	H	H	B	B	B	B	H	H	B	B	B	B	B	B	B	B	B	B	B	B	B	B	B	H	H	H	B	B
F2_00767	B	H	H	H	H	H	H	H	H	H	H	H	H	H	H	H	H	H	H	H	H	H	A	A	A	A	A	A	A	A	A	A	A	H	H	H	H	H	H	H	A	A	A	A	B	B	B	B	B
F2_00768	B	H	H	H	H	A	A	A	H	H	H	A	A	A	A	A	B	B	B	B	B	B	B	B	B	B	B	B	B	B	B	B	B	B	B	B	B	B	B	B	B	B	H	H	A	A	A	H	A
F2_00769	H	H	H	H	A	A	A	A	A	H	H	B	B	B	B	B	B	B	B	H	H	H	H	H	H	H	H	H	H	A	A	A	A	B	B	B	H	A	A	B	B	B	H	H	A	A	A	H	H
F2_00770	H	H	H	H	H	A	A	H	H	H	H	B	B	B	H	H	H	H	H	H	H	H	H	H	H	H	H	H	H	H	H	H	H	A	A	A	H	H	A	A	A	H	H	H	B	B	B	B	H
F2_00771	A	A	A	A	H	H	H	H	H	H	H	H	H	H	H	H	H	H	H	H	H	H	B	B	H	H	H	H	H	H	H	H	H	A	A	A	A	A	A	H	H	H	H	H	H	A	A	H	H
F2_00772	H	H	H	A	A	H	A	A	A	A	A	H	H	H	H	H	H	H	A	A	A	A	B	H	B	B	H	H	A	H	H	H	A	A	A	A	A	A	A	A	A	H	H	H	A	A	A	A	A
F2_00773	H	H	A	A	H	H	H	H	H	H	H	B	B	B	B	B	B	B	B	B	B	B	B	B	B	B	H	H	B	B	H	H	A	H	H	H	H	H	H	H	H	H	H	B	H	H	H	H	H
F2_00774	A	A	H	H	H	H	H	H	H	H	H	A	H	H	H	H	H	H	H	H	H	H	A	H	H	H	H	H	H	H	H	H	H	A	A	H	H	B	B	B	B	B	B	H	A	H	A	H	H
F2_00775	B	B	B	B	H	H	H	A	A	A	A	H	H	H	H	H	B	B	B	B	B	B	H	H	B	H	H	H	H	B	B	H	H	A	H	H	H	H	H	H	H	A	A	A	H	H	A	A	A
F2_00776	A	A	A	A	A	A	A	A	H	H	B	A	A	A	A	A	A	A	A	A	A	A	H	H	H	H	H	H	H	A	H	H	H	B	B	H	H	A	A	A	A	A	A	A	H	H	H	H	H
F2_00777	A	A	H	H	H	H	A	A	A	A	A	H	H	H	B	B	B	B	B	B	B	H	A	A	A	A	A	H	H	H	H	H	H	A	A	A	A	H	H	H	H	H	H	H	A	A	A	H	A
F2_00778	H	H	A	A	A	A	A	A	H	H	A	H	H	H	H	H	H	H	H	H	H	H	B	B	H	H	H	A	A	H	B	B	B	H	H	H	A	A	H	H	H	H	H	H	B	B	B	H	H
F2_00779	B	B	B	H	H	H	H	H	H	H	H	H	H	H	H	H	H	H	H	H	A	A	H	H	B	B	B	B	B	H	H	A	A	H	A	A	A	A	A	A	A	A	A	A	A	A	A	A	A
F2_00780	H	H	A	H	H	H	H	H	H	H	H	A	H	H	H	H	A	A	H	H	H	H	H	H	A	A	A	H	H	H	H	H	H	B	B	B	B	B	B	B	B	B	H	H	H	B	B	B	B
F2_00781	H	H	H	B	B	B	B	B	B	B	H	A	A	A	A	A	A	A	A	H	H	H	B	H	H	H	H	B	B	B	B	B	B	A	A	H	H	H	H	B	B	H	H	H	H	H	H	H	H
F2_00782	A	A	A	A	A	A	H	H	H	H	H	H	H	H	H	H	H	B	B	H	H	H	H	H	A	A	A	A	A	A	A	A	A	H	H	H	A	A	A	A	A	A	H	B	B	B	B	B	B
F2_00783	B	B	B	H	H	A	A	H	H	H	H	A	H	H	H	H	H	H	A	A	A	A	A	A	A	H	H	H	H	H	H	H	H	H	H	A	H	H	H	H	H	H	H	H	H	H	H	A	H
F2_00784	H	H	H	H	A	A	A	A	A	A	A	H	H	H	A	A	A	A	H	A	A	A	H	B	B	B	B	B	B	B	B	B	B	B	B	B	B	B	H	H	B	B	B	B	H	B	H	H	A
F2_00785	A	A	A	A	H	A	A	A	A	A	A	B	B	B	H	H	H	H	H	H	A	A	H	H	H	H	H	B	B	B	B	B	H	B	H	H	B	H	H	H	H	H	H	H	B	B	B	B	H
F2_00786	H	H	H	H	H	B	B	B	B	B	H	B	H	H	H	H	A	A	A	A	A	A	H	H	B	B	B	B	B	B	H	H	H	B	B	B	B	B	B	H	H	H	H	H	B	B	B	B	B
F2_00787	H	B	B	B	B	H	H	H	H	H	H	B	B	B	B	B	H	H	H	H	H	H	H	H	H	H	H	H	H	H	H	H	H	A	H	H	H	H	H	H	A	A	A	B	B	B	B	B	B
F2_00788	H	H	B	B	B	H	H	H	H	H	H	A	A	A	A	A	A	H	H	H	H	H	H	H	B	B	B	B	H	H	A	A	A	A	A	B	H	H	H	H	H	H	H	H	A	A	A	A	A
F2_00789	A	A	A	H	H	H	H	H	H	H	H	A	A	A	A	A	A	A	H	H	H	H	H	H	H	A	A	A	A	A	A	A	A	H	H	H	A	A	A	H	A	A	H	H	B	B	B	B	B
F2_00790	H	H	B	B	H	H	H	B	B	B	H	H	H	B	B	B	B	B	B	B	B	B	A	A	A	H	H	B	B	H	H	H	A	H	H	H	H	H	A	A	A	A	A	H	H	H	H	H	H
F2_00791	B	H	H	H	H	B	B	B	B	B	B	H	H	A	A	A	A	A	H	H	H	H	H	B	B	H	H	A	A	A	A	H	H	H	H	B	B	B	B	H	H	H	H	H	H	H	H	B	B
F2_00792	B	H	A	H	H	H	H	H	H	H	H	H	H	H	H	H	H	H	H	H	H	H	H	H	H	H	H	H	H	H	H	H	H	H	A	H	H	H	H	A	A	H	H	H	B	B	B	B	B
F2_00793	B	B	B	B	B	B	B	B	B	A	A	B	B	B	H	H	H	H	A	H	H	B	H	H	B	B	H	H	H	H	H	H	H	H	H	H	H	H	A	A	H	H	H	H	B	B	B	H	H
F2_00794	H	H	H	H	H	H	H	H	A	A	H	B	B	B	H	A	H	H	H	H	H	B	H	H	A	A	A	A	A	A	A	A	A	A	B	B	B	B	B	B	B	B	B	B	H	H	H	H	H
F2_00795	H	H	H	H	H	H	H	H	H	H	H	B	B	B	B	B	B	B	H	H	H	B	H	H	A	A	A	A	A	A	A	A	A	B	H	H	H	B	B	B	B	B	B	B	H	H	H	H	H
F2_00796	B	B	B	B	H	H	H	H	H	H	B	B	B	B	B	B	B	B	B	B	B	B	B	B	B	B	B	B	B	B	B	B	B	B	B	B	B	B	B	B	H	H	H	H	H	H	H	H	H
F2_00797	H	H	H	H	B	H	H	H	H	H	H	B	B	B	B	B	B	B	B	H	B	B	B	B	B	B	H	H	H	H	H	B	B	B	B	B	B	B	B	B	B	B	B	B	H	A	A	A	H
F2_00798	A	A	A	A	A	A	A	A	A	A	A	A	A	H	H	H	H	H	H	H	H	B	H	B	B	B	B	B	B	B	B	B	B	A	A	A	H	H	A	A	A	A	A	A	H	A	A	A	A
F2_00799	H	B	H	H	H	H	H	H	H	H	H	H	H	H	H	H	H	H	H	H	H	H	H	H	H	H	H	H	H	H	H	H	H	H	H	H	B	B	B	B	B	B	B	B	H	H	H	H	H
F2_00800	H	H	H	H	H	H	H	H	H	H	H	H	H	B	H	H	B	B	H	H	H	H	H	A	H	H	H	B	B	B	B	B	B	H	B	B	B	B	B	B	B	H	H	H	B	B	B	H	H
F2_00801	H	H	H	H	H	H	H	H	A	A	H	H	H	H	H	H	H	H	H	H	H	H	H	H	B	B	B	H	H	H	B	B	B	H	B	B	B	B	B	B	B	B	B	B	A	A	A	A	A
F2_00802	H	H	B	B	H	H	B	B	B	A	A	H	H	H	B	B	B	B	B	B	B	B	A	H	H	H	H	H	H	H	H	H	H	H	H	H	H	B	B	B	H	H	H	H	A	A	A	A	A
F2_00803	H	H	H	H	H	H	H	H	A	A	H	H	B	B	B	H	H	H	H	B	H	H	H	H	H	B	B	B	B	B	B	A	A	H	H	H	H	H	A	A	A	A	A	A	H	H	H	H	H
F2_00804	A	A	A	A	A	A	A	A	A	H	H	B	B	B	B	H	H	H	B	B	B	B	B	B	B	H	A	A	A	A	A	A	A	H	H	H	H	H	H	H	A	A	A	H	B	H	H	B	B
F2_00805	H	A	A	A	A	A	A	H	H	H	H	H	H	H	H	H	H	A	A	A	A	A	H	H	H	H	B	B	A	A	A	H	H	H	H	H	B	B	B	B	B	H	H	H	H	H	H	H	H
F2_00806	H	H	H	H	B	B	B	H	H	H	H	H	H	H	H	H	H	A	H	H	H	H	A	A	A	H	H	H	H	H	H	H	H	H	H	B	H	A	A	H	H	H	H	B	B	B	B	B	B
F2_00807	A	A	A	A	A	A	A	A	A	A	A	A	A	A	H	H	A	A	A	A	A	A	B	B	B	B	B	B	H	H	H	A	H	H	H	B	B	B	B	A	A	A	H	H	H	B	H	H	H
F2_00808	H	H	H	H	B	H	H	A	H	H	H	H	H	H	H	H	H	H	H	H	H	A	H	H	H	H	H	A	A	A	A	A	A	A	A	A	A	A	A	A	A	A	A	H	H	H	H	H	H
F2_00809	H	H	B	B	B	B	B	B	B	B	B	H	H	H	A	A	A	H	H	H	H	H	H	H	H	H	H	H	H	H	H	H	H	H	H	H	H	H	H	H	H	H	H	H	A	A	A	A	A
F2_00810	B	B	B	B	B	B	B	B	B	B	B	B	H	H	H	A	A	H	B	B	B	B	H	H	H	B	B	B	B	B	B	H	H	H	H	H	H	H	H	H	H	H	H	B	H	H	H	H	H
F2_00811	B	B	H	A	A	A	A	A	A	A	A	H	B	B	B	B	B	B	B	B	B	B	H	H	H	H	H	H	B	B	H	H	H	B	B	B	H	A	A	A	A	A	A	H	H	H	H	H	H
F2_00812	A	A	A	A	A	H	H	H	H	H	H	H	A	A	A	H	H	H	A	A	A	A	H	H	H	H	H	H	H	H	H	H	H	H	H	A	A	A	A	A	A	A	A	A	B	B	B	B	H
F2_00813	B	B	H	H	H	H	H	A	A	A	A	H	B	H	H	H	H	H	H	H	H	B	H	A	A	A	A	A	A	A	A	A	A	B	H	H	H	A	H	H	H	A	A	H	H	H	H	H	A
F2_00814	H	B	B	B	B	B	B	H	H	H	H	B	B	B	H	H	H	H	H	B	B	B	B	B	B	H	H	H	H	H	H	A	A	H	B	B	B	B	H	H	H	H	H	H	A	A	A	A	A
F2_00815	H	H	H	H	H	H	H	H	H	H	H	B	B	B	B	H	H	H	H	H	B	B	H	B	B	B	B	B	B	B	B	B	B	B	B	B	B	B	H	B	B	H	H	B	B	H	H	H	H
F2_00816	H	H	H	B	B	B	B	B	B	B	B	B	B	B	B	B	B	B	B	B	B	B	H	H	A	A	H	H	H	H	H	H	H	A	H	H	B	B	B	B	B	B	H	H	H	H	H	H	H
F2_00817	H	H	H	H	H	H	H	H	B	B	B	A	A	A	A	A	A	A	A	A	A	A	B	B	B	H	H	H	H	H	H	A	A	H	H	H	A	A	H	B	B	H	H	H	A	A	A	A	A
F2_00818	H	H	H	H	H	H	H	H	H	H	A	B	B	B	H	H	A	A	H	H	H	B	H	H	A	A	A	A	A	A	A	A	A	B	B	B	B	B	B	B	B	B	B	B	B	B	B	B	B
F2_00819	A	H	H	B	B	B	H	A	A	A	A	H	H	H	H	H	H	H	H	H	H	H	H	H	H	H	H	H	H	H	H	H	B	B	B	B	H	H	H	B	B	B	B	B	B	B	H	H	H
F2_00820	B	H	A	A	A	A	A	A	A	A	A	H	H	H	H	H	B	B	H	H	H	H	A	A	H	B	B	H	H	H	H	H	H	A	A	A	H	H	H	H	H	H	H	A	H	H	H	H	B
F2_00821	A	A	A	H	H	H	H	H	H	H	H	H	B	B	B	B	B	B	B	B	B	B	A	A	A	A	H	H	H	B	B	B	B	H	H	H	H	H	H	H	A	A	H	H	B	A	A	A	A
F2_00822	B	H	H	H	H	H	B	B	B	B	B	H	H	H	H	H	H	H	H	H	H	H	H	H	H	H	H	B	A	A	A	A	A	B	H	H	H	H	H	H	H	H	H	H	A	A	A	A	A
F2_00823	H	H	H	H	H	B	B	H	H	H	H	H	H	H	H	H	H	H	A	A	A	A	B	B	B	H	B	H	H	H	H	H	H	H	H	H	H	H	A	A	A	H	H	H	H	H	H	A	H
F2_00824	A	H	H	H	H	H	H	A	A	A	H	B	H	B	B	B	H	H	H	H	H	H	H	H	H	B	H	H	H	A	H	H	H	H	H	H	H	H	H	H	H	H	H	H	H	H	H	H	H
F2_00825	H	H	H	H	H	H	H	B	B	B	B	H	H	H	H	H	H	H	H	H	H	H	A	A	H	H	H	H	H	H	H	H	A	H	H	H	H	H	H	H	H	H	H	H	B	H	H	H	H
F2_00826	A	A	A	A	A	A	A	A	H	H	H	H	H	H	H	H	H	H	H	H	A	A	B	B	H	H	H	H	H	H	H	H	B	A	A	A	A	A	A	A	H	H	H	H	A	A	A	A	A
F2_00827	H	H	H	H	H	B	B	B	B	H	A	H	H	H	H	H	A	A	A	A	A	A	A	A	H	A	A	A	A	A	H	H	H	H	H	H	H	H	H	A	A	A	H	H	A	A	A	A	H
F2_00828	B	B	B	B	B	B	B	B	B	H	H	A	A	A	A	A	H	H	H	H	H	H	H	H	H	H	H	H	H	B	H	H	H	A	A	A	A	A	A	A	A	A	H	H	B	B	B	B	B
F2_00829	B	B	B	H	H	H	H	H	H	H	H	A	A	H	H	H	B	B	B	B	B	B	B	B	B	B	B	B	B	B	B	B	B	H	H	H	H	H	H	H	H	H	H	H	A	A	A	A	A
F2_00830	B	B	B	B	B	B	B	H	B	B	B	B	H	H	H	H	H	H	A	A	A	A	H	A	A	A	H	H	H	H	H	H	H	B	B	B	B	H	H	H	H	H	H	H	H	B	B	B	B
F2_00831	H	B	B	B	H	H	H	B	B	B	B	H	H	H	H	H	H	H	H	H	H	H	H	H	B	B	B	B	B	B	B	B	B	B	B	B	B	B	H	A	A	A	H	H	H	H	B	B	B
F2_00832	H	H	H	H	H	H	H	B	B	H	H	H	H	H	A	H	B	B	B	B	B	B	H	H	H	H	B	B	B	B	B	B	B	H	H	H	H	A	A	H	H	H	H	H	H	H	H	H	H
F2_00833	B	B	B	H	H	H	H	H	H	H	H	H	H	H	H	H	H	H	H	H	H	H	B	B	B	B	B	B	B	B	H	H	H	B	B	B	H	H	H	H	H	H	H	H	H	H	H	B	B
F2_00834	B	B	B	H	H	H	H	B	B	H	A	H	H	H	H	A	A	H	H	H	H	H	H	H	A	A	H	H	A	A	A	H	H	H	H	H	H	H	A	A	H	H	H	H	H	H	H	B	B
F2_00835	H	H	H	B	B	B	B	B	B	B	B	H	H	A	A	A	A	A	H	H	A	A	A	A	A	A	A	A	A	A	H	H	H	H	H	B	H	H	H	B	B	B	B	B	H	H	H	B	B
F2_00836	H	A	A	A	H	H	H	H	B	H	H	H	H	A	A	A	A	A	A	A	A	A	H	B	H	H	B	B	B	B	H	H	H	H	H	H	H	H	H	H	H	B	B	H	H	H	H	H	H
F2_00837	B	B	B	H	H	H	H	H	H	H	H	A	A	A	A	A	A	A	H	H	H	H	B	B	B	B	B	H	H	H	H	H	H	H	H	H	H	H	H	A	A	A	A	H	A	A	A	A	A
F2_00838	A	A	A	A	A	A	A	A	H	H	H	A	A	A	A	H	H	H	H	H	H	H	H	H	H	H	H	H	H	A	H	H	B	A	A	A	A	A	A	A	A	A	A	A	H	H	A	A	A
F2_00839	A	A	A	A	H	H	A	A	A	A	A	A	H	H	H	H	H	H	H	H	H	H	H	H	H	H	H	H	H	A	A	A	A	A	A	A	H	H	H	H	H	H	A	A	H	H	B	B	B
F2_00840	H	H	H	H	H	A	A	A	A	A	A	B	H	H	H	H	H	A	H	H	H	A	B	B	B	B	B	B	H	H	H	H	H	B	B	B	B	B	H	A	B	B	B	B	A	A	A	A	H
F2_00841	B	B	B	B	B	B	B	B	B	B	B	A	A	A	A	A	H	H	H	H	H	H	A	A	A	A	H	H	H	H	H	H	H	B	B	B	B	B	B	B	B	H	H	H	A	H	H	H	B
F2_00842	H	H	A	H	H	H	H	H	H	A	A	B	B	B	B	H	H	H	H	H	H	H	B	B	H	H	H	B	B	B	B	B	B	B	B	B	H	H	H	H	H	H	A	A	A	A	H	H	H
F2_00843	A	A	A	A	A	A	A	A	A	A	A	H	H	H	H	H	H	B	B	B	B	B	H	A	H	H	H	H	H	H	H	H	H	B	B	B	B	H	H	B	B	B	B	B	H	H	H	H	H
F2_00844	H	H	B	H	H	H	H	H	H	H	H	A	A	A	A	A	A	A	H	H	H	H	A	H	H	H	B	H	A	A	A	A	A	B	B	B	B	B	B	B	B	B	B	H	H	H	H	H	H
F2_00845	H	H	H	B	H	H	H	H	H	B	B	B	H	H	H	H	H	H	H	H	H	H	A	A	A	A	A	A	H	B	B	B	B	H	H	H	H	H	H	H	H	H	H	H	H	A	A	A	A
F2_00846	H	H	H	H	H	H	H	H	H	H	H	H	H	H	B	B	B	B	H	H	H	H	B	B	H	B	B	B	B	B	B	B	B	A	A	A	A	H	H	H	H	H	H	H	B	B	B	B	B
F2_00847	A	A	A	A	A	A	A	A	A	A	H	B	B	H	H	H	H	H	H	H	H	H	A	H	H	H	H	H	H	H	H	H	H	H	B	B	H	H	H	H	H	H	H	B	H	H	H	H	A
F2_00848	H	H	H	H	H	H	H	H	H	H	H	H	H	H	H	B	B	H	H	A	A	A	B	B	B	H	H	H	H	H	H	H	H	H	H	H	H	H	H	H	H	H	H	H	H	H	H	H	H
F2_00849	A	A	A	A	A	A	A	H	H	H	H	A	A	A	A	A	A	A	H	H	H	H	A	H	H	H	H	H	H	H	H	H	H	B	H	H	H	A	A	A	A	A	A	A	H	H	A	A	A
F2_00850	A	A	A	A	H	A	A	A	A	A	A	B	B	B	B	B	B	B	H	H	H	H	H	H	A	A	A	A	A	H	H	H	H	B	B	B	B	B	B	B	A	A	H	H	A	H	H	H	H
F2_00851	H	B	B	B	B	B	B	B	B	B	H	H	A	A	A	A	A	H	H	H	H	H	A	A	A	A	A	A	H	A	A	A	A	B	B	B	B	B	B	B	B	B	H	H	A	H	H	H	H
F2_00852	B	B	B	H	H	H	A	A	A	A	A	B	H	H	H	B	B	B	B	B	B	B	A	A	A	H	H	H	H	H	H	H	H	B	B	H	H	H	H	H	H	B	H	H	H	H	H	H	H
F2_00853	B	H	H	H	H	A	A	A	A	A	A	B	B	B	B	B	B	H	H	H	H	B	H	H	H	H	H	H	H	H	H	H	H	A	A	A	A	A	A	H	H	H	H	B	B	B	B	B	B
F2_00854	H	A	A	A	B	B	B	B	B	B	B	A	A	H	H	H	B	B	B	B	B	B	H	H	H	H	B	B	B	B	H	H	B	B	B	H	H	H	H	H	H	H	B	B	B	B	B	B	H
F2_00855	B	B	B	H	H	H	H	A	A	A	A	B	B	B	B	B	B	B	B	B	B	B	H	H	H	H	H	H	H	H	H	H	A	B	B	H	A	A	H	H	H	B	B	B	H	H	H	H	H
F2_00856	H	H	H	H	H	H	H	H	H	H	B	H	H	H	H	H	H	H	A	A	A	A	H	H	B	H	H	H	H	H	H	H	B	A	A	A	A	A	A	A	A	A	A	A	A	A	A	A	A
F2_00857	H	H	A	A	A	H	B	B	B	B	B	H	H	H	H	H	H	H	H	H	H	H	B	H	A	H	H	A	A	A	A	A	A	A	A	H	H	B	B	H	H	H	H	H	B	H	H	H	B
F2_00858	B	B	H	H	H	H	H	H	H	H	H	H	H	H	H	H	H	H	H	H	H	A	H	A	A	A	H	H	H	A	A	A	H	B	B	B	B	H	H	H	H	H	H	A	A	A	A	A	A
F2_00859	H	B	H	H	H	H	H	A	A	A	A	H	H	B	B	B	B	B	B	B	B	B	B	B	B	B	B	B	B	B	B	H	H	H	B	B	H	H	H	H	H	H	H	H	H	H	H	H	H
F2_00860	A	A	A	A	A	A	H	H	H	H	H	B	H	H	H	H	H	B	B	B	B	B	B	B	B	B	B	B	B	B	H	B	B	B	B	B	B	B	B	H	H	B	B	B	H	H	H	B	B
F2_00861	H	H	H	H	H	B	B	H	H	H	A	A	A	H	H	H	A	H	B	B	B	B	H	H	H	H	H	H	H	H	H	B	H	H	H	H	A	A	H	H	H	H	H	H	B	H	H	H	H
F2_00862	B	B	B	B	B	B	B	B	B	B	B	H	H	A	A	A	A	A	A	A	A	H	A	A	A	A	A	A	A	A	A	H	H	A	H	H	H	H	H	H	H	H	H	H	H	H	H	A	A
F2_00863	H	A	A	A	A	A	A	A	A	A	A	A	A	A	H	H	A	A	H	H	H	H	H	H	A	A	A	A	A	H	H	H	H	A	H	H	H	H	H	H	H	H	H	A	H	H	H	H	H
F2_00864	H	H	H	H	H	H	H	H	H	H	B	H	H	B	B	H	H	H	H	H	H	B	A	H	H	A	A	A	A	A	A	A	H	A	A	A	A	A	A	A	A	A	A	H	A	A	A	A	A
F2_00865	A	A	A	A	A	A	A	A	A	A	A	H	B	B	B	B	B	B	B	B	B	B	B	B	B	H	H	H	H	H	H	B	H	B	B	B	B	B	B	B	B	B	B	B	H	H	H	H	H
F2_00866	H	H	H	A	A	A	A	A	A	H	H	H	H	H	H	H	A	A	H	H	H	H	A	A	A	A	H	H	A	A	A	A	A	A	A	H	H	H	A	A	A	A	A	A	H	H	H	H	H
F2_00867	B	B	B	B	B	B	B	B	H	H	H	H	H	H	H	H	H	H	H	H	H	A	H	A	A	A	A	H	H	H	H	A	A	H	B	B	B	B	B	B	H	H	H	H	B	B	B	B	H
F2_00868	A	A	H	H	H	B	B	B	B	H	H	H	H	H	H	H	H	A	A	A	A	A	B	B	B	H	A	A	H	H	H	H	H	H	H	H	H	H	B	A	A	A	A	H	B	B	B	B	B
F2_00869	H	H	A	A	A	H	B	B	B	B	B	B	H	H	H	H	H	H	H	H	H	H	A	H	H	H	H	A	H	H	H	H	H	H	A	A	A	A	A	A	A	H	H	H	B	B	H	H	H
F2_00870	B	B	H	A	A	A	A	A	A	A	H	H	H	H	H	H	H	H	H	H	H	H	H	H	H	H	H	B	B	B	H	H	H	B	B	B	B	B	B	B	H	A	A	H	H	H	A	A	A
F2_00871	B	B	B	B	A	A	A	H	H	H	A	H	H	H	B	B	B	B	B	B	B	B	H	H	H	H	H	H	H	H	H	H	B	H	H	H	H	H	H	H	H	H	H	H	H	B	B	B	B
F2_00872	B	B	B	B	B	B	B	B	B	B	B	B	B	B	H	H	A	A	A	A	A	A	H	H	B	H	H	H	H	H	H	H	H	H	H	H	H	H	H	A	A	A	A	A	H	H	H	A	H
F2_00873	H	H	H	H	H	H	H	A	A	A	A	H	B	B	B	B	B	B	H	H	H	H	H	H	H	H	H	H	H	H	H	H	H	B	B	H	H	H	H	H	A	A	H	H	H	H	A	A	A
F2_00874	B	B	B	H	H	H	A	A	A	A	H	A	A	H	H	H	H	H	H	H	H	H	H	H	H	H	H	H	H	H	H	H	B	H	H	H	H	H	H	H	H	H	H	H	B	B	B	B	B
F2_00875	A	A	H	H	H	H	H	H	B	B	B	H	B	B	B	B	B	B	H	H	H	H	B	H	H	A	A	A	A	A	B	B	B	B	B	H	H	H	H	B	B	H	H	H	H	H	H	H	B
F2_00876	A	H	H	H	H	A	A	A	A	A	A	B	H	H	H	A	A	A	A	A	A	A	A	A	A	A	A	A	H	H	A	H	H	B	B	B	H	H	H	A	A	A	A	A	B	B	B	B	H
F2_00877	A	A	A	A	A	A	A	A	H	H	H	A	A	A	A	A	A	A	A	A	A	A	A	A	A	A	H	H	A	A	H	H	A	H	H	A	A	A	A	A	A	A	A	H	H	H	H	H	B
F2_00878	H	H	A	H	H	A	A	A	H	A	A	H	H	H	H	H	H	H	H	H	H	H	H	H	A	A	H	H	H	H	A	A	H	A	A	H	H	B	B	B	B	H	H	H	H	H	H	H	H
F2_00879	H	H	H	H	H	H	H	H	B	B	H	A	A	A	A	A	A	A	H	A	A	H	H	B	B	B	B	B	B	B	B	B	B	H	H	H	B	B	B	B	B	B	B	B	H	H	H	H	H
F2_00880	B	B	B	B	B	B	B	B	H	H	H	H	H	H	A	A	A	A	A	H	B	H	A	A	A	H	H	H	H	H	H	B	B	H	A	A	A	A	A	A	A	A	A	A	H	H	H	H	H
F2_00881	H	H	H	B	B	B	B	B	B	B	B	B	B	B	B	B	B	H	H	H	A	A	B	H	H	H	H	H	H	H	H	B	B	B	B	B	B	B	B	H	H	A	A	A	H	B	B	H	H
F2_00882	B	B	B	B	B	H	H	H	H	B	B	H	H	H	H	H	H	H	A	A	H	H	H	B	B	B	H	H	H	H	B	B	B	H	H	H	H	H	H	H	B	B	B	B	A	A	A	A	A
F2_00883	H	A	A	A	A	A	A	B	H	H	H	B	B	B	B	B	B	B	B	B	B	B	H	H	H	H	H	H	B	B	B	B	B	H	H	H	H	H	H	H	H	H	H	B	B	B	B	H	H
F2_00884	H	H	H	H	H	H	H	H	H	H	H	H	B	B	B	B	H	H	H	H	H	H	A	A	A	A	A	A	A	H	H	H	H	H	H	H	H	H	H	H	H	H	H	H	B	B	B	H	H
F2_00885	A	A	A	A	H	H	H	H	B	B	B	B	B	B	B	B	B	B	B	B	B	H	A	A	A	A	A	H	B	H	H	B	B	A	A	A	A	H	H	H	A	A	A	A	H	H	A	A	H
F2_00886	H	H	A	H	H	H	H	H	H	A	B	H	H	H	A	A	A	A	A	A	A	A	H	H	H	H	H	H	H	H	H	H	H	H	H	H	H	H	H	H	A	H	H	H	A	A	A	A	H
F2_00887	H	H	H	H	B	B	B	B	B	B	B	A	A	A	A	A	A	A	A	A	A	A	H	H	H	H	H	A	B	B	B	H	H	B	H	H	H	H	H	H	H	H	H	H	A	A	A	A	A
F2_00888	H	H	H	H	H	A	A	A	A	H	H	B	B	H	H	H	H	H	H	H	H	H	H	H	B	B	B	B	B	H	H	A	A	H	H	H	H	H	H	H	H	H	H	H	B	B	B	B	H
F2_00889	A	A	H	H	B	B	B	B	B	B	B	A	A	A	A	A	H	H	H	H	H	H	A	A	A	A	A	A	A	A	A	A	A	H	H	H	A	H	B	B	A	H	H	H	H	H	H	H	H
F2_00890	B	B	H	H	B	B	B	B	B	B	B	A	A	A	B	B	B	B	B	B	B	B	B	B	B	B	B	B	B	B	B	B	B	B	B	B	B	B	B	H	H	H	H	H	H	H	H	H	H
F2_00891	H	H	H	H	H	H	H	H	B	H	H	B	B	B	B	B	B	B	B	B	B	B	H	H	A	A	A	A	A	A	H	A	A	B	B	B	B	H	H	B	B	B	B	B	A	H	H	A	A
F2_00892	B	B	B	B	B	B	B	B	B	B	B	B	B	B	H	H	H	H	H	H	H	H	B	B	B	B	B	H	H	H	H	H	H	H	H	B	B	B	B	B	B	B	B	B	H	H	H	H	H
F2_00893	H	H	H	B	B	B	B	B	B	H	H	H	A	H	H	H	H	H	H	H	H	H	A	A	A	H	B	B	B	B	B	B	B	H	H	A	A	A	A	A	A	A	A	A	B	B	B	B	B
F2_00894	B	B	B	H	H	H	A	A	A	A	A	B	B	B	H	B	B	B	H	H	H	H	A	H	H	H	H	H	H	H	H	H	H	H	A	A	H	H	H	B	B	H	A	A	H	H	H	H	H
F2_00895	A	A	A	A	H	H	B	H	H	H	H	H	H	H	H	A	A	H	H	H	B	B	B	H	H	H	H	H	H	H	H	H	H	H	H	H	H	B	B	B	B	B	B	B	A	A	A	A	A
F2_00896	H	H	A	A	A	A	B	B	B	B	B	A	A	A	A	A	A	A	A	A	A	A	B	B	H	B	B	H	H	H	H	B	B	H	H	H	H	A	A	A	A	A	A	A	B	B	B	B	B
F2_00897	H	H	A	A	A	A	B	B	H	H	H	A	H	H	H	H	H	H	H	H	H	H	H	H	H	A	A	A	A	A	A	A	A	A	H	H	H	H	H	H	H	H	H	H	H	H	H	H	H
F2_00898	H	A	A	H	H	H	H	H	H	A	A	H	H	H	H	H	H	A	H	H	H	H	H	H	H	H	H	B	H	H	H	H	H	A	A	A	A	A	H	H	H	H	H	H	H	H	H	H	H
F2_00899	A	A	A	H	A	A	A	A	A	A	B	B	H	H	H	H	H	H	H	A	A	A	H	B	B	H	H	H	H	H	H	H	H	H	H	H	H	H	H	H	H	H	H	H	H	H	H	H	H
F2_00900	B	B	B	B	H	H	H	H	H	H	H	H	H	H	H	H	H	H	H	H	H	H	A	A	A	H	H	H	B	B	B	B	B	H	H	H	A	A	A	A	H	H	B	H	H	H	H	H	A
F2_00901	B	B	B	B	B	B	B	B	B	B	B	H	A	H	H	H	H	H	H	H	H	B	H	H	H	H	H	H	H	H	H	H	H	A	A	A	A	A	H	H	H	H	H	H	B	B	B	B	B
F2_00902	B	H	H	H	H	H	H	B	B	B	B	H	H	H	H	H	B	B	H	H	H	H	H	H	H	H	H	H	H	B	B	B	B	B	B	B	B	B	B	B	B	B	H	H	H	H	H	H	H
F2_00903	B	H	B	H	H	H	H	H	H	H	H	A	A	A	H	H	H	H	H	H	H	H	B	H	H	H	H	B	H	H	H	H	H	H	A	A	A	A	A	H	H	H	B	B	A	H	H	H	A
F2_00904	B	H	H	H	B	A	A	A	A	A	A	B	B	H	H	H	H	H	H	H	H	H	B	B	H	H	H	H	H	H	H	A	A	A	H	A	H	H	H	H	H	H	H	H	H	A	A	A	A
F2_00905	H	H	H	H	H	H	H	B	B	B	B	A	A	A	H	H	A	A	A	H	H	H	A	A	A	A	A	H	H	H	H	H	H	A	H	H	H	H	H	H	H	H	H	A	H	H	H	H	H
F2_00906	A	A	H	H	B	B	B	B	H	H	H	H	H	H	H	H	H	H	H	H	H	H	A	A	A	A	A	A	A	A	A	A	A	H	H	A	A	H	H	H	H	B	B	B	B	H	H	H	H
F2_00907	B	B	B	H	H	B	H	H	H	H	H	H	B	H	H	H	A	A	A	A	A	H	A	A	H	A	H	B	B	B	B	H	H	A	A	A	A	A	A	A	A	H	B	B	A	A	A	A	A
F2_00908	H	H	H	H	H	B	H	B	B	B	H	A	A	A	A	A	A	A	A	A	A	A	H	H	H	H	H	H	H	A	A	A	A	H	H	H	H	H	H	H	H	A	A	A	A	H	H	H	H
F2_00909	H	H	A	A	A	A	A	A	H	H	H	B	B	B	H	H	H	H	H	H	H	H	B	B	B	B	B	B	H	H	H	A	A	A	A	A	A	A	A	A	A	A	A	H	A	A	A	A	A
F2_00910	H	A	A	A	H	H	H	H	H	H	H	A	H	H	H	H	B	B	B	B	B	B	H	B	B	B	B	B	B	B	B	H	A	H	B	H	H	H	H	H	B	H	H	A	H	H	H	H	H
F2_00911	A	A	A	A	A	H	H	B	B	B	B	B	B	B	H	H	H	H	H	H	H	A	H	H	A	A	H	H	H	H	H	H	B	H	A	B	H	H	H	H	A	H	H	H	H	H	H	H	H
F2_00912	H	H	H	A	H	H	H	H	B	B	B	H	H	H	H	H	H	B	B	B	B	B	H	H	A	H	H	H	H	H	H	B	B	A	A	A	A	A	A	A	A	A	A	H	H	H	H	H	H
F2_00913	H	H	H	H	H	H	H	H	H	H	H	H	H	H	H	H	H	A	A	H	A	A	A	A	A	A	A	H	H	H	B	B	H	H	H	H	H	H	H	H	H	H	H	H	B	B	B	B	B
F2_00914	H	B	B	B	B	B	B	B	H	H	H	H	B	B	B	B	B	B	B	B	B	B	H	A	H	A	A	A	A	A	H	H	H	H	H	H	H	H	H	H	H	H	H	H	A	A	A	A	A
F2_00915	H	H	A	H	H	H	H	H	H	H	H	A	A	A	A	A	H	H	H	A	A	A	B	B	B	B	B	B	B	B	B	B	B	A	A	A	A	A	A	A	A	B	B	B	A	A	A	A	A
F2_00916	H	A	H	H	H	H	H	H	H	B	B	H	H	H	H	H	H	H	H	H	H	H	A	H	A	A	A	A	A	A	A	H	H	A	A	A	A	A	H	B	B	B	B	B	H	H	H	H	H
F2_00917	B	H	H	H	H	H	H	H	A	A	H	B	B	B	B	B	B	H	H	H	H	H	H	H	H	H	H	H	H	H	H	H	H	H	H	H	A	A	A	A	A	H	H	H	A	H	H	B	B
F2_00918	H	H	H	H	H	B	B	B	B	B	B	A	A	A	A	A	A	A	A	H	H	H	B	H	H	H	H	H	H	H	H	H	H	H	A	A	A	A	A	H	H	H	H	B	B	B	B	B	B
F2_00919	B	B	B	B	B	B	B	B	B	B	B	A	H	A	H	B	B	B	B	H	H	H	B	B	B	B	B	B	H	H	B	B	B	A	A	A	A	A	A	A	A	A	A	A	H	B	B	B	B
F2_00920	H	H	H	H	B	B	B	B	B	B	H	A	A	H	H	H	H	H	H	H	H	H	H	H	H	H	H	H	H	H	A	A	A	H	H	A	A	A	A	A	A	A	A	A	A	H	H	H	H
F2_00921	A	A	A	A	A	A	A	A	H	H	H	H	H	H	H	H	H	H	H	H	H	H	B	B	B	B	B	B	B	B	H	B	B	A	A	A	A	H	A	A	A	H	H	H	A	H	H	H	H
F2_00922	B	B	B	B	B	A	A	A	A	A	A	H	H	H	H	H	H	B	B	B	H	H	H	A	A	A	A	A	A	H	H	H	H	B	B	B	B	B	B	B	B	B	B	B	B	B	B	B	B
F2_00923	H	B	B	B	B	B	B	H	H	H	H	H	H	H	H	H	H	H	H	H	H	H	B	B	B	H	H	H	H	H	H	H	H	H	H	H	H	H	H	H	H	H	H	H	H	H	H	H	H
F2_00924	H	H	H	H	H	H	H	H	B	B	B	A	A	A	A	A	A	A	A	A	A	A	A	H	A	A	A	A	A	A	H	H	H	A	A	A	A	A	A	A	A	A	A	A	B	H	H	H	H
F2_00925	H	H	H	H	A	A	A	A	A	A	A	H	H	H	H	H	H	H	A	A	A	A	H	H	A	A	A	A	A	A	A	A	H	A	A	A	A	H	A	H	H	H	H	H	B	B	B	B	B
F2_00926	H	H	H	H	H	H	H	H	H	H	H	A	A	A	A	A	A	A	A	H	H	H	B	B	B	B	B	B	B	B	B	H	H	H	B	B	H	H	H	H	H	H	H	H	H	H	H	H	B
F2_00927	H	B	B	H	H	H	H	H	H	H	H	A	A	A	A	A	A	A	A	A	A	A	H	H	H	H	H	H	B	B	B	B	B	A	A	A	A	A	A	A	A	A	A	A	B	H	H	H	H
F2_00928	H	H	H	H	H	B	B	B	B	B	B	A	A	H	H	A	A	A	A	A	A	A	A	A	H	H	H	H	A	H	H	B	B	H	H	H	H	H	H	H	H	A	A	A	H	H	H	B	H
F2_00929	H	H	B	B	B	B	H	H	H	H	H	H	H	B	H	H	H	H	A	A	A	A	H	B	B	B	B	B	B	B	B	B	H	A	A	H	H	H	A	A	H	H	H	H	A	A	A	A	H
F2_00930	H	H	H	B	H	H	H	H	H	H	H	H	H	A	H	H	B	B	H	H	H	H	H	A	A	A	A	H	H	H	H	H	H	H	H	H	B	B	B	B	B	H	H	H	B	B	B	B	B
F2_00931	A	A	A	A	A	A	A	A	A	A	A	H	H	H	H	H	H	H	H	H	H	B	B	B	B	B	B	H	H	H	H	H	A	A	A	A	A	A	A	A	A	A	A	A	H	H	H	H	H
F2_00932	H	H	H	H	H	H	H	H	H	H	H	H	H	H	H	H	B	B	B	H	B	B	A	A	A	A	A	H	H	H	H	H	H	H	H	H	H	H	B	B	B	B	B	B	A	A	A	A	A
F2_00933	B	B	B	B	H	H	A	A	A	A	H	H	H	H	H	B	B	B	B	B	B	B	B	B	B	B	B	B	B	B	B	B	B	H	H	H	A	A	A	A	A	H	H	H	A	A	A	A	A
F2_00934	A	A	A	A	H	H	H	H	H	A	A	B	B	B	B	B	H	H	B	B	H	H	A	A	A	A	A	H	H	H	A	H	H	A	H	B	B	B	B	B	B	B	B	B	B	H	H	H	B
F2_00935	H	H	H	H	H	H	H	A	A	H	H	H	H	H	H	H	H	H	H	H	H	H	B	B	B	B	B	B	B	H	B	B	B	H	H	H	H	B	H	H	H	H	H	H	H	H	H	B	B
F2_00936	A	A	A	H	H	H	H	H	B	B	B	H	H	H	H	H	H	H	H	H	H	H	H	H	H	H	H	H	H	A	A	A	H	B	B	B	B	B	B	H	H	H	H	H	A	H	H	H	A
F2_00937	H	B	B	B	B	H	H	H	H	H	H	B	H	A	A	A	A	A	A	A	A	A	A	A	A	A	A	H	H	H	H	H	H	A	A	A	H	A	A	A	H	H	H	H	A	A	A	A	A
F2_00938	B	B	B	H	A	H	H	A	A	A	A	A	H	H	H	H	H	H	H	H	H	H	B	H	H	A	A	A	H	H	H	H	H	A	A	A	A	H	H	H	H	H	B	B	B	B	B	B	B
F2_00939	A	A	A	A	A	A	A	A	A	H	B	A	A	A	A	A	A	A	H	H	H	H	H	B	H	H	H	H	H	H	H	H	H	A	A	A	A	A	A	H	H	H	A	A	H	H	A	A	A
F2_00940	B	B	B	H	H	H	H	H	A	A	H	H	H	H	H	H	H	H	H	H	H	H	A	A	A	A	A	A	A	A	A	A	A	A	A	A	H	H	H	H	H	B	B	B	H	H	H	H	H
F2_00941	H	H	H	H	A	A	A	H	H	H	H	A	A	A	A	A	A	H	A	H	H	H	H	A	A	A	A	H	H	H	H	B	H	B	B	B	B	B	B	B	B	B	B	B	H	H	H	H	H
F2_00942	B	B	B	H	H	H	H	H	A	H	H	H	H	H	H	H	B	B	B	B	B	B	B	B	B	B	B	B	B	B	B	B	B	A	A	A	A	A	A	B	B	B	B	B	H	A	A	A	A
F2_00943	H	H	H	H	A	A	A	A	A	H	A	H	H	H	H	A	A	A	A	A	A	A	H	H	H	H	H	H	H	H	H	H	A	H	H	H	H	H	H	H	H	H	H	A	H	A	A	A	A
F2_00944	H	H	H	H	H	H	H	H	H	H	H	A	A	A	A	A	H	H	H	H	H	B	H	H	H	H	H	A	A	H	H	A	H	H	H	H	H	H	H	H	H	B	B	B	H	H	H	H	H
F2_00945	H	H	H	H	H	H	H	H	H	H	H	H	B	B	B	B	B	B	B	B	B	B	A	A	A	A	A	A	H	H	H	H	H	H	H	A	A	A	H	B	B	B	H	H	H	H	H	H	H
F2_00946	A	A	A	A	A	A	A	A	A	A	A	B	B	B	B	H	B	B	B	B	B	B	H	B	B	B	B	B	B	B	B	B	B	B	B	B	B	H	H	H	H	A	A	A	B	B	B	B	B
F2_00947	A	A	A	A	A	A	A	A	A	H	A	A	A	A	H	H	H	H	H	B	B	B	H	H	B	B	B	B	B	B	B	B	B	H	H	B	B	H	B	B	B	H	H	H	B	B	B	B	B
F2_00948	B	B	H	A	H	H	H	A	A	A	A	H	H	H	H	H	H	H	H	H	H	H	H	H	H	B	B	B	B	H	H	H	H	H	H	H	H	B	B	B	B	B	B	B	H	H	H	H	H
F2_00949	H	H	H	H	H	H	H	H	H	H	H	A	H	H	H	H	B	B	B	B	B	B	A	A	A	A	A	B	B	B	B	B	B	H	A	A	A	H	H	H	H	H	H	H	A	H	H	H	B
F2_00950	B	B	B	B	H	H	H	H	H	H	A	A	A	A	A	A	A	A	A	A	H	H	B	B	B	B	B	B	H	B	B	B	B	A	H	H	H	H	H	H	H	H	B	B	H	H	H	H	H
F2_00951	H	H	H	H	H	H	H	H	A	A	A	A	A	A	B	B	B	B	B	B	B	B	A	H	H	H	H	H	H	H	B	B	B	H	H	H	H	H	H	B	B	B	B	H	A	A	A	H	H
F2_00952	H	H	H	H	H	H	H	H	H	H	H	B	B	B	B	B	B	B	H	A	A	A	B	B	B	H	H	H	H	H	H	H	H	B	B	H	H	H	H	H	H	H	H	H	B	B	B	B	H
F2_00953	A	A	A	A	H	H	H	H	H	H	H	B	B	B	H	H	H	H	H	H	A	A	H	H	H	H	H	H	H	H	H	H	H	B	B	B	B	B	B	B	H	H	H	B	B	B	H	H	A
F2_00954	H	H	H	H	H	H	H	B	B	B	B	B	B	B	B	B	B	B	B	B	B	B	H	H	H	H	H	H	H	B	B	B	B	H	H	H	H	H	A	H	H	H	H	H	H	H	H	H	H
F2_00955	H	H	H	H	H	H	B	B	B	H	H	B	H	H	H	H	A	A	H	H	H	H	H	H	H	H	A	A	A	H	H	B	B	A	A	H	H	H	H	H	H	A	A	A	A	A	A	A	A
F2_00956	B	B	B	B	B	B	B	B	B	H	B	H	H	H	H	H	H	H	H	B	B	B	H	H	B	B	B	B	B	B	H	H	H	H	H	H	H	H	H	H	H	H	H	H	A	A	A	A	A
F2_00957	B	B	B	B	H	H	H	A	A	A	A	H	H	H	H	H	B	B	B	B	B	B	B	B	B	B	B	B	B	B	B	B	B	H	H	A	A	H	H	H	A	A	A	H	A	A	A	A	A
F2_00958	H	H	H	H	H	H	H	H	H	B	B	B	B	H	A	A	A	A	H	H	H	H	H	B	B	B	B	B	B	B	B	H	H	H	H	H	H	B	B	B	B	B	B	B	A	H	H	H	H
F2_00959	A	H	B	B	B	H	H	H	H	B	A	B	B	B	H	H	H	A	A	B	B	B	H	H	H	H	H	H	H	H	H	H	H	B	B	B	B	B	B	B	B	B	B	B	H	B	B	B	H
F2_00960	B	B	B	B	H	H	H	B	B	B	B	H	H	H	H	B	H	H	H	A	A	H	H	H	H	A	H	H	H	H	H	H	H	H	H	H	H	H	H	H	H	H	H	H	B	B	B	H	H
F2_00961	H	H	H	H	H	B	B	B	B	B	B	H	H	H	H	H	H	H	H	H	B	B	B	B	B	B	B	B	B	B	B	H	H	H	H	H	H	H	H	H	H	H	H	B	B	B	B	B	B
F2_00962	H	H	H	H	H	H	H	H	B	H	A	H	H	H	H	H	H	H	H	H	H	B	H	H	H	H	A	A	H	B	H	H	H	B	B	B	B	B	B	B	B	B	B	B	H	A	A	H	H
F2_00963	H	H	H	H	H	H	H	H	H	H	H	A	A	A	A	A	H	H	H	H	H	H	B	B	B	B	B	H	H	H	H	H	H	B	H	H	H	H	H	H	H	H	H	H	B	H	H	H	H
F2_00964	A	A	H	H	B	B	B	B	H	H	H	A	H	H	H	H	H	H	H	H	A	A	H	H	H	H	H	H	H	H	A	H	H	H	H	H	H	H	H	H	H	B	B	B	B	B	B	B	B
F2_00965	B	B	B	B	B	B	B	B	B	B	B	B	H	H	H	H	H	H	A	A	A	A	B	H	H	H	H	H	H	B	B	B	B	B	A	H	B	H	H	A	H	H	H	H	B	H	H	A	H
F2_00966	B	B	B	B	B	B	B	B	B	B	B	H	A	H	H	H	H	H	H	H	H	H	H	H	H	H	H	H	H	H	H	H	B	B	B	B	B	H	H	H	H	H	H	H	B	H	A	A	A
F2_00967	H	H	H	H	H	H	B	B	H	B	B	H	H	H	H	H	H	H	H	H	H	H	A	A	A	H	H	H	B	B	B	H	H	H	B	B	B	B	B	B	B	B	B	B	H	H	H	H	H
F2_00968	A	A	A	A	A	H	H	H	H	H	H	H	H	H	H	A	H	B	B	B	B	H	A	A	A	A	A	B	B	B	B	B	B	H	H	H	H	H	H	H	H	B	B	B	A	A	H	H	H
F2_00969	A	A	A	A	A	H	H	H	H	A	A	A	H	H	H	H	H	H	H	H	H	H	A	A	A	A	A	A	H	H	H	H	A	H	H	H	H	H	H	H	H	H	H	H	H	H	H	H	A
F2_00970	A	A	A	A	H	H	H	H	H	H	H	B	B	B	H	H	B	B	B	B	B	B	H	H	H	H	H	H	H	B	B	B	B	H	H	B	B	B	B	B	H	H	H	A	H	H	H	H	H
F2_00971	H	H	H	H	B	B	B	H	H	H	H	B	H	H	H	H	B	B	B	B	B	B	H	H	H	H	A	H	H	H	A	A	A	B	B	B	B	B	B	B	H	H	H	H	H	H	H	H	B
F2_00972	B	B	B	B	B	B	B	B	B	B	B	H	H	H	H	H	A	A	H	H	H	H	H	H	H	H	H	H	H	A	H	H	H	H	H	H	H	H	H	H	H	H	H	H	A	H	H	H	H
F2_00973	H	H	H	H	H	H	H	H	A	H	H	H	H	H	H	B	B	B	B	H	H	H	B	B	B	B	B	H	H	H	H	H	H	A	A	H	H	H	H	H	H	H	H	H	A	A	H	H	H
F2_00974	B	H	A	A	H	H	H	H	H	H	H	H	A	A	A	H	H	A	A	A	A	A	H	H	H	H	B	B	B	A	A	A	A	B	B	B	H	H	H	H	H	H	H	H	A	A	A	H	H
F2_00975	A	A	A	A	A	A	H	H	H	H	B	B	H	H	H	H	B	B	B	B	B	B	B	B	B	B	B	B	B	B	B	B	B	A	A	A	H	H	H	H	H	H	H	H	H	H	H	H	H
F2_00976	H	H	H	B	B	B	B	H	H	H	H	H	B	B	B	B	B	B	B	B	H	H	H	H	H	H	H	H	H	B	H	H	H	H	B	B	B	B	B	B	H	H	H	H	H	H	H	H	H
F2_00977	A	A	A	A	A	A	A	A	H	H	H	B	B	B	B	H	H	H	H	H	H	H	A	H	H	B	B	B	B	B	B	B	B	A	H	H	H	H	H	A	A	A	A	A	A	A	A	A	A
F2_00978	B	B	B	B	B	B	H	H	H	B	B	H	A	A	A	H	H	A	H	A	A	A	H	H	H	H	H	H	H	B	B	B	B	H	H	H	H	H	H	H	H	H	H	H	A	A	H	H	A
F2_00979	A	A	A	A	A	A	A	A	A	B	B	H	H	H	H	H	H	H	H	H	H	A	H	H	H	H	H	B	B	B	B	B	B	H	H	H	H	H	H	H	H	H	H	H	H	H	H	H	H
F2_00980	B	B	B	H	H	H	H	H	H	A	H	H	B	H	H	H	H	H	H	H	H	H	H	H	H	H	H	H	H	A	B	B	B	A	A	A	H	H	H	H	B	B	B	B	B	B	B	B	B
F2_00981	H	H	H	H	A	A	A	A	A	A	A	A	A	A	A	A	A	H	H	H	H	H	A	A	H	H	H	A	H	H	H	H	A	A	A	A	A	A	A	A	A	A	A	H	H	H	H	H	H
F2_00982	A	A	A	A	A	A	A	A	A	A	A	H	H	H	H	H	H	H	H	H	B	B	H	H	A	A	A	H	H	H	H	H	H	A	A	A	A	A	H	B	H	H	B	B	A	A	A	A	A
F2_00983	H	H	H	H	A	A	A	A	A	A	A	H	H	H	H	H	H	B	H	A	A	A	H	H	B	H	H	A	A	H	H	H	H	A	A	A	A	A	A	A	A	A	A	A	H	H	H	H	H
F2_00984	H	H	H	H	H	H	H	A	H	H	H	A	A	H	B	B	H	H	H	H	H	H	H	B	B	B	B	B	B	B	B	H	H	B	B	B	H	H	H	B	B	B	H	H	A	A	A	H	H
F2_00985	B	B	B	B	B	B	B	B	B	B	B	H	A	A	A	A	A	A	A	B	B	B	H	B	B	B	B	H	H	H	H	H	H	H	H	B	B	B	H	H	H	H	H	H	H	H	H	H	H
F2_00986	H	H	H	H	H	H	H	H	H	H	H	B	B	B	H	H	H	H	A	A	A	A	B	B	H	A	A	A	A	A	A	A	A	B	B	B	B	B	B	B	B	B	B	B	B	B	B	H	H
F2_00987	H	A	A	A	A	A	A	A	A	A	A	H	H	H	H	H	H	H	H	H	A	A	A	H	B	H	H	H	H	H	H	H	H	A	A	A	A	A	A	A	H	H	B	B	A	A	A	A	A
F2_00988	H	A	A	A	A	A	A	A	A	A	A	A	B	B	H	H	H	H	H	H	B	B	H	H	H	H	B	H	A	A	A	A	H	H	B	B	H	H	H	H	H	H	H	H	H	B	H	H	H
F2_00989	H	H	H	H	H	H	H	H	H	H	H	H	H	H	H	H	H	H	H	H	H	H	H	H	H	H	H	A	H	A	A	A	H	H	H	B	B	B	B	B	H	H	H	H	A	A	H	B	B
F2_00990	H	H	H	A	A	A	A	H	H	H	A	H	H	H	H	H	H	H	H	H	A	A	H	H	H	H	B	B	B	B	B	B	B	A	A	A	A	A	A	A	A	A	A	A	H	H	H	H	H
F2_00991	B	B	B	B	B	H	H	H	H	H	H	H	H	H	H	H	H	H	B	B	H	H	A	H	H	H	H	H	H	H	H	B	B	A	H	H	H	H	H	H	H	H	A	A	H	H	H	H	H
F2_00992	A	A	A	A	A	A	A	A	A	A	A	H	H	H	H	H	H	H	B	B	B	B	B	B	H	H	H	H	H	H	H	H	H	H	H	H	H	H	H	H	H	H	H	B	A	A	A	A	A
F2_00993	H	H	H	A	A	H	H	H	H	H	H	H	A	A	A	A	A	A	A	A	A	A	H	H	H	H	H	H	H	H	H	H	B	H	H	H	H	H	H	H	H	B	A	A	A	A	A	A	H
F2_00994	A	H	H	H	H	B	H	B	B	B	B	H	H	H	H	H	H	H	H	H	H	B	H	H	H	B	B	B	H	B	B	B	B	H	H	H	H	H	H	H	B	B	H	H	A	A	A	A	A
F2_00995	H	H	H	H	A	H	H	H	H	H	H	H	B	B	H	H	B	B	H	H	H	H	B	B	H	H	H	H	H	H	H	H	H	A	A	A	A	A	A	H	B	B	B	B	H	H	H	H	H
F2_00996	H	H	H	H	B	B	B	B	B	B	B	H	H	H	H	H	A	A	H	H	H	A	B	B	B	B	B	B	B	B	B	B	B	B	H	B	B	B	B	B	B	B	B	B	A	H	H	H	H
F2_00997	H	A	H	H	H	H	H	A	A	A	A	H	H	H	H	H	H	H	H	H	H	H	H	H	H	H	A	A	A	A	A	A	H	B	H	H	H	H	H	H	H	B	B	B	A	A	A	A	A
F2_00998	H	H	A	A	H	H	H	H	H	H	H	H	A	A	A	A	A	A	A	A	A	A	H	H	H	A	H	H	H	H	H	H	H	A	A	A	A	A	A	H	H	H	A	A	H	H	H	B	B
F2_00999	B	B	H	H	H	H	H	B	B	H	H	A	A	H	H	H	H	A	A	A	A	A	H	H	H	H	A	A	H	H	H	H	H	B	B	H	H	H	H	H	H	H	A	A	A	A	H	A	A
F2_01000	H	H	H	H	H	H	H	H	H	H	A	H	H	H	A	H	H	B	H	H	H	H	A	A	A	A	A	A	A	H	H	H	H	H	H	H	H	H	H	H	A	A	A	A	B	B	B	B	B
F2_01001	A	A	H	H	H	B	B	H	H	A	A	B	B	B	B	H	H	H	H	B	B	B	A	A	H	H	H	A	A	A	A	A	A	B	B	B	B	B	B	B	B	B	B	B	H	H	H	H	H
F2_01002	H	H	H	H	H	H	H	H	H	H	H	H	H	A	A	H	H	H	H	H	H	B	B	B	B	B	B	B	B	H	H	H	H	H	H	H	H	H	H	H	H	H	H	H	H	B	B	B	B
F2_01003	H	H	H	H	H	H	H	H	H	H	H	H	H	A	A	H	A	A	A	A	A	A	A	A	A	A	A	H	A	H	H	A	H	H	H	H	H	H	H	H	H	H	B	B	A	A	A	A	A
F2_01004	B	B	H	H	H	H	H	H	H	A	A	H	H	H	H	H	H	H	H	H	H	H	A	A	A	A	H	H	A	A	A	A	A	H	H	H	H	A	A	H	H	H	H	A	B	B	H	H	H
F2_01005	A	A	H	H	H	H	H	H	A	H	H	A	A	H	H	H	H	H	H	H	H	H	H	H	H	A	A	A	A	A	A	A	A	B	H	H	H	H	H	H	B	B	B	H	B	B	B	B	B
F2_01006	H	B	B	B	B	B	B	B	H	H	H	B	B	B	H	H	B	B	B	B	B	B	H	H	H	H	H	A	A	A	A	A	A	H	H	H	H	H	B	B	B	B	H	H	B	B	B	B	B
F2_01007	B	B	H	H	H	H	B	H	H	H	H	A	A	A	H	B	B	H	H	H	H	H	B	B	B	B	B	B	B	B	B	B	B	A	H	H	H	H	H	B	B	A	H	H	H	H	H	H	B
F2_01008	H	H	H	H	H	H	H	H	H	H	A	H	H	H	H	H	H	A	A	A	A	A	B	H	H	B	B	B	B	B	B	B	B	A	A	H	H	H	B	B	B	B	B	B	B	B	B	H	H
F2_01009	A	A	A	A	A	A	A	A	A	A	H	H	H	H	H	H	A	A	A	A	A	A	A	H	B	B	B	B	B	B	B	B	B	H	B	B	B	B	H	B	B	B	B	B	H	A	A	A	A
F2_01010	H	H	H	H	H	H	H	H	A	A	A	H	H	H	H	H	H	H	H	H	H	B	A	A	A	H	H	H	H	H	B	B	B	A	H	H	H	H	B	H	H	H	H	H	H	H	B	B	B
F2_01011	H	H	B	H	H	H	B	B	B	B	B	H	H	H	H	H	H	H	A	A	A	H	H	A	A	H	A	A	A	A	A	A	H	H	H	H	H	H	H	H	H	H	H	H	A	H	B	B	H
F2_01012	A	A	A	H	A	A	H	H	H	B	B	H	H	H	H	H	H	H	H	B	B	B	A	H	H	B	B	B	B	B	B	B	B	H	A	A	H	H	H	H	A	A	A	H	B	B	B	B	B
F2_01013	B	B	B	B	B	B	B	B	B	B	H	A	A	A	A	A	A	A	A	A	A	A	H	H	H	H	H	H	A	H	H	H	H	H	A	A	H	H	H	H	H	H	A	A	H	H	A	A	A
F2_01014	B	H	H	H	H	H	H	H	A	H	A	B	B	B	B	H	H	H	H	B	H	B	H	H	H	H	H	H	H	H	H	H	H	B	B	B	B	H	H	H	A	A	A	A	H	H	H	H	H
F2_01015	H	H	H	H	H	H	H	H	H	H	H	B	B	B	B	B	B	B	B	B	B	B	H	H	B	B	B	B	B	B	B	B	B	H	A	H	H	H	A	A	A	A	A	A	A	A	H	A	H
F2_01016	H	H	H	B	B	B	H	H	H	H	B	B	B	B	B	H	H	H	B	B	B	B	H	H	H	H	H	H	H	H	B	B	B	B	B	B	B	B	B	B	B	B	B	B	H	B	B	B	H
F2_01017	H	H	H	H	H	H	A	A	A	H	H	B	B	B	B	B	H	H	H	H	A	A	H	H	H	A	H	H	H	A	A	A	A	B	B	B	B	B	B	H	H	H	H	H	A	H	H	H	H
F2_01018	H	H	A	A	A	H	H	A	A	A	A	B	B	B	B	B	B	B	B	B	B	B	A	A	A	A	A	A	H	A	A	A	A	H	H	H	H	H	H	H	A	A	A	H	H	H	H	H	H
F2_01019	H	H	H	H	B	B	B	B	B	B	B	H	H	H	H	H	H	H	H	B	B	H	A	A	H	H	H	H	H	H	H	H	A	H	B	H	H	H	H	B	H	H	H	H	A	A	A	A	H
F2_01020	H	H	A	B	H	H	H	H	H	A	A	B	H	H	B	B	H	H	H	H	H	H	H	H	H	H	H	A	A	A	H	B	B	H	B	B	B	B	B	H	H	H	H	H	A	A	A	A	A
F2_01021	A	A	H	H	B	B	B	B	B	B	B	H	H	H	H	H	A	A	A	A	H	H	H	H	H	H	H	H	H	H	A	A	A	H	H	H	H	H	H	B	B	B	B	B	B	B	B	B	B
F2_01022	B	B	B	B	B	B	B	B	B	B	B	A	A	A	A	A	H	H	A	A	A	H	B	B	B	B	B	B	B	B	B	B	H	H	H	H	H	H	H	H	H	H	H	H	A	A	A	A	A
F2_01023	H	A	A	H	H	H	H	H	B	B	H	H	H	H	A	A	A	H	H	H	H	H	B	B	B	B	B	B	H	H	H	H	H	H	A	A	A	A	A	A	A	A	A	A	A	A	A	A	A
F2_01024	H	A	A	A	H	B	H	H	H	H	H	H	H	H	H	H	H	H	H	B	B	B	B	B	B	B	B	B	B	B	B	B	B	H	H	H	H	H	B	B	B	B	B	B	A	A	A	A	A
F2_01025	A	A	A	H	H	H	H	H	H	B	H	H	H	H	H	H	H	H	H	H	B	B	B	B	B	B	B	B	B	B	B	B	B	B	B	H	H	H	H	H	H	H	H	H	B	B	B	B	B
F2_01026	A	A	A	A	A	A	A	A	H	H	H	H	H	H	H	H	H	H	B	B	B	H	A	A	A	A	A	A	A	A	A	A	A	H	A	A	A	H	H	H	H	H	H	H	B	B	B	B	H
F2_01027	B	B	H	A	A	A	A	H	H	H	H	H	H	H	H	H	H	H	H	H	H	H	H	H	H	H	H	H	H	H	H	H	H	H	H	H	H	H	H	H	H	H	H	H	A	A	H	H	H
F2_01028	A	A	A	A	A	A	A	A	A	H	H	H	H	H	A	A	H	H	B	B	B	B	B	B	H	A	B	B	B	B	B	B	H	H	H	H	H	H	H	H	H	B	B	B	H	H	H	H	H
F2_01029	H	H	H	H	H	H	H	H	H	H	H	H	H	A	A	A	H	H	H	B	H	H	B	B	B	B	B	B	B	B	H	A	A	H	H	H	H	H	H	H	H	H	H	H	A	A	A	H	H
F2_01030	H	H	H	H	H	H	H	H	H	H	H	H	H	H	H	H	H	H	H	H	H	H	H	H	B	B	B	H	A	A	A	A	A	H	H	H	H	B	B	B	B	B	B	B	H	A	H	H	H
F2_01031	A	H	H	H	A	A	A	A	A	H	H	B	B	B	B	B	B	H	B	B	B	B	H	H	H	H	H	H	H	A	A	A	A	A	A	A	H	B	B	B	B	B	H	H	B	B	A	A	H
F2_01032	B	B	B	B	B	B	B	B	B	B	B	A	A	A	A	A	H	H	H	H	H	H	A	H	H	H	H	H	H	H	H	H	A	B	B	B	H	H	H	H	A	A	A	A	H	H	H	A	H
F2_01033	A	A	A	H	H	H	H	H	H	H	H	H	H	H	A	A	A	A	A	A	H	B	H	B	B	B	B	B	B	H	H	H	H	B	B	B	H	H	B	B	B	B	H	H	A	A	A	H	A
F2_01034	H	H	H	B	B	B	B	H	H	H	H	H	H	H	H	H	H	H	H	H	H	B	A	H	H	H	B	B	H	H	H	H	H	B	B	H	H	H	H	H	H	H	H	H	B	B	H	A	A
F2_01035	B	B	B	B	H	H	H	H	H	H	H	H	H	H	H	H	H	H	H	H	H	H	H	H	H	H	H	H	H	H	H	B	B	H	H	A	H	H	B	B	B	B	B	B	H	H	A	A	H
F2_01036	B	B	B	B	B	B	B	B	B	B	B	H	H	H	H	A	A	A	A	A	A	H	H	H	H	H	H	H	H	H	H	H	H	H	A	A	A	A	A	A	A	A	A	A	H	H	H	H	H
F2_01037	B	B	B	B	B	H	H	H	H	H	H	B	B	B	B	B	B	B	B	B	B	H	H	H	H	H	H	A	A	A	A	A	A	H	H	H	H	H	B	B	B	B	B	B	H	A	H	H	H
F2_01038	B	B	B	B	H	H	H	A	A	A	H	H	H	H	B	B	H	A	H	H	H	H	H	H	H	H	B	B	B	B	H	H	H	A	A	A	A	H	H	H	H	H	A	A	H	H	H	H	H
F2_01039	H	H	A	H	H	H	H	H	H	H	H	H	H	H	H	H	H	H	H	H	B	B	A	A	A	A	H	A	A	A	A	A	A	H	H	A	A	A	A	A	A	A	A	A	A	A	A	A	H
F2_01040	H	A	A	A	A	H	A	A	A	A	H	B	B	B	B	B	B	B	H	H	H	H	A	A	A	H	H	H	H	H	H	H	H	H	H	A	A	A	A	A	A	A	A	A	A	A	A	A	A
F2_01041	B	B	B	B	B	H	H	H	H	H	H	A	A	A	A	A	A	A	A	H	H	H	B	B	B	B	H	H	H	H	H	H	H	B	B	H	H	H	H	B	B	B	B	B	B	B	B	B	B
F2_01042	A	A	A	A	A	A	H	H	H	H	A	B	B	B	H	H	B	B	B	B	B	B	H	A	A	A	A	A	A	A	A	A	A	A	A	A	H	B	B	H	H	H	H	H	A	A	A	A	A
F2_01043	H	H	H	H	B	B	B	B	B	B	B	B	B	H	B	B	B	B	B	B	B	B	A	A	A	A	A	A	A	A	A	A	A	H	H	H	H	H	H	H	H	H	H	H	H	H	H	H	H
F2_01044	H	H	H	H	H	H	H	H	H	H	A	H	A	A	A	A	A	A	A	A	A	A	H	H	H	H	H	H	B	B	B	B	H	B	B	B	B	B	B	B	B	B	H	H	H	H	A	A	A
F2_01045	H	H	H	H	H	H	H	H	H	H	B	H	H	H	B	B	H	B	B	B	H	A	B	H	H	H	H	H	B	H	H	H	H	H	H	H	H	H	H	H	H	H	H	H	H	H	H	H	H
F2_01046	A	A	H	H	H	B	B	B	H	H	H	B	H	H	H	H	H	H	H	A	A	H	H	H	H	A	A	H	H	H	H	B	B	H	A	A	A	A	H	H	A	A	H	B	B	B	B	H	A
F2_01047	H	H	H	H	H	H	H	H	H	H	H	A	A	A	A	A	H	B	B	B	A	H	H	H	A	A	A	H	A	H	H	H	B	B	H	H	H	A	H	H	B	B	B	B	A	H	H	H	H
F2_01048	H	H	B	B	B	B	H	H	H	H	H	B	B	B	B	B	B	B	B	B	B	B	H	B	B	B	B	H	H	H	H	H	B	H	H	H	H	H	A	B	H	H	H	A	H	A	A	A	H
F2_01049	H	H	B	B	H	B	H	H	H	H	H	H	H	H	H	H	H	B	B	B	B	B	H	H	H	H	H	A	A	A	A	A	A	H	H	H	H	H	H	A	A	A	A	A	H	H	H	H	H
F2_01050	A	A	H	H	H	H	H	B	B	B	B	A	A	A	A	A	H	H	H	H	H	H	A	H	H	H	H	H	H	H	B	B	H	B	B	B	B	B	B	B	H	H	H	H	H	H	H	B	B
F2_01051	H	H	H	B	B	B	H	H	H	B	H	B	A	A	H	H	H	H	H	H	H	H	H	H	H	H	H	A	A	A	A	A	A	B	B	H	H	H	H	B	B	B	B	B	B	B	B	B	B
F2_01052	H	H	H	H	A	A	A	A	A	A	A	H	B	B	B	B	B	B	B	H	H	H	A	A	A	A	H	A	A	A	A	H	H	H	A	A	A	A	A	A	A	H	H	H	H	H	H	H	H
F2_01053	B	B	H	B	B	B	B	B	A	A	A	H	A	H	H	H	H	H	H	H	H	H	H	H	H	A	A	A	A	A	A	A	A	A	A	H	H	H	H	H	B	H	H	B	A	A	A	A	A
F2_01054	B	H	H	H	B	B	H	H	H	H	H	H	B	B	B	B	B	B	B	H	H	H	H	H	H	H	H	H	H	H	H	H	H	B	B	B	H	H	H	H	H	H	H	A	B	B	B	H	H
F2_01055	B	B	B	B	B	B	B	B	B	B	H	H	A	A	A	A	H	H	H	H	H	H	H	H	H	H	H	H	H	H	A	A	A	H	H	H	H	H	H	H	B	H	H	B	B	B	B	H	H
F2_01056	A	A	A	A	H	H	H	B	B	H	H	H	H	B	B	B	H	H	A	A	A	A	B	B	B	B	B	B	H	B	B	B	B	A	A	A	A	A	A	A	A	A	A	A	H	H	H	A	A
F2_01057	B	B	B	H	H	H	H	A	A	A	A	A	A	A	A	A	A	A	A	H	B	B	H	H	H	H	H	H	H	H	H	H	H	B	B	B	B	B	B	B	B	B	B	B	B	B	B	B	B
F2_01058	H	H	H	B	B	H	H	H	H	A	A	H	H	B	H	H	B	B	B	B	B	B	H	H	H	H	H	H	H	H	H	H	B	H	H	H	H	H	B	B	B	B	H	H	B	B	B	B	B
F2_01059	H	H	H	B	B	B	H	H	A	H	H	A	A	A	H	H	H	H	H	H	H	H	H	H	A	A	A	A	A	H	H	H	A	A	A	A	A	A	H	H	H	H	H	H	B	B	B	B	B
F2_01060	B	B	B	B	B	B	B	H	A	A	A	H	H	H	H	H	A	A	H	H	H	H	H	H	H	A	A	A	A	A	H	H	A	H	H	H	H	H	H	H	H	H	H	H	H	H	H	H	B
F2_01061	H	H	H	A	A	B	B	B	B	H	H	B	B	B	H	H	H	H	H	H	H	H	H	H	H	H	H	B	B	H	H	H	H	H	B	B	B	B	H	H	H	B	B	B	A	A	A	H	A
F2_01062	H	H	H	H	H	H	H	A	A	A	A	H	H	H	H	H	H	H	H	A	A	H	B	B	B	B	B	H	H	H	H	H	H	H	H	H	H	H	H	A	A	A	A	A	B	H	H	A	A
F2_01063	H	H	H	H	H	H	H	H	H	A	A	B	B	B	B	B	H	H	H	H	H	A	B	H	H	H	H	H	H	H	A	A	H	A	A	A	A	A	A	A	A	H	H	H	A	A	H	H	B
F2_01064	A	A	A	A	A	H	A	A	A	A	A	H	H	H	H	A	A	A	A	H	H	H	B	B	H	H	H	H	H	H	H	H	H	B	B	B	H	H	H	H	A	H	H	A	A	A	H	H	H
F2_01065	A	A	A	A	A	H	H	H	A	A	A	B	B	B	B	B	H	H	H	H	A	A	H	H	H	H	H	H	H	H	H	H	A	H	H	H	H	H	H	H	A	H	H	H	A	A	A	A	A
F2_01066	H	H	H	H	H	H	H	H	H	A	A	H	H	H	H	H	H	H	H	H	H	H	A	A	A	A	A	A	A	A	A	A	A	H	H	B	H	H	H	H	H	A	H	H	A	A	A	A	A
F2_01067	B	B	B	B	B	B	B	B	H	H	H	B	H	A	A	A	A	A	A	A	A	A	A	A	A	A	A	H	H	H	H	H	H	B	B	H	H	B	B	B	B	B	B	B	H	H	H	H	H
F2_01068	H	H	A	A	A	A	H	H	H	A	H	B	B	H	B	H	H	H	H	H	H	A	B	B	H	H	A	A	H	H	H	H	H	B	H	H	B	B	B	H	H	H	H	H	A	A	A	A	A
F2_01069	H	H	H	H	H	H	H	H	H	H	H	A	A	A	A	A	H	H	H	H	H	H	B	B	B	A	A	H	H	A	H	H	H	B	B	B	B	B	B	B	B	B	B	B	H	H	H	H	H
F2_01070	H	H	A	A	A	A	A	A	A	H	A	H	H	H	H	H	A	A	B	B	B	B	H	B	H	H	H	H	H	H	H	H	H	B	B	B	B	B	B	H	H	B	B	B	B	B	H	H	H
F2_01071	A	A	A	A	A	A	A	A	A	A	A	H	H	H	B	B	B	B	B	B	B	B	H	H	H	H	H	H	H	H	H	H	H	H	H	B	B	H	H	H	H	H	B	B	B	H	H	H	H
F2_01072	H	H	H	H	H	H	H	H	H	H	H	A	H	H	B	B	B	B	H	H	B	B	H	H	H	H	H	H	H	H	H	A	A	H	H	H	H	H	H	H	H	H	B	B	H	B	B	B	B
F2_01073	A	H	H	H	H	H	H	H	B	B	B	H	H	H	H	H	H	H	H	H	A	A	H	H	H	H	H	H	H	H	H	H	H	B	H	H	H	H	H	H	H	H	B	B	H	H	A	A	A
F2_01074	H	H	B	B	B	H	H	H	B	B	B	H	H	H	H	H	H	H	H	A	H	H	H	H	H	H	A	A	H	H	H	H	H	H	B	H	H	H	H	H	B	B	B	B	A	A	A	A	B
F2_01075	H	B	B	H	H	H	H	H	H	H	H	A	A	A	A	A	A	A	H	A	A	A	H	H	H	H	B	B	H	B	B	B	B	A	A	H	H	H	H	H	H	H	H	H	H	H	H	H	H
F2_01076	H	H	B	B	B	B	B	B	H	A	A	H	H	H	H	H	H	H	H	H	H	H	B	B	B	B	B	H	H	H	H	H	H	H	H	H	H	H	A	A	A	A	A	A	H	A	A	A	A
F2_01077	A	A	A	A	A	A	A	A	A	H	H	B	B	H	H	H	H	H	B	B	B	H	H	H	H	H	H	H	H	H	H	H	H	A	A	H	H	H	H	H	H	H	H	H	B	B	B	B	B
F2_01078	H	B	B	B	B	H	H	B	H	B	B	H	H	B	H	H	H	H	H	H	H	H	H	H	H	A	H	H	H	H	H	H	H	H	H	H	H	A	A	A	A	A	A	H	H	H	H	H	H
F2_01079	H	H	H	H	H	H	H	H	B	A	A	H	H	H	H	H	H	A	A	H	H	H	B	B	B	B	B	B	H	H	H	H	H	B	B	B	B	H	H	H	B	B	B	B	H	H	A	A	A
F2_01080	H	B	B	B	B	B	H	H	A	A	A	A	A	A	A	A	H	A	A	A	A	H	H	H	H	H	B	B	B	B	B	B	B	H	H	H	H	H	H	H	H	H	H	H	B	B	B	B	B
F2_01081	H	A	H	H	H	H	B	H	H	H	H	H	A	A	A	H	H	H	B	B	H	H	A	A	A	A	A	A	A	H	H	H	H	H	H	H	H	H	H	B	B	B	B	B	B	B	H	H	H
F2_01082	A	A	A	A	A	A	A	A	A	A	A	H	B	H	H	H	A	A	A	A	H	H	B	B	B	B	B	B	H	B	B	B	H	B	B	B	B	H	H	B	B	B	H	H	H	H	H	H	H
F2_01083	H	H	H	H	H	H	H	H	H	H	H	H	H	H	H	A	A	A	H	H	H	H	H	H	H	A	A	A	A	A	A	A	A	H	H	H	H	H	H	H	H	H	A	A	B	B	B	H	H
F2_01084	B	B	H	H	H	B	H	H	H	H	H	B	B	B	B	B	B	H	B	B	B	B	A	A	A	A	A	A	A	A	A	A	A	B	B	B	B	B	B	B	B	B	B	H	H	H	B	B	B
F2_01085	A	A	A	A	H	H	H	H	A	H	H	A	A	A	H	A	A	A	A	A	A	A	H	H	H	H	H	H	H	B	B	B	B	A	A	H	A	A	A	A	A	A	A	A	B	A	A	A	A
F2_01086	B	B	B	B	B	B	B	B	H	A	H	B	B	B	H	H	H	H	H	H	H	H	B	B	B	B	B	B	B	B	B	H	H	A	H	H	B	B	B	B	B	B	B	B	H	H	H	H	H
F2_01087	H	H	H	H	H	H	H	H	H	H	H	H	H	H	A	A	H	H	H	H	H	H	H	H	H	A	A	A	A	A	A	H	A	B	B	B	B	B	H	H	A	A	H	A	H	H	H	H	H
F2_01088	H	H	H	H	H	H	H	H	B	B	B	B	B	B	H	H	H	H	H	H	B	B	B	B	B	B	B	H	H	H	H	H	H	H	H	H	H	H	H	B	B	B	B	B	B	B	B	B	B
F2_01089	A	H	H	H	H	H	H	H	H	H	H	H	A	A	A	A	A	A	A	A	A	H	B	A	A	A	A	A	A	A	A	A	A	H	H	H	H	H	H	H	H	H	H	H	H	H	H	H	H
F2_01090	A	H	H	B	B	B	H	H	H	H	H	A	A	A	H	A	A	H	H	H	H	H	B	B	B	A	A	A	A	A	A	A	H	A	H	H	H	H	H	H	H	H	H	H	H	H	H	H	H
F2_01091	H	H	H	H	H	H	H	H	H	H	H	H	A	B	B	B	B	B	B	H	H	H	A	A	A	A	H	H	H	H	H	H	H	H	H	H	H	H	H	H	H	H	H	H	H	H	H	H	H
F2_01092	A	A	A	A	A	A	A	A	H	A	A	A	A	A	H	H	H	H	H	H	A	A	A	A	A	A	A	A	A	B	B	H	H	A	A	A	A	A	A	A	A	A	A	A	H	B	B	B	B
F2_01093	A	A	A	A	H	H	H	H	A	A	H	H	H	B	H	H	H	B	B	B	B	B	H	A	A	A	H	B	B	B	B	H	A	H	H	H	H	H	H	B	B	B	B	B	H	H	H	H	H
F2_01094	H	H	A	A	A	A	A	A	A	A	A	H	H	H	H	H	H	H	H	B	H	H	H	H	H	H	A	A	A	A	A	A	A	H	B	B	B	B	B	H	H	H	H	H	H	B	B	B	B
F2_01095	B	B	A	A	A	A	A	A	A	A	A	B	B	B	B	B	B	B	H	H	H	H	H	H	H	H	H	H	H	H	H	A	A	A	A	A	H	A	A	B	B	B	H	H	H	H	H	B	B
F2_01096	B	B	B	H	H	B	B	H	H	H	H	A	A	A	H	H	H	H	H	H	B	B	H	H	B	B	B	B	B	B	B	B	B	B	B	B	B	H	H	H	H	H	B	B	B	H	H	H	H
F2_01097	H	H	H	H	H	H	H	H	H	H	A	H	H	H	H	H	B	B	B	H	A	A	B	B	B	B	B	B	B	B	B	B	B	B	B	B	B	H	H	A	A	A	H	H	H	H	H	H	B
F2_01098	H	B	H	A	A	A	A	A	H	H	H	H	H	H	H	H	H	H	H	B	B	B	A	A	H	H	H	H	H	H	H	H	H	H	H	H	H	H	H	H	H	H	H	H	B	B	H	H	H
F2_01099	A	A	A	A	A	A	A	A	A	A	A	B	B	B	B	B	B	B	B	B	H	B	H	H	H	H	H	A	A	A	A	A	A	B	B	B	B	B	B	B	B	B	B	B	H	A	A	H	H
F2_01100	H	H	H	H	H	H	H	H	B	B	B	A	A	H	H	H	H	H	B	B	B	H	A	A	H	H	H	H	H	H	H	H	H	B	B	B	B	B	H	H	H	H	A	A	B	B	B	B	B
F2_01101	H	H	B	B	B	B	B	H	A	A	A	H	B	B	B	B	H	H	H	H	H	H	H	H	A	A	A	A	A	A	A	A	H	H	H	A	H	H	H	H	H	H	H	H	A	A	A	A	A
F2_01102	H	H	H	H	H	H	H	H	H	H	H	H	H	H	A	A	H	H	H	H	H	H	H	A	A	A	H	H	H	H	H	H	H	B	B	B	B	H	H	H	H	H	A	A	A	A	A	H	A
F2_01103	A	A	A	A	H	H	H	H	H	H	H	H	B	B	B	B	B	B	H	H	H	H	H	H	H	H	H	H	H	A	A	H	H	B	B	B	B	H	H	H	H	H	H	H	B	H	H	B	B
F2_01104	H	H	H	H	H	H	H	H	H	H	A	A	A	A	A	A	H	H	H	H	H	H	A	A	A	A	A	A	A	A	A	H	H	H	H	H	H	H	H	H	H	H	H	H	A	A	A	H	H
F2_01105	B	B	H	H	H	H	H	H	H	H	H	H	H	H	H	H	H	B	B	B	B	A	B	H	H	H	H	B	H	H	H	H	H	B	B	B	B	H	H	H	H	H	H	H	B	B	B	B	B
F2_01106	H	H	H	H	H	H	H	H	H	B	H	H	B	B	B	H	H	H	H	B	B	B	A	A	H	H	H	H	H	H	H	H	H	H	H	B	B	H	H	H	H	H	H	H	B	B	B	B	B
F2_01107	H	H	H	H	H	H	A	A	A	A	A	B	B	H	H	H	H	H	H	B	B	B	H	H	H	H	H	H	H	H	H	H	H	H	H	H	H	H	H	H	H	B	B	H	A	A	A	A	A
F2_01108	B	H	H	H	H	H	H	H	H	H	H	H	H	H	H	H	H	H	H	H	H	H	H	H	H	H	H	A	H	H	H	H	H	B	B	B	B	B	H	H	H	H	H	H	H	H	A	H	H
F2_01109	H	H	H	H	H	H	A	A	A	A	H	A	A	A	H	B	B	B	B	B	B	B	H	H	A	A	A	A	A	A	A	A	A	A	A	A	H	H	A	A	A	A	A	A	H	H	H	B	B
F2_01110	A	H	H	H	H	H	H	H	H	H	H	H	H	H	H	H	H	H	H	H	H	B	H	H	H	H	H	A	A	A	A	A	A	H	H	B	B	B	B	H	H	H	A	A	H	H	H	A	A
F2_01111	B	B	H	H	H	H	H	H	H	B	H	H	H	H	H	H	H	H	H	H	H	H	B	B	B	H	H	H	H	H	H	H	H	H	H	H	H	H	H	H	B	B	B	B	A	A	A	A	H
F2_01112	B	B	B	B	B	B	B	B	B	B	B	B	B	B	B	B	B	B	B	B	B	B	H	H	H	H	A	A	A	A	H	H	H	H	H	H	H	A	A	A	A	A	A	A	H	H	H	H	H
F2_01113	H	H	H	H	H	H	H	H	H	B	B	B	B	H	H	H	A	A	A	A	A	A	H	H	B	H	H	H	H	H	H	H	H	A	A	A	A	A	A	A	H	A	A	A	H	H	H	H	H
F2_01114	H	H	B	B	B	B	B	B	B	B	B	H	H	B	B	H	H	B	B	B	B	B	B	B	B	B	B	B	B	B	B	H	H	H	H	A	A	A	H	H	H	H	H	H	H	H	H	H	A
F2_01115	H	B	B	B	H	H	H	H	H	H	H	H	B	B	B	H	H	H	B	B	B	H	A	A	A	A	A	H	B	B	B	B	H	H	B	B	B	B	H	H	H	H	H	H	H	H	H	B	B
F2_01116	A	A	A	H	H	A	A	A	H	H	H	A	A	A	A	A	A	A	H	A	A	A	H	H	H	H	H	H	H	B	B	B	B	B	B	B	B	B	B	B	H	B	B	H	B	B	B	B	B
F2_01117	B	B	B	B	B	H	H	H	H	H	H	H	H	H	H	H	H	H	H	H	H	H	A	H	H	B	B	B	H	H	H	A	H	B	B	B	B	B	B	B	B	B	B	B	A	A	A	A	A
F2_01118	H	A	A	A	A	A	A	A	A	A	A	B	B	B	H	H	B	H	H	H	H	A	A	A	A	A	A	A	A	A	A	A	A	B	B	B	B	B	B	B	B	H	H	H	H	H	H	H	H
F2_01119	H	H	H	H	H	H	H	H	H	H	H	H	H	H	H	H	H	H	H	H	A	A	H	H	H	H	H	H	H	H	H	H	A	H	H	H	H	H	H	H	A	A	A	A	H	A	H	H	H
F2_01120	H	H	H	H	H	H	B	B	B	B	B	B	B	B	B	B	B	B	B	B	B	B	B	H	H	H	H	A	A	A	A	A	A	H	H	H	H	B	B	B	B	B	B	B	B	B	B	B	H
F2_01121	A	A	A	A	A	H	H	H	H	H	H	A	A	A	A	A	A	A	A	A	A	A	H	H	B	H	H	H	H	H	H	H	H	A	A	A	A	A	A	A	A	A	A	A	H	B	B	B	B
F2_01122	B	B	B	B	B	H	H	H	H	A	A	B	B	B	B	B	B	B	B	B	H	H	A	A	A	A	A	A	A	H	H	H	H	H	H	H	B	B	B	H	H	H	H	H	H	H	B	B	B
F2_01123	B	B	H	H	H	H	H	H	H	A	A	B	B	B	B	B	B	B	B	B	B	B	H	B	B	B	B	B	B	B	H	H	A	H	A	A	A	A	H	H	H	H	B	B	A	H	H	H	H
F2_01124	B	B	B	B	H	H	H	H	H	A	A	A	A	A	H	H	H	H	H	H	H	H	B	B	B	B	B	B	B	B	B	B	H	A	B	B	B	B	B	H	A	A	A	A	B	B	B	B	B
F2_01125	A	A	A	H	H	H	H	H	H	H	H	B	B	B	B	B	B	H	H	A	A	A	H	H	H	H	B	B	B	B	H	H	H	H	A	H	H	H	H	H	H	H	H	H	B	B	B	B	B
F2_01126	H	H	H	H	B	B	B	B	B	B	B	H	H	H	H	H	H	H	H	H	H	H	A	A	A	A	A	A	A	A	A	A	A	B	H	H	H	H	H	H	H	H	H	H	A	H	H	H	H
F2_01127	H	H	H	H	H	B	B	B	B	B	B	H	A	A	H	H	H	H	H	B	H	H	A	A	A	A	A	A	A	A	A	A	A	A	A	H	H	H	H	H	H	H	H	H	B	B	H	H	H
F2_01128	B	B	B	B	B	B	B	B	B	B	B	H	H	H	B	B	B	B	B	B	B	B	H	H	H	H	H	A	H	A	H	H	H	H	H	H	H	H	H	H	H	H	H	H	H	H	H	H	H
F2_01129	B	B	B	B	B	B	B	B	A	A	A	H	H	H	H	H	H	H	H	H	H	H	A	B	B	B	B	B	B	H	H	H	B	H	B	B	B	B	B	B	B	B	B	B	A	A	H	H	H
F2_01130	A	A	A	A	A	A	H	H	H	B	B	H	H	H	H	H	H	H	H	H	A	A	H	H	B	B	B	B	H	H	H	H	H	A	A	A	A	A	A	A	B	B	H	H	B	B	H	H	H
F2_01131	A	A	H	H	A	H	A	A	A	A	A	H	H	H	H	H	H	A	A	A	A	A	A	H	A	A	H	H	H	H	H	H	H	B	B	B	B	B	H	A	A	A	H	H	B	B	B	H	H
F2_01132	A	A	H	H	H	H	H	H	H	H	H	B	H	H	H	H	H	B	B	B	B	B	H	H	H	H	H	A	A	H	H	B	B	H	H	H	H	B	B	B	H	H	H	A	A	H	A	A	A
F2_01133	H	H	B	B	B	B	B	B	H	H	H	H	H	H	H	A	H	H	H	H	H	H	H	H	H	B	B	H	H	B	B	B	B	A	A	A	A	A	A	A	A	A	A	H	B	B	B	B	B
F2_01134	A	A	A	A	H	H	H	H	H	B	B	H	B	B	B	B	H	B	B	B	H	H	A	H	H	H	B	B	H	H	H	H	H	H	H	H	H	H	H	H	A	A	A	A	H	H	H	A	A
F2_01135	H	H	H	H	H	H	H	H	H	H	H	A	A	A	A	A	A	A	A	A	A	A	H	H	A	A	A	A	H	A	A	A	H	B	B	B	B	B	B	B	B	H	H	H	H	H	H	H	A
F2_01136	H	H	A	A	A	A	B	B	B	H	H	A	H	B	B	B	H	B	B	B	H	H	A	A	A	A	A	A	H	H	H	H	H	B	A	A	H	H	H	A	A	A	A	A	B	B	B	B	B
F2_01137	H	H	H	H	B	B	B	B	B	B	B	H	H	H	H	H	H	H	H	H	B	H	H	H	H	H	H	A	A	A	A	A	A	A	A	A	A	A	A	A	A	A	H	H	A	H	H	H	B
F2_01138	B	B	B	B	B	B	H	H	H	H	H	B	B	B	B	B	B	B	B	B	B	B	H	H	H	H	H	H	H	H	H	B	H	A	A	A	A	B	B	B	H	H	B	H	H	H	A	H	H
F2_01139	B	B	H	A	H	H	H	H	H	H	B	H	H	H	H	A	A	H	H	H	H	H	A	A	H	H	H	H	H	H	H	H	H	B	H	H	A	A	A	A	A	A	A	A	B	B	H	A	A
F2_01140	H	H	H	H	H	H	B	B	H	H	H	H	H	H	H	H	H	H	H	H	B	B	B	B	B	B	B	H	B	B	B	B	B	A	A	A	H	H	H	H	H	H	H	H	H	H	H	H	H
F2_01141	H	H	H	H	H	H	H	H	H	H	H	A	H	H	H	H	B	B	B	B	B	B	H	H	H	B	B	B	B	B	B	B	B	H	H	H	H	H	H	H	H	H	H	H	H	H	H	H	H
F2_01142	H	H	H	H	H	H	H	B	B	B	B	B	H	H	H	H	A	H	H	H	B	B	H	H	H	H	B	H	H	H	H	H	H	H	H	H	H	H	H	H	H	H	A	A	H	H	H	H	H
F2_01143	B	B	B	B	B	B	H	H	A	A	A	H	H	H	H	H	H	H	H	H	A	A	B	B	B	B	B	B	B	B	H	B	B	A	A	A	A	A	A	A	A	A	A	A	H	A	A	A	A
F2_01144	H	H	H	H	H	H	H	H	H	H	H	A	A	A	A	H	A	A	A	A	A	A	A	A	A	A	A	A	A	A	A	A	H	B	B	B	B	B	B	B	B	B	B	B	H	H	H	H	H
F2_01145	B	H	H	H	H	A	A	A	H	H	H	H	H	H	H	H	H	H	H	H	H	H	B	H	B	B	B	B	B	B	B	B	B	A	A	A	A	A	A	A	A	A	A	A	A	A	A	A	A
F2_01146	A	A	A	A	A	A	A	H	H	H	H	H	H	H	H	H	H	H	H	H	H	H	H	H	H	H	H	A	A	A	A	A	H	A	A	A	A	A	A	A	H	H	H	H	A	H	H	H	H
F2_01147	B	B	B	B	B	B	B	B	B	B	B	A	A	A	H	H	H	H	H	H	H	H	H	H	A	A	A	H	H	H	H	H	H	B	B	B	B	B	B	H	H	H	H	H	A	H	H	H	H
F2_01148	B	B	B	H	H	H	H	H	H	H	A	B	B	H	H	H	H	H	H	H	H	H	A	A	A	H	H	H	H	H	H	H	H	B	B	B	B	B	H	H	B	H	H	H	B	B	B	B	B
F2_01149	H	H	H	H	H	H	H	H	H	H	H	H	H	A	A	A	H	H	H	H	H	H	A	A	A	A	A	A	H	H	H	B	H	A	A	H	H	H	H	H	A	A	A	A	A	A	A	A	A
F2_01150	H	A	A	A	H	H	H	H	H	H	H	B	B	H	H	H	H	H	H	H	H	B	A	A	A	A	A	A	A	H	H	H	H	H	H	B	B	B	B	B	B	B	B	H	H	B	B	H	H
F2_01151	H	H	H	H	H	H	H	H	H	H	A	H	H	H	H	H	H	H	H	A	A	A	H	H	H	A	A	A	A	A	A	A	A	H	H	B	B	H	H	H	H	H	H	H	B	B	B	B	B
F2_01152	B	H	A	A	A	B	B	B	B	B	B	B	H	H	B	B	B	B	B	H	H	H	H	H	H	B	B	B	B	B	B	B	B	H	H	H	H	H	H	H	H	H	H	H	A	H	H	H	H
F2_01153	H	H	H	H	B	B	B	B	B	B	B	A	A	A	A	A	A	A	A	A	A	H	A	A	H	H	H	H	H	H	H	H	H	B	B	B	B	B	B	H	H	H	H	H	H	H	H	H	H
F2_01154	B	B	B	B	B	H	H	H	H	H	H	H	H	B	B	B	B	B	B	B	B	B	B	H	B	B	B	B	B	B	H	H	A	H	H	H	H	H	H	H	H	H	A	A	A	A	A	A	H
F2_01155	H	H	B	B	B	B	B	H	H	H	H	H	H	H	H	H	H	H	B	B	B	H	H	H	A	H	H	H	H	H	B	B	B	H	H	H	H	H	H	H	H	H	H	H	B	B	H	H	B
F2_01156	A	A	A	H	A	A	A	A	A	H	H	H	H	H	A	A	A	A	A	A	A	A	A	H	H	H	A	H	H	A	A	A	H	H	B	B	B	B	B	B	B	H	B	H	A	A	A	A	A
F2_01157	B	A	A	A	A	H	H	A	A	A	A	B	B	B	H	H	H	H	H	A	A	H	H	H	H	H	H	H	H	H	B	B	B	A	A	A	H	H	H	H	H	H	H	H	A	A	H	B	B
F2_01158	H	H	H	H	H	A	A	A	A	A	A	H	H	H	H	H	H	H	H	H	B	B	A	A	A	A	A	H	H	H	H	A	A	B	B	B	B	B	B	B	B	H	H	H	H	H	H	H	H
F2_01159	H	B	H	H	H	H	H	H	H	H	H	H	B	H	H	H	H	H	H	H	H	H	B	B	H	H	H	A	H	H	H	H	H	H	H	H	H	H	H	H	H	H	H	H	B	B	B	B	B
F2_01160	A	H	H	A	A	A	A	A	A	H	H	A	A	H	H	H	H	H	H	H	H	H	A	A	A	H	A	A	H	H	H	H	H	H	H	H	B	B	B	H	H	H	H	H	H	H	H	H	H
F2_01161	H	H	H	A	A	A	A	A	A	A	A	H	H	H	H	H	H	H	H	H	A	H	B	H	H	H	H	B	B	H	H	H	H	H	H	H	H	H	H	H	B	B	H	H	H	H	H	H	H
F2_01162	H	H	H	H	H	H	H	H	H	H	H	B	H	H	H	H	H	H	H	H	H	H	A	H	B	B	B	B	B	B	B	B	B	A	A	A	A	H	H	H	H	H	H	H	A	A	A	H	A
F2_01163	A	A	A	A	A	A	H	H	H	H	H	H	H	H	H	H	H	H	H	H	H	B	H	H	H	A	A	A	A	H	H	A	A	A	A	A	A	A	A	A	A	A	A	A	B	B	B	B	H
F2_01164	H	H	H	H	B	H	H	A	A	A	H	H	H	H	H	H	H	H	H	H	H	H	B	H	H	H	H	B	B	B	H	B	B	H	H	H	H	H	H	H	H	H	H	H	H	B	B	B	B
F2_01165	H	H	H	H	H	H	A	A	A	A	A	H	H	H	H	H	H	H	H	H	H	H	H	H	H	H	H	H	A	A	A	A	A	A	A	A	A	A	A	A	H	H	H	H	B	B	B	H	H
F2_01166	A	A	A	A	A	A	A	A	A	A	A	H	B	B	B	B	B	B	B	B	B	B	B	B	B	B	B	B	B	B	B	B	B	H	B	B	B	B	B	B	B	B	H	H	H	B	B	H	B
F2_01167	A	A	A	A	A	A	A	A	H	H	H	H	H	A	A	A	A	A	A	A	A	A	B	B	B	B	B	B	B	H	H	H	H	H	B	B	B	B	B	H	H	B	B	H	H	H	H	H	H
F2_01168	B	B	B	B	B	B	B	H	H	H	H	H	H	H	H	H	H	B	B	B	B	B	B	B	B	B	B	B	B	B	B	B	B	B	B	B	B	B	H	H	H	H	H	H	B	H	H	H	B
F2_01169	H	H	H	A	A	A	A	A	A	A	A	B	B	B	H	H	H	H	H	H	H	H	H	H	B	B	H	H	H	H	H	H	B	A	A	A	A	A	A	A	A	A	A	A	H	H	H	H	H
F2_01170	H	H	H	H	H	B	B	B	B	B	H	A	A	A	A	A	H	H	H	B	B	B	A	A	A	A	A	A	A	A	A	A	A	H	H	H	H	H	A	A	A	A	A	H	B	B	B	B	B
F2_01171	A	A	A	A	A	A	A	A	A	A	A	A	A	A	A	A	A	A	A	A	A	A	H	H	H	H	H	H	H	A	A	A	H	H	B	H	H	A	A	B	B	B	B	B	A	A	A	A	A
F2_01172	H	H	B	B	B	B	B	B	H	H	A	B	B	H	H	B	B	B	B	B	B	B	A	A	A	A	H	H	H	B	B	B	H	B	B	B	B	B	B	B	B	B	B	B	H	H	H	H	H
F2_01173	H	H	A	A	H	H	A	A	A	A	A	H	H	H	H	H	H	H	H	H	H	H	A	A	A	A	A	A	H	H	A	A	A	A	A	H	H	H	H	H	B	B	H	B	H	H	H	H	H
F2_01174	H	H	A	A	H	H	H	H	H	H	H	H	H	H	H	H	H	H	H	A	A	A	H	H	H	B	B	B	H	A	H	H	H	H	H	H	H	H	H	H	H	H	H	H	A	H	H	B	B
F2_01175	B	B	H	H	B	B	B	B	B	B	B	H	B	B	B	B	H	H	H	H	H	H	B	B	B	B	B	B	B	H	H	H	A	A	A	H	H	A	A	A	H	H	H	H	B	H	H	H	H
F2_01176	A	A	A	A	A	H	H	A	A	A	A	H	H	H	H	B	B	B	B	B	B	H	A	A	A	A	A	B	B	B	B	B	H	B	B	B	B	B	B	H	H	H	H	H	A	H	H	H	H
F2_01177	A	A	A	A	H	H	B	H	H	H	H	H	H	H	H	B	H	H	H	H	H	H	H	H	H	H	H	H	H	H	B	H	H	H	B	H	H	H	B	B	B	B	B	B	H	A	A	H	B
F2_01178	H	H	H	H	H	H	H	H	H	H	H	A	A	A	A	H	H	A	A	H	A	A	H	H	H	A	A	A	A	A	A	A	A	H	H	H	B	B	B	H	H	H	H	H	H	H	H	H	H
F2_01179	H	H	H	H	H	H	H	H	H	B	H	A	H	H	H	H	H	H	H	H	H	H	A	A	A	A	A	A	A	A	A	A	H	H	H	H	H	H	A	A	H	A	A	A	H	H	H	H	H
F2_01180	B	B	B	B	B	B	H	H	H	H	H	H	H	H	H	B	B	B	B	B	B	B	A	A	H	H	H	A	A	A	H	H	H	H	H	H	H	H	A	A	A	A	A	A	H	H	H	H	H
F2_01181	A	A	A	A	A	A	H	H	A	A	A	A	A	A	A	A	A	H	H	H	H	H	H	H	A	A	A	A	A	A	A	A	A	H	H	H	H	H	H	H	H	H	H	H	B	B	B	B	B
F2_01182	H	H	H	H	H	H	H	H	H	H	H	H	H	H	B	B	B	H	H	H	H	H	B	B	H	A	A	A	A	A	A	A	A	H	H	H	H	A	A	A	A	A	A	A	H	A	A	A	H
F2_01183	H	H	H	H	H	H	H	H	H	B	H	A	A	H	H	A	H	H	H	H	A	A	H	H	B	B	H	H	H	H	H	H	H	B	B	B	B	B	B	B	H	H	B	B	A	A	A	A	A
F2_01184	A	A	A	A	A	A	A	A	A	A	H	A	A	H	H	H	H	H	H	H	B	H	A	A	A	A	A	A	A	A	H	A	A	H	H	H	H	H	H	B	H	H	A	A	H	H	H	H	H
F2_01185	A	A	H	H	B	B	B	B	H	H	H	A	A	A	A	A	A	A	A	H	H	H	H	H	H	B	B	H	H	H	H	H	B	H	H	H	H	H	H	H	B	B	H	H	A	A	A	A	A
F2_01186	B	B	B	B	B	B	B	B	B	B	B	A	A	A	A	A	A	A	H	H	H	H	B	B	B	B	B	B	B	B	B	B	B	H	H	H	H	H	B	B	B	B	B	B	B	B	B	H	B
F2_01187	H	H	H	H	H	A	A	A	A	A	A	H	H	H	A	A	A	A	A	A	A	A	H	H	A	A	A	A	H	H	H	H	H	A	A	A	A	A	A	A	A	A	A	A	A	A	H	H	H
F2_01188	A	A	A	A	H	H	H	H	H	B	B	A	A	A	A	A	A	A	H	H	A	H	B	B	B	B	H	H	B	B	H	H	H	H	B	B	B	B	B	B	B	B	B	B	H	H	H	H	H
F2_01189	B	B	H	B	B	H	H	H	H	H	H	A	A	A	A	A	A	A	A	A	A	A	H	H	H	H	H	H	H	H	H	H	H	H	H	B	B	B	B	B	B	H	H	H	B	H	B	H	H
F2_01190	B	B	B	H	H	H	H	H	H	H	H	A	A	A	A	A	A	A	A	A	A	A	A	H	H	A	A	A	A	A	A	A	A	H	H	H	H	H	H	H	H	H	H	H	A	A	A	H	H
F2_01191	A	A	A	A	A	A	H	H	H	H	H	H	H	H	H	H	H	H	H	A	H	A	A	A	H	H	H	H	H	H	H	H	H	B	B	B	B	B	B	B	B	H	H	H	B	B	B	B	B
F2_01192	H	H	H	H	H	H	H	H	B	B	B	B	B	B	B	B	B	B	B	B	B	B	A	A	A	A	A	A	A	H	H	A	A	A	A	A	A	A	A	H	H	H	H	H	B	B	B	B	B
F2_01193	B	B	B	B	B	B	B	B	B	H	H	A	A	H	H	H	H	H	H	H	H	A	H	H	H	H	H	H	H	H	B	H	H	H	H	H	H	H	H	H	H	H	H	H	B	B	B	B	B
F2_01194	H	H	H	H	A	H	H	H	A	A	H	B	B	B	B	B	B	B	B	B	B	B	B	B	B	B	H	H	H	H	H	H	H	H	H	H	H	B	B	H	B	B	H	H	A	A	A	A	H
F2_01195	B	B	B	H	H	H	H	H	H	B	B	H	H	H	H	H	H	H	H	H	H	H	H	B	B	B	H	H	B	B	B	B	B	B	H	H	H	H	H	H	B	B	B	H	H	H	H	H	H
F2_01196	B	B	B	B	B	B	B	B	B	B	B	A	A	A	A	A	A	A	A	A	A	A	H	H	H	B	B	B	B	A	A	H	H	A	H	H	H	H	H	H	A	A	A	A	H	H	H	H	B
F2_01197	H	H	H	H	H	H	H	H	H	H	H	H	H	A	A	A	A	A	H	H	H	H	A	A	H	H	B	B	B	B	B	B	B	B	B	B	B	B	B	B	B	B	B	B	B	B	B	B	B
F2_01198	H	H	B	B	B	B	B	H	A	A	A	H	H	H	H	H	H	H	H	H	H	H	H	H	H	H	H	B	B	B	B	B	B	A	A	A	A	H	H	B	B	B	B	B	H	H	H	H	A
F2_01199	H	H	H	A	A	A	A	A	A	A	A	B	B	B	B	B	B	B	B	B	H	H	B	B	H	H	H	H	H	H	H	B	B	H	H	H	H	H	H	H	B	B	B	B	B	A	A	A	A
F2_01200	A	A	A	A	A	A	A	A	A	A	H	H	H	H	H	H	H	H	H	H	H	H	B	B	B	B	B	B	B	B	B	H	H	H	H	H	H	H	H	H	H	H	H	H	H	A	H	H	A
F2_01201	H	H	B	B	B	H	H	H	H	B	B	B	B	B	B	B	B	B	B	H	H	H	B	B	H	H	H	H	H	H	H	B	B	A	A	A	A	A	A	H	H	H	H	H	A	H	H	H	H
F2_01202	B	B	B	B	B	B	B	B	H	A	A	B	B	B	B	B	B	H	H	H	A	A	A	A	A	A	A	A	A	A	A	A	A	H	H	H	H	H	H	H	A	A	A	H	B	B	B	H	H
F2_01203	B	B	B	A	A	A	H	H	H	H	H	A	A	H	H	H	A	A	A	A	A	A	B	B	B	B	B	B	B	H	H	B	H	H	H	H	A	H	H	A	A	A	H	A	B	B	B	B	B
F2_01204	H	H	A	A	A	A	A	A	A	A	A	B	B	B	B	H	H	H	H	H	B	B	A	A	A	A	A	A	A	A	A	A	A	B	B	B	B	B	B	H	H	H	H	A	A	A	H	H	A
F2_01205	A	A	H	H	H	H	H	B	H	A	H	B	B	B	B	B	B	B	B	B	H	B	A	A	A	A	A	A	A	A	A	A	A	B	B	B	H	H	H	H	H	H	B	B	H	H	H	H	H
F2_01206	H	H	A	H	H	H	H	H	H	B	B	B	B	B	B	B	H	H	H	A	A	H	H	H	H	H	H	H	H	H	H	H	A	H	H	H	A	A	A	A	A	A	A	H	A	A	A	A	H
F2_01207	B	B	B	H	H	H	H	H	H	H	B	H	H	H	H	H	H	H	H	H	H	H	H	H	H	H	H	H	H	H	H	H	H	H	H	H	H	H	H	H	B	B	B	B	B	B	B	B	B
F2_01208	H	H	B	B	B	B	B	H	H	H	H	A	A	A	A	A	A	H	B	B	H	H	A	H	H	H	H	H	H	H	H	H	H	H	H	H	H	H	H	H	H	H	H	H	B	B	B	B	B
F2_01209	A	A	A	H	H	H	H	H	H	H	H	H	H	H	B	H	H	H	H	H	H	H	H	H	H	H	H	A	H	H	H	A	A	H	B	B	B	B	B	B	B	B	B	B	H	H	H	H	A
F2_01210	H	H	H	H	H	H	B	H	H	H	H	B	B	B	B	B	B	B	B	H	H	H	H	A	A	A	A	A	A	A	A	A	A	H	H	H	H	H	B	H	H	A	A	A	H	H	H	A	A
F2_01211	A	A	A	A	A	A	H	H	A	A	A	H	H	H	B	B	B	B	B	B	B	B	H	H	H	H	H	H	H	H	H	H	H	H	H	H	H	H	H	A	A	A	A	A	H	H	H	H	H
F2_01212	A	A	A	A	A	H	H	H	H	H	H	B	B	B	B	B	A	A	A	H	B	B	H	H	B	B	B	B	B	B	B	H	H	B	B	H	H	A	A	H	H	H	H	H	A	A	A	A	A
F2_01213	B	B	B	B	B	B	B	B	B	B	B	H	H	H	H	H	B	H	H	B	H	H	A	A	A	A	A	A	A	A	A	B	B	A	A	A	A	A	A	A	A	H	H	B	B	B	B	B	B
F2_01214	H	B	B	B	B	B	B	B	B	B	B	H	H	H	H	H	H	H	H	H	H	H	H	H	H	B	B	B	B	B	B	B	B	A	A	A	H	H	H	H	H	H	H	H	H	H	H	A	A
F2_01215	B	B	B	B	B	B	B	H	H	H	B	B	B	B	B	B	B	B	B	B	B	B	H	H	H	H	H	H	H	H	H	H	H	H	H	H	H	H	B	B	H	H	H	A	H	H	H	H	H
F2_01216	B	H	H	H	H	H	B	B	B	B	B	H	H	H	H	H	H	H	H	H	H	H	A	H	B	B	B	B	B	B	B	H	H	H	H	H	H	H	H	H	H	H	B	B	H	H	H	B	B
F2_01217	H	H	H	H	H	H	H	H	H	H	A	H	H	H	H	B	H	H	A	A	A	A	A	H	H	H	H	H	H	H	H	H	A	A	A	A	A	A	A	H	H	H	H	H	A	A	A	A	A
F2_01218	H	B	B	B	B	B	H	A	H	B	H	H	H	H	H	H	H	H	H	H	H	B	H	H	H	H	H	H	A	A	A	A	A	A	A	A	H	B	B	B	B	B	H	B	H	H	H	H	H
F2_01219	H	H	H	H	A	H	H	H	H	B	B	H	H	H	H	H	H	H	H	H	H	H	B	B	B	B	B	B	B	B	H	H	H	H	H	H	H	H	H	H	H	A	H	H	H	B	B	B	B
F2_01220	B	B	B	B	B	B	B	B	H	H	H	A	A	A	A	A	A	A	A	A	A	A	B	B	B	A	A	A	A	A	A	A	A	H	H	H	H	B	B	B	B	B	H	H	B	B	H	B	H
F2_01221	A	A	A	H	H	B	H	H	H	H	H	B	H	B	B	H	H	H	A	A	A	A	A	A	A	A	H	H	H	H	H	A	A	H	H	H	H	B	B	B	H	H	H	B	A	A	A	H	H
F2_01222	H	H	H	H	H	H	B	B	B	A	A	H	H	H	H	H	H	H	H	H	H	H	H	H	H	H	H	H	H	H	H	H	A	B	B	B	H	H	H	H	H	H	H	B	H	H	A	A	A
F2_01223	H	B	H	A	A	A	A	A	H	A	A	H	H	H	H	H	H	B	H	A	A	A	H	H	H	A	H	H	H	H	H	H	B	H	H	H	H	H	H	H	H	H	H	B	B	B	B	B	B
F2_01224	B	H	H	H	A	A	A	A	A	H	H	H	B	B	B	B	B	B	B	B	B	B	H	H	H	H	H	H	H	A	H	H	B	H	A	A	A	A	A	A	A	A	A	A	A	A	A	A	A
F2_01225	H	H	H	H	A	A	A	A	A	A	H	A	A	A	A	A	A	A	A	A	A	B	A	H	H	H	H	B	B	H	H	B	B	B	B	B	B	B	B	B	B	H	H	H	B	B	B	B	B
F2_01226	H	H	H	H	H	H	H	H	H	H	H	H	A	A	A	A	A	H	H	A	H	H	H	B	H	H	H	H	B	B	B	B	H	A	A	A	A	A	A	A	H	H	H	H	A	A	A	A	A
F2_01227	H	H	H	H	A	A	A	A	A	H	H	B	B	B	B	B	B	B	B	B	B	B	B	B	B	B	B	B	B	B	B	H	A	B	B	B	B	B	B	B	B	B	B	B	B	B	B	B	B
F2_01228	H	H	H	H	H	H	H	H	H	H	H	B	B	B	B	B	B	B	B	B	B	B	A	A	A	A	A	H	H	H	H	H	H	H	H	H	H	H	H	H	H	H	H	H	A	H	H	H	H
F2_01229	H	H	H	H	H	H	H	B	B	B	B	B	B	H	H	H	H	H	H	H	H	H	A	A	A	A	A	A	A	A	H	H	H	H	H	H	H	H	H	A	H	A	A	A	H	H	H	A	A
F2_01230	A	A	A	H	H	H	H	H	H	H	H	B	B	B	B	B	H	H	H	A	A	A	H	H	H	H	H	H	H	H	H	A	A	B	B	B	B	H	H	H	H	H	A	A	B	B	B	H	H
F2_01231	H	H	H	H	H	H	H	H	H	H	H	H	H	H	H	H	A	B	B	B	B	B	B	B	B	B	B	H	H	H	H	B	H	H	H	H	H	H	H	H	H	H	H	H	A	A	A	H	H
F2_01232	A	A	A	A	H	H	H	H	H	H	A	B	A	A	A	B	B	B	H	H	A	A	H	H	H	H	A	A	A	A	A	A	A	H	H	H	H	H	B	H	H	H	H	B	H	A	A	A	A
F2_01233	H	A	A	A	A	A	A	A	A	A	A	B	B	B	B	B	B	B	B	B	B	B	H	H	H	H	H	H	H	A	A	A	A	H	H	H	A	A	H	H	H	H	H	H	H	H	H	B	B
F2_01234	H	H	H	H	H	H	H	H	H	A	H	B	B	B	B	B	B	B	B	B	B	B	H	H	H	H	H	B	B	H	H	H	H	H	H	H	H	H	H	H	H	H	B	B	B	B	B	B	H
F2_01235	H	A	A	A	A	A	A	A	A	A	A	A	A	A	A	A	A	A	A	A	A	A	H	H	H	H	A	A	H	H	H	B	H	A	A	A	A	A	A	A	H	H	H	H	B	B	B	B	B
F2_01236	A	H	H	H	H	H	H	H	H	H	H	H	H	H	H	H	B	B	B	B	B	H	A	A	A	A	A	A	A	A	H	H	A	H	H	H	H	H	H	H	H	H	H	H	B	B	B	B	B
F2_01237	A	A	A	A	H	H	H	H	H	H	H	H	H	H	H	A	A	A	H	H	H	H	H	H	H	H	H	H	H	H	H	H	B	A	A	A	A	A	A	A	A	A	A	A	B	B	H	A	A
F2_01238	B	B	B	B	B	B	H	H	H	H	H	H	H	H	B	H	A	A	A	H	H	H	A	A	A	A	A	H	H	H	H	H	H	B	B	B	B	H	H	H	B	B	B	B	H	H	H	H	H
F2_01239	H	H	H	H	B	B	B	B	B	B	B	H	A	A	A	H	H	H	A	A	H	H	H	H	H	H	H	A	H	B	B	B	B	H	H	H	H	H	A	A	A	A	H	H	B	B	B	B	B
F2_01240	A	H	H	A	A	A	A	A	A	A	A	B	B	H	H	H	H	H	H	H	H	B	H	H	H	H	H	B	B	B	B	B	B	A	A	A	A	A	A	A	H	H	H	H	A	A	A	A	A
F2_01241	H	H	H	H	H	H	H	H	H	H	H	H	H	H	H	H	A	A	A	A	A	A	H	H	H	H	H	H	H	H	B	B	B	A	A	A	A	B	B	B	B	H	H	H	H	H	H	H	H
F2_01242	B	B	H	A	A	A	H	H	H	H	B	H	H	H	H	A	A	A	A	A	A	A	H	H	H	H	H	H	H	H	H	H	B	H	B	H	H	B	B	B	B	B	B	H	B	B	B	B	B
F2_01243	H	H	A	A	A	H	H	H	H	B	H	A	A	A	A	A	A	A	A	A	A	H	H	B	B	B	H	A	A	H	H	H	H	B	B	B	B	B	H	B	B	B	B	B	B	B	B	B	B
F2_01244	B	B	B	B	B	B	B	H	H	H	H	H	H	H	A	A	A	A	A	A	A	H	B	B	B	H	H	A	A	A	A	A	A	A	A	A	A	H	H	A	A	A	A	A	A	H	H	H	H
F2_01245	H	H	H	H	A	A	H	A	A	H	H	H	H	H	H	H	B	B	B	B	B	H	H	H	H	H	B	B	B	B	H	H	H	B	B	B	B	B	B	B	B	B	B	B	A	A	A	A	A
F2_01246	A	A	H	H	H	H	H	H	H	H	H	B	B	B	B	B	B	B	H	H	H	H	H	H	H	H	H	H	H	H	H	B	B	A	A	A	A	H	H	H	H	H	H	H	A	A	A	A	A
F2_01247	H	H	H	H	H	H	H	A	A	H	B	B	B	H	H	H	A	A	A	A	A	A	B	B	B	B	H	A	H	H	B	B	H	B	B	A	A	A	A	A	A	H	H	H	B	H	H	H	H
F2_01248	A	H	H	H	H	H	H	H	H	H	H	B	H	H	H	H	H	H	H	H	H	H	B	B	B	B	B	H	H	H	H	H	B	A	A	A	H	H	H	H	A	A	A	A	H	H	H	H	H
F2_01249	B	B	B	B	B	B	B	H	H	H	H	H	H	H	H	A	A	A	A	H	H	H	A	A	A	A	A	H	H	B	B	H	H	H	H	H	H	A	A	A	A	A	A	A	A	A	A	H	H
F2_01250	H	H	H	H	B	B	B	B	B	B	H	B	B	B	H	A	H	B	B	B	B	H	H	H	H	H	A	A	A	H	H	H	H	H	H	H	H	H	H	H	B	H	H	A	A	A	A	H	H
F2_01251	A	H	H	H	H	H	H	A	A	A	A	H	B	B	B	B	B	B	B	B	B	B	A	A	A	A	A	A	A	A	A	A	A	A	H	H	B	H	H	H	H	H	H	H	B	H	H	H	H
F2_01252	H	A	A	A	A	A	A	A	A	A	A	H	H	B	B	B	B	B	B	B	H	H	H	H	H	H	H	H	H	H	H	H	H	A	H	H	H	H	H	H	H	H	H	H	A	H	H	H	H
F2_01253	B	B	B	H	H	H	H	H	H	H	B	B	B	B	B	B	H	H	H	H	B	B	H	H	H	H	H	H	H	H	H	H	H	B	B	B	B	B	H	H	H	H	H	H	H	B	H	B	B
F2_01254	H	H	H	H	B	B	B	H	H	B	B	H	H	H	H	H	H	B	H	H	H	H	H	H	H	H	H	H	H	H	H	H	H	A	A	A	A	A	A	H	H	H	H	A	H	H	A	A	A
F2_01255	H	A	A	A	A	A	A	A	A	A	H	H	A	A	A	A	A	H	H	H	H	B	H	H	H	H	A	A	A	A	A	A	A	H	H	A	A	A	H	H	H	B	B	B	B	H	H	H	H
F2_01256	H	H	H	H	H	A	A	A	A	A	A	H	H	H	H	H	H	H	H	H	H	H	A	A	A	H	B	B	B	B	B	B	H	H	A	A	A	H	H	H	H	H	H	A	B	B	B	B	B
F2_01257	A	A	A	A	H	H	H	H	H	B	B	H	H	H	H	H	H	B	B	B	H	H	A	H	H	H	H	H	H	H	A	A	H	B	B	B	H	H	H	H	H	H	H	B	H	A	A	A	A
F2_01258	B	B	B	H	A	A	A	A	A	A	A	H	B	B	B	H	H	B	B	B	H	H	H	H	H	H	H	B	B	B	B	A	A	H	H	H	H	H	H	H	H	H	H	H	H	H	H	H	H
F2_01259	A	A	H	H	H	A	A	H	H	A	A	H	H	H	H	H	H	A	A	A	A	A	A	A	H	H	H	H	A	A	A	A	A	H	H	H	H	H	B	B	B	H	H	H	H	H	B	B	B
F2_01260	H	H	H	H	H	H	H	H	H	H	H	A	A	H	H	H	H	H	H	H	H	H	H	H	H	H	A	A	A	A	A	A	A	H	H	H	H	B	B	B	B	B	B	B	A	A	A	A	A
F2_01261	H	H	H	H	A	A	A	A	A	A	A	H	B	B	B	B	B	H	H	H	A	A	B	H	H	H	H	H	H	H	H	B	B	A	A	A	A	H	A	A	A	A	A	H	B	B	B	B	B
F2_01262	H	H	H	H	H	H	H	H	B	B	B	H	H	B	B	B	B	B	H	H	H	H	B	H	H	H	H	H	A	A	H	H	H	H	H	H	H	H	H	H	H	H	B	B	H	A	A	A	A
F2_01263	H	H	H	H	B	B	H	H	H	H	H	A	A	A	A	A	A	A	H	A	A	A	B	B	H	H	H	H	H	H	H	H	A	A	A	A	H	H	H	B	H	H	H	H	A	A	H	H	H
F2_01264	H	B	B	B	H	B	H	H	H	H	H	H	A	A	A	H	H	H	A	A	A	A	A	A	A	A	A	A	A	A	H	H	H	B	B	B	B	B	B	B	B	B	B	B	B	B	B	B	B
F2_01265	B	H	H	B	B	B	B	B	H	H	H	A	A	A	A	A	A	A	A	A	A	A	H	H	H	H	H	H	H	A	A	A	A	H	H	H	H	H	H	H	H	H	H	B	H	H	H	H	H
F2_01266	A	A	A	H	H	A	A	A	H	H	H	A	A	A	A	A	A	A	A	H	H	H	A	A	A	A	A	A	A	H	H	H	H	H	H	H	H	H	H	H	H	H	H	H	H	H	B	B	B
F2_01267	A	B	B	B	B	B	B	B	B	B	B	B	B	B	B	B	H	H	H	H	A	A	B	H	H	H	H	H	H	H	H	H	H	B	B	B	B	B	B	H	H	H	H	H	B	B	B	B	B
F2_01268	B	B	B	B	H	H	H	H	H	H	H	H	H	H	H	H	H	H	H	H	H	H	H	H	B	B	B	H	H	H	B	B	B	H	H	H	H	H	H	H	H	H	H	H	B	B	B	B	B
F2_01269	H	H	H	A	H	A	A	A	A	A	A	H	H	H	A	A	H	H	H	H	H	H	B	B	B	B	H	H	H	H	H	H	H	H	H	A	A	A	A	A	A	A	A	A	B	B	B	B	B
F2_01270	H	H	H	H	H	H	H	H	H	H	H	H	H	H	H	H	H	H	H	H	H	H	A	A	H	H	A	A	A	A	H	H	H	H	H	H	A	A	A	H	H	H	H	H	A	A	A	A	A
F2_01271	H	H	H	H	H	A	A	A	A	A	A	H	H	H	B	B	B	B	B	B	H	H	H	H	H	H	H	H	H	H	H	H	H	H	H	H	H	H	H	B	B	B	B	B	H	H	H	H	H
F2_01272	B	B	H	H	H	H	H	A	A	H	H	A	A	A	A	A	A	A	A	H	H	H	H	H	A	A	A	A	H	H	H	H	H	A	A	A	A	A	A	A	A	A	A	A	B	H	B	B	B
F2_01273	A	A	A	A	H	B	B	B	H	H	H	A	A	A	A	A	A	A	H	H	H	H	H	H	B	B	B	B	B	B	H	H	H	H	H	H	H	H	H	A	A	H	H	B	H	H	B	H	A
F2_01274	A	A	A	A	A	A	A	A	A	A	A	A	A	H	H	H	A	H	H	H	H	H	H	H	H	H	H	H	H	B	H	H	H	H	H	A	A	A	A	H	H	B	B	B	A	A	A	A	A
F2_01275	B	H	H	H	H	H	H	H	H	H	H	A	A	H	H	H	H	H	H	H	A	A	H	H	H	H	B	B	H	H	H	H	H	B	B	B	B	B	B	B	B	B	B	B	H	H	A	A	A
F2_01276	H	H	A	A	H	H	H	H	A	A	A	A	H	H	H	H	H	H	H	H	H	A	H	H	H	H	H	B	B	B	H	H	H	H	B	B	B	H	H	H	H	A	A	A	B	B	B	B	B
F2_01277	H	H	H	H	H	H	H	H	H	H	H	B	B	B	B	B	B	B	B	H	H	H	A	A	H	H	H	H	H	H	B	B	H	A	A	A	H	H	A	A	A	A	A	A	B	H	H	H	H
F2_01278	H	H	H	H	H	H	H	A	A	H	H	B	B	B	B	B	B	B	B	B	B	B	H	H	H	H	H	B	B	B	B	H	H	H	H	H	H	H	H	H	H	H	H	H	H	H	B	B	B
F2_01279	B	B	B	B	B	B	B	B	H	A	A	B	B	B	B	B	H	H	A	A	H	H	B	B	H	H	B	B	B	B	B	B	B	A	A	A	A	A	H	H	H	H	H	H	B	B	H	H	H
F2_01280	H	H	H	H	H	H	H	H	H	B	B	H	H	H	H	H	H	H	H	A	A	A	H	H	A	A	A	A	A	H	H	A	A	H	H	H	H	H	H	B	B	B	B	B	H	A	A	A	A
F2_01281	H	A	A	A	A	A	A	H	H	H	H	B	B	B	B	B	B	H	H	H	A	H	H	H	H	H	H	H	H	A	H	H	H	B	B	B	B	B	B	H	H	H	H	H	H	H	H	H	H
F2_01282	H	H	H	H	H	H	H	H	H	H	H	B	H	H	A	H	H	H	H	H	H	B	H	H	H	A	A	A	A	H	H	H	H	H	H	H	H	H	H	H	H	B	H	H	A	A	A	A	H
F2_01283	H	H	H	H	H	B	B	B	H	H	H	H	H	H	B	B	B	B	B	B	B	B	B	B	H	H	H	H	H	H	H	H	H	H	H	H	B	B	B	B	B	B	H	H	B	B	B	B	B
F2_01284	H	H	H	H	H	H	H	H	H	H	H	H	H	H	H	H	H	H	H	H	H	H	H	H	H	H	H	H	H	H	H	B	B	A	A	A	A	A	A	A	A	A	A	H	B	B	H	H	H
F2_01285	B	B	B	B	B	B	B	B	B	B	B	B	B	H	H	H	A	A	A	A	A	A	A	H	H	H	H	H	H	A	A	A	H	H	H	H	H	H	H	H	A	A	H	H	B	B	H	H	H
F2_01286	A	A	A	A	A	A	A	A	A	A	A	H	H	H	H	H	A	H	H	H	H	H	A	A	A	A	A	A	B	H	H	H	H	H	H	H	H	H	H	H	H	H	H	H	H	B	B	B	H
F2_01287	H	H	B	B	B	B	B	B	B	B	B	H	B	B	B	B	B	B	B	B	B	B	B	B	B	B	B	B	B	B	B	B	B	H	H	H	H	H	H	H	H	B	B	B	A	A	A	H	H
F2_01288	B	B	B	B	H	H	H	H	H	H	H	A	A	A	A	A	A	H	H	H	H	H	H	B	B	B	B	H	B	H	H	H	B	H	H	H	H	H	A	A	A	A	A	A	H	H	H	H	H
F2_01289	B	B	B	H	H	H	H	H	H	H	H	B	B	B	H	H	H	H	H	B	B	B	B	B	H	H	H	H	H	H	H	H	H	H	B	H	H	H	B	B	B	B	H	H	H	H	H	H	H
F2_01290	B	B	B	B	B	B	B	H	A	A	A	A	A	A	A	A	A	A	A	A	A	A	B	H	H	H	H	A	A	A	H	H	H	A	A	A	A	A	H	B	H	H	H	H	A	H	A	A	A
F2_01291	A	A	H	H	H	H	H	H	B	B	B	A	A	A	H	H	H	H	H	H	H	A	B	B	B	B	B	H	H	H	A	H	B	A	A	A	A	A	A	A	A	A	A	A	H	H	H	B	H
F2_01292	A	A	A	A	A	A	A	A	A	B	B	A	A	A	A	A	A	A	A	A	A	A	A	A	A	A	A	A	H	H	A	A	A	A	A	A	H	H	H	H	B	H	H	A	B	B	B	B	H
F2_01293	A	A	A	A	A	A	A	A	A	A	A	B	B	B	B	B	B	B	B	B	B	B	A	A	A	A	A	H	A	A	A	H	H	A	A	A	H	H	H	H	A	A	H	H	A	A	A	A	A
F2_01294	A	A	A	A	A	A	A	A	A	H	H	H	H	A	A	A	A	H	H	H	H	H	H	H	B	H	A	A	A	H	H	H	H	H	H	H	H	H	H	B	B	B	B	B	H	H	H	H	H
F2_01295	B	B	H	H	B	B	B	B	B	B	B	H	B	B	B	B	B	B	H	A	A	A	A	A	H	H	H	H	H	H	H	H	H	H	H	H	H	H	H	A	A	A	A	A	H	H	A	A	A
F2_01296	H	H	H	H	A	H	H	H	H	H	B	A	A	A	A	A	A	H	H	H	H	H	H	B	B	B	H	H	H	A	H	H	H	A	A	A	A	H	H	B	H	H	H	H	B	H	H	H	H
F2_01297	B	B	H	H	H	A	A	A	H	H	B	B	B	B	H	H	H	H	H	H	H	H	H	B	B	H	H	H	H	H	H	H	H	B	B	B	H	B	B	B	B	H	H	H	H	A	A	A	A
F2_01298	H	H	H	A	A	A	A	A	A	H	A	H	H	H	A	A	A	A	A	A	A	A	B	B	H	H	H	H	H	B	H	H	H	H	H	H	H	H	H	H	H	H	H	H	A	A	A	H	A
F2_01299	B	B	H	H	H	H	H	H	H	H	H	B	B	A	A	H	H	H	H	H	H	H	H	H	H	H	A	A	H	H	H	A	H	A	A	A	H	H	H	H	H	H	H	H	A	H	A	A	A
F2_01300	H	H	H	B	B	H	A	A	A	A	A	A	A	A	A	A	A	A	A	A	A	A	A	A	A	A	H	H	B	B	B	B	B	A	A	A	A	A	A	H	B	B	B	B	A	A	A	A	A
F2_01301	H	H	H	A	A	A	H	H	H	H	H	H	B	B	B	B	B	H	B	B	B	B	A	A	A	A	H	H	H	H	A	A	H	A	A	A	A	A	A	A	A	A	A	A	H	H	H	H	H
F2_01302	H	H	H	H	H	B	B	B	B	B	B	H	H	H	H	A	H	H	A	A	H	H	B	B	B	B	B	B	B	A	A	A	A	H	H	H	B	B	B	H	H	H	H	A	A	A	A	A	A
F2_01303	H	H	H	H	H	H	H	B	B	B	H	H	H	H	H	H	H	H	H	H	H	B	A	A	A	H	H	H	H	H	H	H	H	A	A	A	A	H	H	H	B	B	B	H	B	B	B	B	H
F2_01304	B	H	H	H	B	B	B	H	H	H	H	H	H	H	H	H	H	H	H	H	H	H	H	H	H	H	H	H	H	H	B	H	H	H	H	H	H	H	H	H	H	H	H	H	H	H	H	H	H
F2_01305	A	A	A	A	A	A	A	H	H	B	B	H	H	H	B	B	B	B	B	B	B	B	B	B	H	H	H	H	H	H	H	B	B	B	B	B	H	H	H	H	H	H	B	H	A	H	H	H	H
F2_01306	A	A	A	A	A	A	A	A	A	H	A	H	H	A	A	A	A	A	A	H	H	A	A	A	A	A	H	H	A	A	A	H	H	A	A	H	H	H	H	H	H	H	H	H	B	B	H	B	B
F2_01307	H	H	H	H	H	A	A	A	A	A	A	H	H	H	H	A	A	H	H	H	H	A	H	H	B	B	B	B	H	H	H	H	H	H	H	H	H	H	H	H	H	H	H	H	A	A	A	A	A
F2_01308	B	B	B	B	H	H	H	H	H	H	H	A	A	A	H	H	H	H	H	H	H	H	A	A	A	H	A	A	A	A	A	A	A	B	B	B	B	B	B	B	B	H	H	H	A	A	A	A	A
F2_01309	H	H	H	H	H	B	B	B	H	H	H	H	H	B	B	B	B	B	B	H	H	H	H	H	H	H	H	H	H	H	H	H	H	H	H	H	H	H	H	H	H	H	A	A	H	H	A	A	A
F2_01310	B	B	B	B	H	H	H	H	H	H	A	B	B	B	H	H	H	H	A	A	A	A	H	H	H	H	H	B	B	H	H	H	H	A	H	H	B	B	B	B	B	B	B	H	A	A	A	A	A
F2_01311	H	H	B	B	B	B	B	H	B	B	B	B	B	B	B	B	B	H	H	B	B	B	H	A	A	A	H	H	H	H	H	B	B	H	H	H	H	H	H	H	H	H	H	H	A	A	H	H	H
F2_01312	A	A	A	A	A	A	A	A	A	A	A	H	H	H	H	H	B	B	B	B	H	H	B	B	B	B	B	B	B	B	B	B	B	A	A	H	A	A	A	A	A	A	H	H	H	H	H	H	H
F2_01313	B	B	B	B	B	B	B	B	B	B	B	H	H	H	H	H	H	H	H	H	H	H	A	H	H	H	H	H	H	H	H	H	H	B	B	B	B	B	B	B	B	H	H	H	H	H	H	A	A
F2_01314	H	H	H	B	B	B	B	H	H	H	H	H	H	H	H	H	H	H	H	A	A	A	A	H	H	A	A	A	H	H	H	H	H	H	A	A	A	A	A	A	A	A	H	H	B	B	B	B	B
F2_01315	H	H	H	H	H	H	H	H	A	A	A	A	A	H	H	H	B	B	B	B	B	B	H	H	H	B	B	A	A	A	A	A	A	A	A	H	A	A	A	H	H	H	A	A	B	H	H	H	H
F2_01316	H	H	H	H	H	H	H	H	H	H	H	H	A	A	A	A	A	A	A	A	A	A	A	A	H	A	A	A	A	A	A	H	H	A	A	A	A	A	A	A	A	A	A	A	A	H	A	H	H
F2_01317	H	H	B	B	B	B	B	B	B	B	B	H	H	H	H	H	B	B	B	B	B	B	A	A	A	A	H	H	H	H	A	H	H	A	H	H	H	A	A	A	A	A	A	A	A	H	H	H	H
F2_01318	H	A	A	A	A	H	H	H	H	H	H	B	B	B	H	H	H	H	H	H	H	H	H	H	H	H	H	H	H	H	H	H	H	H	H	A	H	H	H	H	H	H	H	H	H	H	H	H	H
F2_01319	H	H	H	B	B	B	B	H	H	H	A	H	H	H	H	H	H	A	H	H	H	B	H	H	H	A	A	H	H	H	H	A	A	B	H	H	H	H	H	B	B	B	B	B	B	B	B	B	B
F2_01320	H	H	H	H	H	H	H	H	H	H	H	A	A	A	A	H	H	H	H	H	A	A	H	H	H	H	H	A	A	A	H	B	B	A	A	H	H	H	H	H	H	H	A	A	H	A	A	H	H
F2_01321	B	H	H	H	H	H	H	H	H	H	H	A	A	A	A	A	A	H	H	H	H	H	A	A	A	A	A	A	A	A	A	A	A	H	H	H	H	H	A	H	H	H	H	H	H	H	H	H	H
F2_01322	B	B	B	B	B	B	B	H	B	B	B	A	H	H	H	H	H	H	H	A	A	A	H	A	H	B	B	B	B	H	A	A	A	H	H	H	H	H	H	H	H	H	H	H	A	A	A	H	A
F2_01323	A	A	A	H	H	H	H	H	B	B	H	H	H	B	B	B	B	H	H	H	H	H	A	A	A	A	A	A	A	A	A	A	A	B	A	A	A	A	A	H	B	H	H	H	H	H	H	H	A
F2_01324	H	H	H	H	H	H	H	H	H	H	H	H	H	H	H	B	B	H	H	A	A	A	H	H	A	A	A	A	A	A	A	H	H	H	H	H	A	A	A	B	B	B	B	B	H	H	H	H	H
F2_01325	B	B	B	B	H	H	H	H	H	H	H	A	A	H	H	H	H	H	A	A	A	H	B	H	H	H	H	H	H	H	H	H	H	A	A	A	A	H	A	A	A	H	H	H	H	H	H	H	B
F2_01326	H	H	A	H	H	B	B	B	B	H	B	H	H	A	A	A	H	H	A	A	A	A	B	H	H	H	H	H	H	B	B	B	H	A	A	A	H	A	A	A	A	A	A	H	A	A	A	A	A
F2_01327	H	H	H	H	H	H	H	H	H	H	H	B	A	A	A	A	A	A	A	A	H	H	H	H	H	H	H	H	H	H	H	A	A	A	A	A	A	A	A	A	H	H	H	H	B	H	H	H	H
F2_01328	A	A	A	H	H	A	A	A	A	A	A	B	B	H	B	H	H	B	B	B	B	B	A	A	A	A	H	H	A	A	A	H	A	H	H	H	H	H	H	H	H	H	H	H	H	H	H	A	A
F2_01329	A	B	B	B	B	H	H	H	A	A	A	H	H	A	A	A	A	H	H	H	H	H	H	H	H	H	H	H	H	A	A	H	A	B	B	B	B	H	H	H	H	H	H	B	B	B	B	B	B
F2_01330	H	H	H	H	H	H	H	H	H	H	H	A	A	H	A	A	A	A	A	A	A	A	H	A	A	A	A	A	A	H	H	H	H	B	B	H	H	H	H	H	H	B	B	B	B	B	B	B	B
F2_01331	B	B	B	B	B	B	B	B	B	B	B	H	H	B	B	B	H	H	H	H	H	H	B	B	B	B	B	H	H	H	H	H	H	H	H	H	H	H	H	H	H	A	A	A	H	H	H	H	H
F2_01332	B	B	B	B	B	B	B	B	B	B	B	B	B	B	B	B	B	B	B	B	B	B	A	A	A	H	H	H	B	B	B	B	B	H	H	H	H	A	H	H	H	A	A	A	H	H	H	H	H
F2_01333	B	B	H	A	A	A	A	A	A	B	B	A	H	H	H	H	H	H	H	H	H	H	A	A	A	A	A	A	A	H	H	H	A	H	H	H	H	H	H	H	H	H	H	A	H	H	H	H	H
F2_01334	A	H	A	A	A	A	A	A	A	A	H	B	B	H	H	H	H	H	H	H	H	H	H	H	H	H	H	B	H	A	A	A	H	H	H	H	H	H	H	H	H	H	H	H	A	A	H	H	H
F2_01335	H	H	H	H	B	B	H	H	H	H	H	H	H	H	H	H	H	B	B	B	B	B	B	B	B	B	B	B	B	B	B	B	B	A	A	B	H	H	H	H	H	H	H	H	H	H	H	H	A
F2_01336	H	H	H	H	H	H	H	H	H	B	B	H	A	A	H	H	H	H	H	H	H	H	H	H	H	H	H	H	H	H	B	B	B	H	H	H	H	H	H	H	H	H	H	H	B	B	B	B	H
F2_01337	A	A	A	A	A	A	A	A	A	A	A	H	H	H	H	H	H	H	H	H	H	A	H	H	H	H	H	H	H	H	A	A	A	A	A	A	H	H	H	H	H	A	A	A	H	H	H	H	H
F2_01338	A	A	A	A	A	A	A	H	H	H	H	B	B	B	B	B	B	B	B	B	B	B	B	B	B	B	B	B	B	H	B	B	B	H	H	H	H	H	B	B	A	H	H	B	B	B	B	B	B
F2_01339	A	A	A	A	A	A	A	A	A	A	A	H	H	H	H	H	H	H	H	H	H	B	A	A	A	A	H	H	H	H	H	H	H	H	H	H	A	A	A	A	A	A	A	A	A	A	A	A	A
F2_01340	H	H	H	H	H	B	B	B	B	B	B	H	A	A	A	A	A	A	A	H	H	H	A	A	H	H	H	H	H	H	H	H	B	H	H	H	H	H	H	H	H	H	H	H	B	H	H	H	H
F2_01341	H	H	H	H	H	B	B	B	B	B	H	H	H	B	B	B	H	H	A	A	A	A	H	B	B	B	B	B	B	B	B	B	B	B	B	B	H	A	A	A	A	H	H	H	H	A	A	A	H
F2_01342	H	H	H	H	H	H	H	H	H	H	H	B	H	H	H	H	H	H	H	H	H	H	B	B	B	B	B	B	B	B	B	B	H	A	A	A	A	H	A	A	H	H	H	H	H	H	H	A	A
F2_01343	B	B	B	B	B	H	H	B	B	B	B	A	A	A	A	A	A	H	H	H	H	H	A	A	A	A	A	A	A	A	A	H	B	H	A	A	A	A	A	A	A	A	A	A	H	H	A	A	A
F2_01344	H	H	H	H	A	H	H	H	H	A	A	A	A	A	A	A	H	H	H	H	H	B	B	H	H	H	H	H	H	H	A	A	A	B	B	B	B	B	H	H	H	H	H	H	B	B	B	B	B
F2_01345	H	H	A	A	H	H	H	H	H	H	H	B	B	B	B	B	H	H	H	H	H	H	H	H	H	H	H	H	B	B	B	B	B	B	H	H	H	H	H	H	H	H	H	H	A	A	A	A	A
F2_01346	H	H	A	A	A	A	A	A	A	A	A	B	B	B	H	H	B	B	H	H	H	H	H	H	H	H	H	H	H	H	A	A	H	A	A	A	A	A	A	H	H	H	A	A	H	H	H	H	H
F2_01347	B	B	B	B	B	B	B	B	H	H	H	A	H	H	H	H	H	H	H	H	H	H	B	B	H	H	H	H	H	H	H	H	H	A	A	H	H	H	H	H	H	H	H	B	B	B	B	H	H
F2_01348	B	B	B	B	B	H	H	H	H	A	H	B	B	B	B	H	A	A	H	H	H	H	H	H	H	H	H	H	H	A	H	H	H	H	H	H	H	H	A	A	A	A	A	H	H	H	H	H	H
F2_01349	B	B	H	H	H	H	H	H	H	H	H	H	A	H	A	H	H	H	H	H	H	H	H	H	H	B	B	B	B	B	B	B	B	H	H	H	A	A	A	A	H	A	A	A	H	H	H	A	A
F2_01350	A	H	H	H	H	H	H	B	B	B	H	H	H	H	H	H	H	H	H	H	H	H	B	B	B	H	H	H	B	H	H	H	H	H	H	H	H	H	H	H	H	H	H	H	A	A	A	A	A
F2_01351	A	A	A	A	H	H	A	A	A	A	A	B	B	B	B	B	B	B	B	B	B	B	H	H	H	H	H	H	H	H	H	H	H	A	A	A	A	H	A	A	A	A	A	A	B	B	B	B	B
F2_01352	H	H	B	B	B	B	B	B	B	B	B	A	A	H	H	H	H	H	H	B	H	H	H	H	B	B	B	A	A	H	H	A	A	H	H	H	B	B	B	B	B	B	B	B	B	B	B	H	H
F2_01353	H	H	H	H	H	H	B	B	B	B	B	H	B	B	B	B	B	B	B	H	H	H	H	H	H	A	A	H	H	H	H	B	B	A	A	A	A	H	H	H	H	H	H	H	A	H	B	H	H
F2_01354	H	H	H	H	H	B	B	B	B	B	B	H	A	A	A	A	A	A	H	H	H	H	B	B	B	B	B	H	H	H	H	H	H	B	H	H	H	H	H	H	H	H	H	H	A	A	A	A	A
F2_01355	B	B	B	B	H	H	H	H	H	H	H	A	A	A	A	A	A	A	H	H	H	H	B	B	B	B	B	H	H	H	B	B	H	A	A	A	A	A	A	A	A	A	H	H	A	H	H	A	H
F2_01356	B	B	B	B	B	B	H	H	H	H	H	B	B	B	B	B	B	B	B	B	B	H	H	H	H	H	H	H	H	H	H	B	B	H	H	B	B	B	B	B	B	B	B	H	H	H	H	H	H
F2_01357	H	H	H	H	H	B	B	B	B	B	H	A	A	H	H	B	B	B	B	B	B	B	H	H	B	B	B	B	B	B	B	B	H	A	A	A	A	A	A	A	A	A	A	A	H	H	B	H	H
F2_01358	H	H	H	B	B	B	B	B	B	B	B	H	H	H	H	H	H	H	H	H	H	H	B	B	B	B	B	B	B	B	B	B	B	B	H	H	H	H	H	H	H	H	H	H	H	B	B	B	H
F2_01359	H	H	B	B	B	B	B	H	A	A	A	H	A	B	B	B	B	B	B	B	B	H	A	A	A	H	B	B	B	B	B	B	B	H	H	A	A	A	A	H	H	H	H	H	A	H	H	H	H
F2_01360	H	B	B	B	H	H	H	H	H	H	H	H	A	A	A	A	A	A	H	H	H	H	H	H	H	H	H	H	H	H	H	H	H	B	B	B	B	B	H	H	H	H	A	A	H	H	H	H	H
F2_01361	B	B	B	B	B	H	H	H	A	A	H	H	H	H	H	H	H	H	H	H	H	H	H	H	H	A	A	A	A	A	H	A	H	H	H	H	H	H	H	H	H	B	B	B	H	H	A	A	A
F2_01362	H	H	H	H	H	H	H	H	H	H	B	A	A	A	A	A	A	H	H	H	H	H	H	H	A	A	H	H	H	B	B	B	H	H	H	H	H	H	B	H	H	H	H	H	A	A	H	H	H
F2_01363	H	H	B	B	H	H	H	H	H	H	H	B	B	B	B	B	B	B	H	H	A	A	A	A	A	A	A	A	A	A	A	A	A	H	H	H	H	H	A	A	H	H	B	B	A	A	A	H	H
F2_01364	B	B	B	B	B	H	B	B	B	B	H	B	B	H	H	H	H	H	H	H	H	H	H	H	H	H	H	H	H	A	A	H	B	A	A	A	A	A	A	A	A	H	A	A	B	B	B	B	B
F2_01365	B	B	B	B	B	B	B	B	B	B	B	B	B	B	B	B	B	H	H	H	A	B	H	B	B	B	B	B	B	B	B	H	H	H	H	B	B	B	H	H	A	A	A	A	H	H	H	H	B
F2_01366	H	H	B	B	B	B	B	H	H	H	H	A	A	A	H	A	H	A	A	A	H	H	B	B	B	B	H	H	H	H	H	H	H	B	B	B	B	B	B	B	B	B	H	H	B	B	B	B	B
F2_01367	B	B	B	B	B	H	H	H	H	H	H	A	A	A	A	A	A	A	A	A	A	A	H	H	B	B	H	H	H	H	H	A	H	H	H	H	H	H	H	A	H	H	A	A	H	B	B	B	H
F2_01368	A	A	A	A	A	A	A	A	H	H	H	A	A	A	A	A	H	H	H	H	H	H	H	H	H	H	H	A	A	A	A	H	H	H	B	B	H	H	A	A	A	A	A	A	H	H	H	H	H
F2_01369	A	A	A	A	H	H	H	H	H	A	H	H	H	H	H	H	H	H	H	H	H	H	B	B	B	B	B	B	B	B	B	B	B	H	H	H	H	H	H	H	H	H	B	H	H	H	A	A	A
F2_01370	H	H	H	H	A	A	A	A	A	A	A	A	A	A	A	A	A	H	H	H	H	H	H	H	H	H	A	A	A	A	A	A	A	B	B	H	H	H	H	H	H	H	H	A	H	H	H	H	H
F2_01371	H	H	H	H	H	H	H	H	H	H	H	B	B	B	B	B	H	H	A	A	A	A	A	A	H	H	H	H	H	H	B	B	B	H	H	H	H	H	H	H	H	H	H	H	B	B	B	B	H
F2_01372	A	H	H	H	H	H	H	H	H	H	H	A	A	A	A	A	A	A	A	A	A	A	B	B	B	B	B	B	B	B	B	B	B	H	H	H	H	H	H	H	H	H	H	A	H	H	H	H	B
F2_01373	H	H	B	B	B	H	H	H	H	H	H	A	A	A	A	A	H	H	H	H	H	H	H	H	H	H	H	H	H	B	B	B	B	H	B	H	H	H	A	A	A	A	A	A	A	A	A	A	A
F2_01374	H	H	A	A	A	A	A	A	A	A	H	B	H	H	H	H	H	H	B	B	B	B	H	H	A	A	A	A	A	A	H	H	H	H	H	B	B	B	B	B	B	B	H	H	H	H	H	H	H
F2_01375	H	A	H	B	B	B	B	H	H	H	H	A	A	A	A	A	H	H	H	A	A	H	B	B	B	B	H	H	H	H	H	H	H	H	H	H	H	H	H	A	A	H	H	H	A	H	H	H	H
F2_01376	H	A	A	A	H	H	H	H	H	H	H	A	A	A	H	H	H	H	H	H	B	B	H	H	H	H	H	B	B	B	B	B	B	A	A	A	A	A	A	A	A	H	H	H	H	H	H	H	B
F2_01377	H	A	A	A	A	A	A	A	A	A	A	H	H	H	H	H	H	H	H	B	B	B	H	H	H	H	H	H	H	A	H	H	H	H	H	H	H	H	H	H	A	A	H	H	B	B	B	B	B
F2_01378	A	A	H	H	H	H	H	H	B	B	B	B	B	H	H	B	B	B	B	B	B	B	A	A	A	A	A	A	H	H	H	H	H	H	H	H	H	H	H	H	H	H	A	A	H	H	H	H	H
F2_01379	H	H	H	H	H	H	B	B	B	B	B	A	H	H	H	H	H	H	H	B	H	A	B	B	H	H	H	H	H	H	H	H	H	B	B	B	B	B	B	B	B	B	B	B	A	A	A	A	A
F2_01380	B	B	B	B	B	B	H	H	H	H	H	A	A	A	H	B	B	B	B	B	B	B	B	B	B	B	B	B	H	H	H	H	H	B	B	B	B	B	H	H	H	A	H	H	B	B	B	B	H
F2_01381	A	A	B	B	B	B	H	H	H	H	H	H	H	H	H	B	B	B	B	B	B	B	A	A	A	A	A	A	A	A	A	A	A	A	A	A	A	A	A	A	A	A	A	A	H	B	B	B	H
F2_01382	H	H	H	B	H	A	A	A	A	A	A	A	A	A	A	A	A	A	H	H	A	A	A	A	H	H	H	H	H	H	H	H	H	A	A	A	A	A	H	H	H	H	H	H	A	A	A	A	A
F2_01383	B	B	B	B	B	B	B	H	H	H	H	H	H	B	B	B	B	B	B	B	B	B	H	H	H	H	H	H	H	H	H	H	B	H	H	H	H	H	H	H	H	H	H	H	H	A	A	A	A
F2_01384	H	H	H	H	H	H	H	H	H	H	H	H	H	H	H	A	A	A	A	A	A	H	A	A	A	A	A	A	A	H	H	H	H	H	A	H	H	H	H	H	H	A	A	A	H	H	H	H	H
F2_01385	H	H	H	H	H	H	H	H	H	H	H	H	H	H	A	A	A	H	H	H	H	H	H	H	H	H	A	A	A	A	A	A	A	H	H	H	H	H	A	A	A	A	A	H	H	H	H	H	H
F2_01386	A	A	A	A	A	A	A	A	A	A	A	H	H	H	H	H	H	A	A	A	A	H	H	H	H	B	B	B	B	B	B	H	H	A	H	H	H	H	H	H	H	H	H	H	A	A	H	H	B
F2_01387	B	B	A	A	A	A	A	A	A	A	A	A	A	A	A	A	A	A	A	A	H	H	H	H	H	H	H	H	H	H	H	H	H	A	A	B	B	B	B	B	H	H	H	H	H	H	H	H	H
F2_01388	A	A	H	H	H	A	H	H	B	B	B	A	A	A	A	A	A	A	A	A	A	A	B	B	B	B	H	B	B	B	B	B	B	H	H	H	H	H	H	H	H	H	H	H	H	B	B	B	B
F2_01389	H	H	H	H	H	H	A	A	A	A	A	H	H	H	H	H	H	H	H	H	H	H	A	A	A	A	A	A	A	A	A	H	H	B	H	H	H	H	H	B	A	A	A	A	H	H	A	A	A
F2_01390	H	A	A	A	A	H	H	H	H	H	A	A	A	A	H	A	H	H	B	B	B	B	B	B	B	B	B	B	B	H	H	A	A	H	H	H	H	A	A	A	H	H	B	B	H	H	H	H	H
F2_01391	B	B	B	B	B	B	B	B	B	H	H	A	A	A	A	A	A	A	A	A	A	A	B	B	B	B	H	H	H	H	H	H	H	H	H	B	H	H	H	H	H	H	H	H	H	H	H	B	B
F2_01392	H	H	H	H	H	H	H	H	H	H	H	H	H	A	A	A	A	A	H	H	H	H	A	H	H	H	H	A	A	A	A	H	H	A	A	A	A	A	A	A	A	A	A	A	H	H	H	H	H
F2_01393	B	B	B	B	B	B	B	B	B	B	B	H	H	B	B	B	B	B	H	B	H	H	A	A	A	A	A	A	H	A	A	A	A	B	H	H	H	H	H	H	H	H	H	H	H	H	H	H	H
F2_01394	H	H	H	H	H	A	A	A	A	H	A	B	B	B	B	B	B	B	B	B	B	B	H	H	H	H	H	H	H	H	A	A	A	B	H	H	B	H	H	H	H	A	A	A	H	H	B	B	B
F2_01395	H	H	A	A	A	H	H	H	H	H	H	H	H	H	B	H	H	H	H	B	H	H	H	H	H	H	H	B	B	B	H	H	B	A	A	A	A	A	A	A	A	A	A	A	H	H	H	H	H
F2_01396	A	A	H	B	B	H	H	B	B	B	H	A	A	A	A	A	A	A	A	H	H	B	H	B	B	B	B	B	H	B	H	H	H	H	H	H	H	B	B	B	H	B	B	B	B	B	B	B	B
F2_01397	B	B	B	H	H	H	H	H	H	H	A	B	B	B	B	B	B	B	H	H	H	H	B	H	H	H	A	A	H	H	H	H	H	H	H	H	H	H	B	H	H	H	A	A	H	H	H	H	H
F2_01398	H	H	H	H	H	H	H	H	H	H	H	H	H	H	H	B	B	H	H	H	H	H	H	H	H	H	H	A	A	A	A	A	A	A	A	A	A	A	A	A	H	H	H	H	B	B	B	B	B
F2_01399	B	B	B	H	H	H	H	B	B	B	B	H	H	H	H	H	H	H	H	H	H	B	H	H	H	H	H	H	B	H	H	H	H	B	B	B	B	B	B	H	H	H	H	H	H	H	H	H	H
F2_01400	H	H	H	H	H	B	B	B	B	B	B	A	A	H	H	H	H	H	A	H	H	H	B	H	H	H	H	H	H	H	H	B	B	A	A	A	A	A	A	A	A	A	A	A	B	B	B	H	H
F2_01401	B	B	B	B	H	H	H	H	H	H	H	H	H	H	H	H	H	H	H	H	B	B	H	H	H	H	H	H	H	H	H	A	A	A	A	H	H	B	B	B	B	H	H	H	H	H	H	H	H
F2_01402	H	H	H	H	H	H	H	H	A	A	H	A	A	A	A	A	A	A	A	A	A	A	H	H	H	H	A	A	A	A	A	A	A	A	A	H	H	H	A	A	A	A	A	A	B	B	B	B	B
F2_01403	B	B	B	H	A	A	A	A	H	A	A	B	B	A	A	A	A	A	A	A	H	B	H	H	H	H	H	H	A	A	A	A	A	B	H	A	H	H	A	A	A	A	A	A	H	H	H	H	H
F2_01404	B	B	B	B	B	B	B	B	B	H	A	B	H	H	B	B	B	B	B	H	H	H	B	B	B	B	B	B	B	B	B	B	B	H	B	H	H	H	H	H	H	B	B	B	A	A	A	A	A
F2_01405	H	H	H	H	H	H	A	A	H	H	H	H	H	B	B	B	B	B	B	B	B	B	A	A	A	H	B	B	B	B	B	B	B	B	B	B	B	H	H	H	H	H	H	H	H	H	H	H	H
F2_01406	B	B	B	H	H	H	A	A	A	A	A	B	B	B	H	H	H	B	B	B	B	B	H	H	H	H	H	H	H	H	H	H	H	H	H	H	H	H	B	B	B	B	B	H	H	H	H	H	H
F2_01407	H	H	H	B	B	B	B	B	B	H	A	A	A	A	A	A	A	A	A	H	H	H	H	A	A	A	A	A	A	A	A	H	H	B	B	B	B	B	B	H	H	H	H	H	H	H	H	H	H
F2_01408	H	H	A	A	H	H	B	B	B	B	B	H	H	A	A	A	A	A	A	H	H	H	A	A	A	A	A	H	H	H	H	H	H	H	H	H	H	H	H	H	H	A	H	H	H	H	H	H	H
F2_01409	B	B	B	B	B	B	B	B	B	H	H	H	B	H	H	H	H	H	H	H	H	H	A	H	H	H	H	H	H	H	H	H	A	H	H	H	H	H	H	H	H	H	H	H	H	H	H	H	B
F2_01410	B	B	B	B	B	B	B	B	B	B	B	A	A	A	A	A	A	A	A	A	A	H	H	H	H	H	H	H	H	H	B	B	B	A	A	A	A	A	A	A	H	H	B	B	A	A	A	A	A
F2_01411	B	B	B	B	B	H	H	H	H	H	H	B	B	B	B	B	B	H	H	H	H	H	A	A	A	A	A	H	H	H	H	H	H	A	B	B	B	B	B	B	H	B	B	A	H	H	H	H	H
F2_01412	A	H	H	H	H	H	H	H	A	A	A	A	A	A	A	A	A	A	A	H	H	H	B	B	B	B	B	B	B	B	B	B	B	H	B	H	H	H	H	A	A	A	A	A	H	H	H	H	H
F2_01413	H	H	H	B	B	H	H	H	H	H	H	H	H	H	H	H	A	A	A	A	A	A	B	H	A	A	A	A	H	H	A	A	A	B	B	B	H	H	H	B	B	H	H	H	B	A	H	H	H
F2_01414	H	B	H	H	H	B	B	B	B	B	B	A	A	A	A	A	A	A	A	A	A	A	H	A	A	A	A	A	A	A	A	A	A	B	B	B	H	H	B	B	B	B	B	H	A	H	H	H	A
F2_01415	H	A	A	A	H	H	H	H	H	H	H	H	H	H	H	A	A	A	H	H	H	H	H	H	B	B	B	B	B	B	B	B	B	H	H	B	B	B	B	B	B	B	B	B	H	H	H	H	H
F2_01416	B	B	H	H	H	H	H	H	A	H	H	H	H	H	H	H	H	B	B	B	B	B	B	B	B	B	B	B	B	B	H	A	H	H	B	B	H	H	B	B	B	H	H	B	H	H	B	B	B
F2_01417	H	H	H	H	H	H	H	H	H	A	A	A	A	A	H	H	H	H	B	B	H	A	B	B	B	B	B	B	B	H	H	H	H	B	B	B	B	B	B	B	H	A	A	A	B	B	B	B	B
F2_01418	H	H	H	A	A	A	A	A	A	H	H	A	A	A	A	A	A	A	A	H	H	H	A	A	H	H	H	A	A	A	A	H	A	H	H	H	H	H	H	H	H	H	H	B	A	A	A	A	A
F2_01419	H	H	H	H	H	A	A	A	A	A	A	H	H	H	H	B	B	B	B	H	B	B	B	B	B	B	B	B	B	H	H	B	H	A	A	A	A	A	A	A	H	H	H	H	A	A	H	H	H
F2_01420	H	H	H	H	B	H	H	H	H	H	H	H	H	H	A	A	B	H	H	H	B	B	H	H	H	H	B	H	H	H	H	H	H	H	H	H	H	H	H	H	H	H	H	H	H	H	H	H	H
F2_01421	H	H	H	H	H	H	H	H	B	H	H	B	B	B	B	B	H	H	H	H	H	H	H	H	H	A	A	A	H	H	H	H	H	B	H	H	H	A	H	H	B	B	B	H	B	H	H	H	H
F2_01422	H	H	H	A	A	A	A	H	H	H	H	B	B	B	B	H	H	H	A	A	A	A	H	H	A	A	A	H	H	A	A	A	H	A	A	A	A	H	A	B	B	B	B	H	A	A	A	A	A
F2_01423	H	H	H	H	H	A	A	H	H	B	B	B	B	B	H	H	H	H	H	H	H	H	H	H	H	H	H	B	B	B	B	B	H	A	A	A	A	A	A	A	A	A	A	A	A	A	A	A	A
F2_01424	A	A	H	A	A	H	H	B	B	B	B	H	H	H	H	H	H	H	H	H	H	H	B	B	H	H	H	H	B	B	B	B	H	B	B	B	B	B	B	B	H	H	H	H	H	H	H	H	B
F2_01425	A	A	H	H	H	B	B	B	B	H	A	A	A	A	A	A	A	A	A	A	A	A	A	A	A	A	A	A	A	A	A	A	H	B	B	H	A	A	A	A	A	A	A	A	H	H	H	B	H
F2_01426	B	B	B	B	B	B	B	B	B	B	H	B	B	B	H	H	A	H	H	H	H	H	H	H	H	A	A	A	H	H	H	H	H	H	H	H	H	H	H	A	A	H	A	A	H	H	H	H	H
F2_01427	H	B	H	H	H	H	H	H	H	H	H	H	H	H	H	H	H	H	H	A	A	H	B	B	B	B	B	H	B	B	B	B	B	B	B	B	B	B	B	B	B	B	B	B	H	H	H	A	A
F2_01428	B	B	B	B	B	B	B	B	B	B	B	A	A	H	H	A	A	H	H	A	A	A	A	H	H	H	H	H	H	H	H	H	H	H	A	A	H	H	H	H	H	H	A	A	H	H	B	B	B
F2_01429	B	B	B	B	B	H	H	H	H	H	H	H	H	H	H	H	H	H	H	H	H	H	A	A	A	H	H	H	H	H	H	H	H	H	H	H	B	B	B	B	B	B	B	B	H	H	H	H	B
F2_01430	H	H	A	A	A	A	A	A	A	A	H	H	H	H	A	A	A	A	A	A	A	A	H	A	A	A	A	A	A	A	A	A	H	B	B	B	B	B	B	B	B	B	B	B	H	H	H	H	B
F2_01431	A	A	A	A	A	A	A	H	H	B	B	H	H	H	H	H	H	B	B	H	H	H	H	H	H	H	H	H	A	A	A	A	A	H	H	H	B	B	B	B	H	H	H	H	H	H	H	H	H
F2_01432	H	H	H	H	A	A	A	A	A	A	A	B	B	B	B	B	B	B	B	B	B	B	A	H	H	H	H	B	B	H	H	H	H	H	H	H	H	H	A	H	A	H	H	H	B	B	B	B	H
F2_01433	B	B	H	H	H	H	H	A	H	H	H	A	A	A	A	A	A	A	A	H	H	H	H	H	H	H	H	A	A	A	A	H	H	A	A	A	A	A	H	H	B	B	B	B	A	A	A	A	H
F2_01434	A	A	H	H	H	H	H	H	H	H	H	H	B	B	B	B	H	H	H	H	H	H	A	A	A	A	A	H	H	H	H	H	H	B	B	B	B	B	B	B	B	B	A	A	H	H	H	H	H
F2_01435	H	H	B	B	B	B	B	H	H	H	H	H	H	H	H	H	H	H	H	H	B	B	B	B	B	H	H	H	B	B	H	H	B	H	H	H	H	H	H	B	H	H	H	H	A	A	A	A	A
F2_01436	H	H	A	A	A	A	H	H	H	H	H	B	B	B	B	B	B	B	B	H	H	H	B	H	H	H	B	B	B	H	H	H	H	B	B	B	H	H	H	H	H	H	H	H	A	A	A	A	A
F2_01437	H	H	H	B	B	B	B	B	B	B	H	A	A	A	A	A	A	A	A	H	H	H	H	A	A	A	H	H	H	H	H	H	H	H	H	H	H	H	H	H	H	H	H	H	H	H	H	H	H
F2_01438	A	A	A	A	A	A	A	A	A	A	A	A	A	A	A	H	H	H	B	B	B	B	B	H	A	A	H	H	H	H	H	H	H	B	B	H	H	A	A	A	A	A	A	A	A	A	A	A	A
F2_01439	B	B	B	B	B	B	H	H	H	H	B	A	A	H	H	B	H	B	B	B	B	H	B	B	B	B	B	H	H	H	H	H	A	B	B	B	B	B	B	B	B	B	H	A	H	H	H	A	H
F2_01440	B	B	B	B	B	B	B	B	B	B	B	A	A	A	A	A	H	B	B	B	H	H	H	H	H	H	H	H	B	B	B	H	A	H	H	H	A	A	A	A	A	A	A	A	B	B	B	B	B
F2_01441	H	A	H	H	H	H	H	H	H	H	H	B	B	B	B	B	B	B	H	H	H	H	H	H	H	H	H	H	H	H	H	H	H	A	A	H	H	H	H	A	A	A	A	A	H	H	H	H	H
F2_01442	H	H	H	H	A	A	A	A	A	A	A	B	B	B	B	H	H	H	B	B	B	B	H	B	B	B	B	H	H	H	A	A	B	H	H	B	B	B	B	H	H	H	B	B	A	H	H	H	B
F2_01443	H	A	A	A	A	H	H	H	H	H	H	H	H	A	A	A	A	A	H	A	A	A	B	B	B	B	B	B	B	B	B	B	B	B	B	B	H	H	H	H	H	H	H	H	B	B	B	B	B
F2_01444	H	H	H	B	H	B	B	B	B	B	B	H	H	A	A	A	A	H	H	H	H	B	H	H	H	H	H	H	H	H	H	B	B	A	A	A	H	H	B	B	H	H	H	H	B	B	B	B	H
F2_01445	A	A	H	H	H	H	H	H	B	H	H	H	H	H	H	H	H	H	H	H	H	H	H	H	H	B	B	B	B	H	H	H	A	H	H	H	H	A	A	A	A	B	H	A	H	H	B	B	B
F2_01446	H	H	H	H	H	H	H	H	H	B	B	B	B	B	B	B	B	B	B	B	B	B	H	H	H	H	H	H	A	A	A	A	H	A	A	A	A	A	H	H	H	B	B	B	H	H	H	H	H
F2_01447	H	H	H	H	H	B	H	H	H	H	H	A	A	A	H	A	A	H	H	H	H	H	A	A	A	A	A	H	H	H	H	H	H	B	B	B	B	B	B	H	H	B	H	B	H	H	H	H	B
F2_01448	B	B	B	B	B	B	B	B	B	B	B	A	A	A	H	H	H	H	H	H	H	H	H	H	H	H	H	H	H	H	B	H	H	B	H	H	H	H	H	H	H	H	B	B	H	H	B	B	B
F2_01449	H	B	H	H	H	H	A	A	H	H	B	H	H	H	H	H	H	A	A	A	B	B	A	A	A	H	H	H	H	H	H	A	H	B	B	B	B	B	H	H	H	H	H	H	H	H	H	H	H
F2_01450	A	H	H	A	H	H	H	A	A	A	A	B	B	B	B	B	B	B	B	B	B	B	H	B	B	B	B	B	B	B	B	B	B	A	A	A	A	A	A	A	A	A	A	H	H	H	H	H	H
F2_01451	H	H	H	H	H	H	A	A	A	A	A	H	B	B	B	B	H	H	H	H	A	A	B	B	B	B	B	B	B	B	B	B	B	B	B	H	A	A	A	A	A	A	H	H	B	A	A	A	A
F2_01452	B	H	H	A	H	H	A	A	A	A	A	H	B	B	B	B	B	B	B	B	B	H	B	B	B	B	B	B	B	B	B	H	B	H	H	H	A	A	A	A	A	A	A	H	A	A	A	A	A
F2_01453	H	H	H	H	H	H	H	H	H	H	H	H	H	H	H	H	H	H	A	A	A	A	H	H	H	H	H	H	B	B	B	B	B	H	H	H	H	H	H	H	H	H	H	H	B	B	B	B	B
F2_01454	H	H	H	B	B	B	H	H	H	H	H	B	H	H	H	H	H	H	H	H	H	H	H	H	H	A	A	H	H	H	H	H	H	H	H	H	A	A	A	H	H	H	H	H	B	B	B	B	B
F2_01455	A	H	H	H	H	H	H	A	A	A	A	B	B	H	H	H	H	H	H	H	B	B	H	H	H	H	H	H	B	B	B	B	B	A	A	A	A	A	A	A	A	A	H	H	H	H	H	H	H
F2_01456	H	H	H	H	H	A	A	H	H	H	B	H	A	A	A	A	A	A	A	A	A	H	B	B	B	B	B	B	H	B	B	B	B	A	H	H	H	H	H	H	H	H	H	H	H	H	H	H	B
F2_01457	B	B	B	B	H	H	H	H	H	H	A	A	A	A	A	A	A	A	H	H	H	H	H	H	B	B	B	B	B	B	B	B	H	H	H	H	H	B	B	B	B	B	B	B	A	H	H	H	B
F2_01458	A	A	A	A	A	A	A	A	A	A	A	B	B	B	A	A	A	A	A	A	A	A	B	B	B	B	B	H	H	B	H	H	A	H	H	H	H	A	A	H	H	A	A	A	B	B	B	B	H
F2_01459	A	A	H	H	H	H	H	H	H	H	H	B	B	B	B	B	B	B	B	B	B	B	H	H	A	A	H	H	H	H	H	H	H	A	H	H	H	H	H	B	B	H	H	H	H	H	H	A	A
F2_01460	B	B	B	B	B	B	B	B	B	B	B	H	H	A	H	H	B	B	H	H	H	H	A	A	A	A	A	A	A	A	A	A	A	A	A	A	H	H	H	H	H	H	H	H	H	A	A	A	A
F2_01461	H	H	H	H	H	H	H	H	H	H	H	B	B	B	B	H	H	B	B	B	H	B	H	H	H	H	H	H	H	H	H	H	H	H	H	H	H	H	H	H	A	A	A	A	H	A	A	H	B
F2_01462	A	A	A	A	A	A	H	B	H	H	H	H	B	H	H	B	B	B	B	B	B	B	H	H	A	A	A	A	A	A	H	H	H	H	H	H	H	H	H	A	A	A	A	A	A	A	A	A	A
F2_01463	H	A	A	B	B	B	B	B	B	B	H	H	H	H	H	H	H	H	H	H	H	H	H	H	H	H	H	H	A	A	A	A	A	H	A	A	A	A	A	A	H	H	H	H	H	A	A	A	A
F2_01464	B	B	H	H	B	B	B	B	B	B	B	H	H	H	H	H	H	H	H	H	H	A	H	H	B	B	B	B	B	H	H	H	B	A	A	A	H	H	H	H	H	H	H	B	H	H	H	H	H
F2_01465	H	H	A	A	A	A	A	A	A	A	A	H	H	H	H	H	B	B	B	B	B	B	B	B	B	B	B	B	B	B	B	B	B	H	H	H	H	H	A	A	A	A	A	H	B	B	B	B	B
F2_01466	H	H	H	H	H	H	H	H	H	B	H	B	B	H	A	A	A	A	A	H	H	B	H	H	H	H	H	H	H	B	B	H	H	H	H	H	A	A	A	A	H	H	H	H	H	H	H	H	H
F2_01467	B	H	H	H	A	A	A	A	H	H	H	H	H	H	H	H	H	B	B	B	H	H	H	H	H	H	H	H	A	A	A	A	A	H	H	H	A	A	H	A	H	H	H	H	B	B	B	B	B
F2_01468	H	H	H	H	H	H	H	H	H	H	B	A	A	A	A	A	H	H	H	H	B	B	B	B	H	H	A	A	A	H	H	H	H	H	H	B	B	B	H	H	H	A	A	A	B	B	H	H	H
F2_01469	A	A	A	A	A	A	A	A	H	H	H	H	H	H	H	H	H	H	H	H	H	H	H	H	H	H	H	H	H	H	H	H	H	B	B	H	H	A	A	A	A	B	B	B	B	B	B	B	B
F2_01470	H	B	B	B	B	B	B	B	B	B	B	B	B	B	B	B	H	H	H	H	H	B	A	A	A	A	A	H	H	B	B	B	B	A	A	A	A	A	A	H	B	B	B	B	A	A	A	A	A
F2_01471	A	A	A	A	A	A	A	A	A	A	H	A	A	A	A	H	A	A	A	A	A	A	H	A	A	A	H	A	H	H	H	H	H	B	B	B	B	B	H	B	B	B	B	H	H	A	A	A	A
F2_01472	H	H	A	A	A	A	A	A	A	H	H	H	H	H	A	A	A	A	A	A	H	H	B	B	B	B	B	B	B	H	H	H	H	H	H	H	H	B	B	B	B	B	B	B	B	B	B	B	B
F2_01473	H	A	H	H	H	H	H	A	H	A	A	B	H	H	A	A	A	A	H	H	H	H	B	B	B	B	B	B	B	A	A	A	A	B	B	B	B	B	H	H	H	H	H	H	H	H	A	A	A
F2_01474	A	A	H	H	H	H	H	H	H	H	H	H	B	B	B	B	B	B	B	B	B	B	A	A	A	A	H	B	B	H	H	H	H	H	H	H	H	H	H	H	B	B	H	H	A	A	H	H	B
F2_01475	H	B	B	B	B	B	B	B	B	B	B	A	A	A	A	A	A	A	A	H	B	B	H	H	H	H	B	H	H	H	H	B	B	H	H	H	H	H	H	H	B	B	B	H	A	H	H	H	H
F2_01476	B	B	B	B	B	B	B	B	B	B	B	B	B	H	H	H	B	B	B	B	B	B	H	H	H	H	H	B	B	B	H	H	B	B	B	B	B	H	H	H	H	H	H	H	B	B	H	H	H
F2_01477	H	H	H	H	A	A	A	A	A	A	A	A	A	A	A	A	A	H	H	H	H	H	H	A	A	A	A	A	H	A	A	A	H	A	A	H	H	H	H	H	H	H	A	A	H	H	H	H	H
F2_01478	B	B	B	B	B	B	B	B	B	H	H	H	H	H	H	A	A	A	A	A	H	H	H	H	H	H	H	H	H	H	H	H	H	B	B	B	B	B	B	B	B	B	B	B	B	B	H	H	H
F2_01479	H	H	B	H	H	B	B	B	B	B	H	H	H	H	H	H	H	H	A	A	A	A	A	H	H	H	H	A	A	H	H	H	H	A	H	H	H	H	H	H	H	H	H	A	B	B	B	H	H
F2_01480	A	A	H	H	H	H	H	H	H	H	H	B	H	H	H	H	H	B	B	B	B	B	H	H	H	H	H	H	H	H	H	H	H	H	A	A	H	H	H	H	H	H	H	H	H	B	B	H	H
F2_01481	H	H	H	H	H	H	H	H	H	H	H	A	A	A	A	A	H	H	H	A	A	H	B	B	B	B	B	B	B	B	B	B	B	A	A	A	A	A	A	H	H	H	H	H	H	H	H	H	H
F2_01482	H	H	H	A	A	A	H	H	B	B	B	B	B	H	H	H	H	H	H	H	H	H	B	B	B	B	B	B	H	H	H	H	H	A	A	H	H	H	H	H	H	H	H	A	A	A	B	B	H
F2_01483	B	H	H	H	H	H	H	H	H	H	H	A	A	A	A	A	A	H	H	H	H	H	A	A	A	A	A	A	A	A	A	A	H	A	A	A	A	A	A	A	A	A	A	A	H	H	H	H	H
F2_01484	A	A	A	A	A	A	A	A	H	H	H	H	H	H	H	H	H	H	H	H	H	H	A	A	A	H	H	H	H	H	H	H	H	B	B	H	B	B	B	H	H	H	H	H	A	A	H	H	B
F2_01485	B	B	B	B	B	H	H	H	H	H	H	H	H	H	H	H	H	B	B	B	B	B	H	H	H	H	H	H	A	A	A	A	A	H	H	H	H	A	A	A	A	A	A	H	A	A	H	B	B
F2_01486	H	H	H	H	H	H	B	H	H	B	B	A	A	H	B	B	B	H	H	H	H	H	B	B	B	H	H	A	A	A	A	A	A	H	H	H	H	H	H	H	H	H	H	A	H	B	B	B	H
F2_01487	H	H	H	H	H	H	H	H	B	H	H	H	H	H	H	H	H	H	H	H	H	H	A	A	A	A	A	A	A	A	A	H	H	H	H	H	H	H	H	H	A	A	A	A	H	H	H	H	H
F2_01488	H	H	H	H	H	H	H	H	H	H	H	H	H	H	H	A	A	A	A	A	A	A	A	A	A	A	A	A	A	H	H	H	H	H	A	A	A	A	A	A	H	H	H	H	H	H	H	H	B
F2_01489	H	H	A	A	A	H	H	B	B	B	B	A	A	A	H	H	H	H	H	H	H	H	H	H	B	B	B	H	H	H	H	H	H	B	B	B	B	B	B	B	B	B	B	B	H	B	B	B	B
F2_01490	A	A	A	A	A	A	A	H	H	A	A	H	H	H	H	H	H	H	H	H	H	B	H	B	B	B	B	B	B	B	B	B	H	A	A	A	A	A	A	H	H	H	A	A	B	B	B	B	H
F2_01491	A	A	H	H	H	H	H	H	H	H	H	H	H	A	H	H	H	H	A	B	B	H	H	H	H	B	H	H	H	H	H	H	A	H	H	H	A	A	A	A	A	H	H	H	H	A	A	A	A
F2_01492	B	B	B	B	B	B	B	H	H	H	B	H	H	H	H	A	A	A	A	A	A	A	H	B	B	H	A	A	H	H	B	B	B	B	H	B	B	B	H	H	H	H	A	A	H	H	H	H	H
F2_01493	H	H	A	A	A	A	A	A	A	A	A	H	H	H	H	H	H	H	H	H	H	A	A	A	A	A	H	A	A	A	A	H	A	B	B	H	H	H	H	H	H	H	H	H	H	B	B	B	B
F2_01494	B	B	B	B	H	A	A	A	A	A	A	H	A	A	A	A	A	A	A	A	A	A	A	A	A	A	A	A	A	A	A	A	A	B	B	B	H	H	H	H	H	B	B	B	B	B	B	H	H
F2_01495	B	H	B	B	B	B	B	H	H	H	H	H	H	H	H	H	H	H	H	H	H	H	H	A	A	A	H	B	B	B	B	B	B	H	H	H	H	B	B	H	H	A	A	A	H	H	H	H	H
F2_01496	H	H	A	A	A	A	A	A	H	H	H	A	H	B	B	B	B	B	B	B	B	B	H	H	H	H	H	H	H	H	H	H	H	H	H	H	H	A	A	A	H	H	H	B	H	A	A	A	A
F2_01497	B	B	B	B	B	B	B	B	B	B	B	H	A	A	A	A	A	A	H	B	B	B	B	B	H	H	H	H	H	H	H	H	H	H	H	H	H	H	H	H	H	A	H	H	H	H	H	H	H
F2_01498	H	H	H	H	B	B	B	B	B	B	B	H	H	H	H	H	H	H	H	H	H	H	B	B	B	H	H	H	H	H	H	B	B	H	H	H	H	A	A	A	A	A	A	A	H	H	H	H	H
F2_01499	H	B	B	H	H	H	H	H	H	A	A	A	A	A	A	A	A	A	H	H	H	H	H	H	H	H	H	H	H	H	H	H	B	H	H	H	H	H	H	H	H	H	B	B	A	A	H	A	A
F2_01500	A	A	A	A	A	A	A	A	A	A	A	A	A	A	A	H	H	H	H	H	B	B	B	B	B	B	B	B	H	B	B	B	B	B	H	H	H	B	H	H	H	H	H	H	H	H	H	H	H
F2_01501	B	B	B	H	H	H	H	H	H	H	H	H	H	H	H	H	H	A	A	A	H	H	B	H	H	H	H	H	H	H	H	H	H	B	B	B	B	B	B	B	B	B	B	B	H	A	A	A	A
F2_01502	B	B	B	B	B	B	B	B	B	B	B	H	H	H	H	H	H	A	A	A	A	A	H	A	A	A	A	H	H	A	A	A	A	A	A	A	A	A	H	H	H	A	A	A	H	H	H	H	A
F2_01503	H	B	B	B	H	A	A	A	A	A	A	H	H	H	A	A	A	A	A	A	H	H	H	H	B	B	B	B	B	H	H	H	H	H	H	H	H	B	B	B	H	H	H	H	B	B	H	H	H
F2_01504	H	H	H	B	H	H	H	H	H	H	A	H	H	B	B	B	B	A	A	A	A	A	H	H	H	H	H	H	H	B	B	H	H	A	A	A	H	A	A	A	A	A	A	A	H	H	H	H	B
F2_01505	A	H	H	H	H	H	A	A	A	H	H	B	B	B	B	B	B	B	B	H	H	H	A	A	A	A	A	A	H	H	H	H	H	B	B	B	B	B	B	B	B	B	B	B	H	H	H	H	H
F2_01506	H	H	H	H	H	H	H	H	H	B	B	A	A	A	A	A	A	A	A	A	H	H	B	B	B	B	A	H	H	B	H	H	H	H	H	H	B	B	B	H	H	H	H	H	A	A	A	A	A
F2_01507	H	A	A	A	H	H	H	H	A	H	H	H	H	A	H	H	H	H	H	H	H	H	H	H	H	B	B	B	B	B	B	B	B	A	H	A	A	A	A	A	A	A	A	H	A	A	H	H	B
F2_01508	H	H	H	A	A	A	A	A	H	H	H	A	A	A	A	A	A	A	A	A	A	H	B	B	B	B	B	B	H	H	H	H	B	A	H	A	A	A	A	A	A	A	A	H	B	B	B	B	B
F2_01509	H	H	H	B	H	H	H	H	H	H	H	B	B	H	H	A	A	A	A	A	A	A	H	H	H	A	A	A	A	H	A	A	A	B	H	H	H	H	B	B	B	B	B	B	A	A	H	H	H
F2_01510	B	B	B	B	B	B	B	B	B	B	B	H	H	H	H	H	H	H	H	H	A	A	B	B	B	B	B	H	A	H	H	H	H	H	A	A	A	A	A	A	A	A	A	A	H	H	H	H	A
F2_01511	B	B	B	B	B	B	B	B	B	B	B	B	B	B	B	B	B	B	B	H	A	H	B	B	B	B	H	H	H	B	B	B	B	H	H	H	H	A	A	A	A	A	A	A	H	H	H	H	H
F2_01512	A	H	H	H	B	H	H	H	H	H	H	B	B	B	B	H	H	H	H	H	H	H	A	A	A	A	A	A	A	A	A	A	A	B	B	B	B	H	H	H	B	B	B	B	B	H	H	H	H
F2_01513	B	B	B	B	H	B	H	H	H	H	H	H	B	B	B	B	B	B	B	B	B	B	B	H	H	H	H	H	H	H	H	H	H	H	H	H	H	H	H	H	B	B	B	B	A	A	A	H	H
F2_01514	H	H	H	H	H	H	H	H	H	H	H	H	H	H	H	A	A	A	A	A	A	A	H	H	H	B	B	B	H	H	H	H	H	B	B	H	H	H	H	B	B	B	B	B	H	H	H	A	A
F2_01515	B	B	H	H	H	H	H	H	H	H	H	H	H	H	A	A	A	A	A	H	H	H	B	B	B	B	B	B	B	B	B	H	H	H	H	H	H	B	B	B	B	B	H	H	H	A	A	H	H
F2_01516	H	H	B	B	B	B	H	H	H	H	H	H	B	B	B	B	B	H	H	B	B	B	B	B	B	B	B	B	B	B	B	B	B	H	H	H	H	A	A	A	A	A	A	A	A	A	H	B	H
F2_01517	A	A	A	A	A	A	A	H	H	H	H	H	H	H	H	B	B	B	B	B	B	B	A	A	A	A	A	A	H	H	H	A	A	H	H	H	H	H	H	H	H	A	H	H	B	B	B	B	B
F2_01518	H	H	A	A	A	A	A	B	B	B	B	H	H	H	H	A	H	H	H	H	B	B	H	H	H	H	H	H	H	H	H	H	H	B	B	B	H	H	H	H	H	A	A	A	H	H	H	H	H
F2_01519	A	A	A	A	A	H	H	H	B	B	B	H	H	H	H	H	H	H	H	H	H	H	A	A	H	H	H	A	A	A	H	H	H	B	B	B	B	B	H	H	H	H	H	B	H	B	B	B	B
F2_01520	A	A	A	A	H	B	B	B	B	B	B	A	A	A	H	H	H	H	H	H	H	H	H	H	H	H	H	H	H	H	H	H	H	B	B	B	B	H	A	A	A	A	A	A	H	H	H	H	H
F2_01521	A	A	A	A	A	H	H	H	A	A	A	H	A	A	A	A	A	A	A	H	H	B	A	A	A	A	A	A	H	B	B	B	B	B	B	B	B	B	B	B	H	H	H	H	B	B	B	B	B
F2_01522	A	A	A	A	A	A	A	A	A	A	A	H	B	B	H	B	H	H	H	H	H	A	H	H	H	A	A	A	A	A	A	A	A	B	B	H	H	H	H	H	A	A	A	A	H	H	H	H	H
F2_01523	A	H	A	B	B	B	B	B	B	H	H	A	A	A	A	A	A	A	A	A	H	H	B	H	H	H	H	B	B	B	B	B	B	B	B	B	H	A	A	A	A	A	A	A	H	H	H	H	H
F2_01524	H	H	H	H	B	B	H	H	H	A	A	B	B	B	B	B	B	B	B	B	B	B	H	H	H	H	H	H	H	H	H	H	H	H	H	A	H	A	H	A	A	A	A	A	H	H	H	H	H
F2_01525	H	H	H	H	H	H	H	H	H	H	B	H	H	B	B	B	B	B	H	A	A	A	B	B	B	B	B	B	B	B	B	B	B	H	H	H	H	H	H	H	H	H	H	B	H	H	H	H	H
F2_01526	H	H	A	A	A	A	A	A	H	B	B	H	H	H	H	H	H	H	H	H	H	H	H	H	H	H	A	A	A	A	H	A	A	A	A	A	A	H	H	H	H	H	B	B	B	B	B	B	B
F2_01527	H	H	H	H	H	H	H	A	A	H	H	A	A	A	H	H	B	B	B	B	B	B	H	H	H	B	B	B	B	B	B	B	B	A	A	A	A	A	A	A	A	A	H	H	H	H	H	H	H
F2_01528	H	B	B	B	B	B	B	B	B	B	B	A	A	A	A	A	A	A	A	A	A	H	A	A	A	A	A	A	A	A	A	A	A	B	B	B	H	H	H	H	A	A	A	H	B	B	B	H	H
F2_01529	A	A	A	A	A	A	A	A	A	A	A	B	H	H	H	H	H	A	A	A	H	H	H	A	H	H	H	A	B	B	B	B	H	A	A	H	H	H	H	H	H	H	A	A	A	A	A	A	A
F2_01530	H	H	H	H	H	H	B	B	B	B	B	B	B	B	B	B	H	H	H	H	H	H	B	B	B	B	B	B	B	B	B	B	B	H	H	H	H	H	H	H	A	A	H	H	B	B	B	B	H
F2_01531	H	H	H	H	H	H	H	H	H	H	H	H	H	H	H	H	H	H	A	A	A	A	B	B	B	B	B	B	B	B	B	B	B	H	H	H	H	H	H	H	H	H	H	H	H	H	A	A	A
F2_01532	H	H	H	H	H	H	H	H	H	H	A	H	B	B	B	H	H	H	H	H	H	H	H	H	A	H	B	B	B	H	H	H	H	H	H	H	H	H	H	H	H	H	H	H	A	A	A	H	H
F2_01533	B	B	B	B	B	B	B	B	B	B	B	H	B	B	B	B	B	B	B	H	H	H	H	H	H	H	H	H	H	H	H	H	H	A	H	H	B	B	H	H	H	H	H	A	H	H	H	H	H
F2_01534	H	H	H	H	H	H	H	B	B	H	H	A	A	A	A	A	A	A	A	A	A	H	A	A	A	A	A	A	A	A	A	A	A	H	H	A	H	A	A	A	H	H	H	H	B	H	H	A	A
F2_01535	B	B	B	B	B	B	B	B	B	B	B	A	A	H	B	B	B	H	B	B	B	B	A	A	A	A	A	A	A	A	A	A	H	B	B	H	B	H	H	H	H	H	H	H	H	H	B	B	B
F2_01536	B	B	B	B	B	B	B	B	B	B	H	A	H	H	H	H	H	H	H	H	H	H	H	H	H	H	H	H	H	H	H	H	A	H	H	H	H	H	H	A	A	A	A	H	B	H	H	H	H
F2_01537	B	B	B	B	B	B	B	H	B	B	B	H	B	B	B	B	B	B	B	B	B	H	B	B	B	B	B	B	B	B	B	H	H	H	H	H	H	A	A	A	A	A	A	A	H	H	H	H	H
F2_01538	A	H	H	A	A	A	H	H	H	A	A	B	H	H	H	A	A	A	A	A	A	A	B	H	H	H	B	B	B	B	B	B	B	B	B	B	B	B	B	B	B	B	B	B	H	H	H	H	A
F2_01539	B	B	B	H	H	H	H	H	H	H	H	H	H	H	H	H	H	H	H	B	B	B	H	H	H	H	A	A	H	H	H	B	B	A	A	A	A	A	A	A	A	A	H	H	H	H	H	B	B
F2_01540	B	B	B	B	B	B	B	B	H	H	H	B	B	B	B	B	B	B	B	B	B	B	H	H	H	H	H	H	H	H	A	A	H	H	H	H	H	H	H	H	B	B	B	B	H	H	B	A	H
F2_01541	H	H	H	H	H	H	H	H	A	H	H	B	H	H	H	H	H	H	H	B	B	B	A	A	A	A	A	A	A	A	A	B	B	H	A	A	A	A	H	H	H	H	H	H	H	H	H	H	H
F2_01542	A	A	A	A	H	H	H	H	B	B	H	A	A	A	A	H	H	A	A	A	A	A	H	H	H	H	H	H	H	B	B	H	H	A	A	A	A	A	A	A	A	A	A	A	H	H	H	H	H
F2_01543	A	A	A	A	A	H	H	H	H	A	A	H	H	H	H	H	H	H	H	H	B	B	B	B	B	B	B	H	H	H	H	H	H	H	H	H	H	H	H	H	H	H	H	H	H	H	H	H	H
F2_01544	B	B	B	B	B	B	B	B	B	B	B	A	H	H	H	H	H	H	H	H	H	H	B	B	B	B	B	B	H	H	H	H	H	H	H	H	H	H	H	H	H	H	H	H	A	A	A	A	A
F2_01545	H	H	A	A	A	A	A	A	A	A	H	H	H	H	H	H	H	H	H	H	H	H	B	B	B	B	H	H	B	B	H	H	H	A	H	H	H	H	H	H	H	H	H	H	A	A	A	A	A
F2_01546	H	H	H	H	B	H	H	H	B	B	B	B	B	B	B	B	B	B	B	B	B	B	A	A	A	A	A	H	H	H	H	H	A	A	A	A	A	A	H	H	H	H	A	H	B	B	B	H	H
F2_01547	A	A	A	A	A	A	A	A	A	A	A	H	A	A	A	A	A	A	A	A	H	B	A	A	H	H	H	H	H	B	B	H	H	A	A	A	A	A	A	A	A	A	A	B	B	B	H	H	A
F2_01548	A	A	A	A	A	A	A	A	H	H	H	H	H	B	B	H	H	H	H	H	H	H	B	B	B	H	B	B	H	H	H	H	A	B	B	B	H	H	H	H	H	A	A	H	H	H	A	A	H
F2_01549	H	H	A	A	H	H	H	H	H	H	A	H	H	H	H	H	H	H	H	H	H	H	H	H	H	H	H	H	B	A	A	A	H	A	A	A	A	A	H	H	B	B	B	B	B	B	H	B	B
F2_01550	H	H	H	A	A	A	A	A	A	A	H	A	A	H	H	B	A	A	A	A	A	H	A	A	A	A	A	A	A	A	A	H	H	H	H	A	A	A	A	A	A	A	A	A	B	B	H	H	H
F2_01551	H	B	B	B	B	B	B	B	B	B	B	B	B	B	B	H	H	H	H	H	A	A	H	H	H	H	H	H	H	H	H	A	A	A	A	A	H	H	H	H	H	H	H	H	H	H	A	A	A
F2_01552	A	A	A	A	A	A	A	A	A	A	A	B	B	H	A	A	H	H	H	H	H	H	A	A	A	A	A	H	H	A	A	A	A	A	A	A	A	A	A	A	A	A	B	H	B	B	B	B	B
F2_01553	A	A	A	H	H	H	H	B	B	H	A	B	B	B	B	B	B	B	B	H	H	H	H	H	H	H	H	H	H	H	H	H	B	H	H	H	H	H	H	H	H	H	H	H	B	B	H	H	H
F2_01554	H	A	A	A	A	A	A	A	A	A	A	A	A	A	A	A	A	A	A	H	H	H	H	H	H	H	H	H	H	H	H	A	B	H	H	H	H	H	H	H	A	A	H	B	A	H	H	H	H
F2_01555	H	H	H	H	A	B	B	B	H	A	H	A	A	A	A	H	B	B	B	B	H	H	H	A	A	A	A	A	A	H	H	H	H	A	A	H	H	H	H	H	H	H	H	H	H	H	H	H	H
F2_01556	B	B	B	H	H	H	A	A	A	A	A	H	B	B	B	H	A	A	A	A	A	A	A	A	H	B	H	H	B	B	B	H	H	B	B	B	B	B	B	B	B	B	B	B	H	H	H	H	A
F2_01557	H	H	H	H	H	H	H	H	H	H	H	A	A	A	A	A	A	H	H	H	H	H	H	H	H	H	A	A	A	A	A	A	A	B	B	B	B	B	B	B	B	B	B	B	B	B	B	B	B
F2_01558	A	A	A	H	H	H	H	H	A	A	A	A	A	A	H	H	H	H	H	H	H	B	H	H	H	H	H	H	H	H	B	H	H	H	H	A	A	H	H	H	H	H	H	B	H	H	H	H	H
F2_01559	A	A	A	A	A	H	H	H	H	A	A	H	H	H	H	H	H	A	A	A	A	H	A	A	A	H	H	H	H	H	H	H	H	A	A	A	A	A	A	H	H	H	H	H	H	H	H	H	H
F2_01560	A	A	A	A	A	A	A	A	A	A	A	H	H	H	H	H	H	B	B	B	B	B	H	H	H	H	H	H	B	B	B	B	B	H	H	H	H	H	H	H	H	H	H	B	A	A	A	A	A
F2_01561	B	B	B	B	B	B	B	B	B	B	B	A	A	H	H	A	A	A	H	H	H	H	H	H	B	B	B	B	B	B	B	B	B	H	B	B	B	B	B	B	B	B	B	B	A	A	A	H	H
F2_01562	A	A	A	A	A	H	H	H	H	H	H	B	H	H	H	A	A	H	H	H	H	H	H	H	H	H	H	H	H	B	H	H	H	B	B	B	B	B	B	B	B	B	B	H	H	H	H	H	H
F2_01563	A	A	A	A	A	H	H	H	H	H	H	B	B	B	B	B	B	B	B	B	B	B	H	H	H	H	B	B	B	B	B	B	B	A	A	A	H	H	H	H	H	H	H	H	A	A	A	A	A
F2_01564	H	H	H	H	H	H	A	A	H	H	H	A	A	H	H	A	A	A	A	H	H	H	A	A	A	A	A	A	A	A	A	A	A	B	B	B	H	H	H	H	H	H	A	A	H	H	H	H	H
F2_01565	H	H	H	H	H	H	H	H	A	A	A	A	A	A	A	A	H	H	H	H	B	B	A	B	H	H	H	H	H	H	H	H	H	H	H	H	H	H	H	A	A	A	A	A	H	H	H	H	H
F2_01566	B	B	B	B	B	B	B	B	B	B	B	A	H	H	H	H	H	A	A	A	H	H	H	H	B	B	B	B	H	H	H	B	B	H	H	H	H	H	B	H	H	H	H	B	A	A	B	B	B
F2_01567	B	B	B	B	B	B	B	B	B	B	B	H	H	H	H	A	H	H	H	B	B	B	H	H	H	H	H	H	A	A	A	A	A	H	H	H	H	H	H	H	H	B	B	B	A	A	A	A	A
F2_01568	A	A	H	H	H	H	B	H	H	H	H	H	H	H	H	H	H	H	H	H	B	B	B	H	H	B	B	B	B	B	B	B	B	H	H	H	H	H	H	H	H	H	H	H	A	A	A	A	H
F2_01569	H	H	B	B	B	B	B	B	B	B	B	H	B	B	B	B	B	B	B	B	B	H	A	A	A	A	A	A	A	A	A	H	A	H	H	H	H	H	H	H	B	B	B	B	A	H	H	H	H
F2_01570	H	H	H	H	H	H	H	H	A	A	A	A	A	A	A	A	A	A	H	H	H	H	B	B	B	B	B	B	B	B	B	B	B	H	H	H	H	H	H	H	H	H	H	H	H	H	A	A	H
F2_01571	H	H	H	H	A	A	A	A	A	A	A	B	B	B	B	B	B	B	B	B	B	B	H	H	H	H	H	H	H	H	H	H	H	H	H	H	H	H	H	H	A	A	H	H	H	H	H	H	H
F2_01572	A	A	A	A	A	A	A	A	A	H	H	A	A	A	A	A	H	A	A	A	A	A	B	H	H	H	B	B	B	H	H	H	H	H	H	H	H	H	H	H	H	H	H	H	H	H	H	H	H
F2_01573	H	A	A	A	H	H	H	H	H	H	H	A	H	A	H	B	B	B	B	B	B	B	H	H	H	H	H	H	H	H	H	H	H	A	A	A	A	A	A	A	A	A	H	H	B	B	B	B	B
F2_01574	H	H	H	H	H	H	H	H	H	H	H	B	B	H	H	H	H	H	A	H	H	H	B	H	H	H	H	H	A	H	H	H	H	A	A	A	A	H	H	H	A	A	A	H	H	H	H	B	B
F2_01575	B	B	B	H	H	H	H	H	H	H	H	A	A	A	H	H	H	H	H	B	B	B	H	H	H	H	B	B	B	B	B	B	B	B	H	B	B	B	B	B	A	A	A	A	A	H	H	H	H
F2_01576	H	H	H	H	A	A	A	A	A	A	H	A	A	A	A	A	H	H	H	H	H	A	B	B	B	B	B	B	B	B	B	B	B	H	H	H	H	A	A	H	A	A	A	A	A	H	H	A	A
F2_01577	H	H	H	H	H	A	A	A	A	H	H	H	A	A	H	H	B	B	B	H	H	H	A	A	A	A	H	H	H	H	H	H	H	A	A	A	A	A	A	A	A	A	A	A	A	A	A	H	H
F2_01578	H	H	H	H	H	H	H	H	H	H	H	A	A	A	A	H	H	H	H	H	H	H	B	B	B	B	B	B	B	B	B	B	B	H	H	H	H	H	H	H	B	H	H	H	A	A	A	A	A
F2_01579	H	H	H	H	H	H	B	B	B	B	B	B	B	B	H	B	B	H	H	H	H	H	H	H	H	H	H	H	A	A	A	H	H	A	A	A	A	A	A	B	B	B	H	H	H	H	H	H	B
F2_01580	H	H	B	B	B	B	B	B	B	B	B	A	A	A	A	A	A	H	H	H	H	H	H	H	H	H	H	B	B	B	B	H	A	H	H	H	H	H	H	H	H	H	H	B	B	H	H	A	A
F2_01581	H	H	H	H	H	H	H	H	H	H	H	H	H	B	B	B	B	B	B	B	B	B	H	H	H	H	A	A	B	B	B	H	A	H	H	H	A	A	A	A	A	A	A	A	B	B	H	H	H
F2_01582	H	H	B	H	H	B	H	H	H	H	H	A	A	H	A	A	A	A	A	A	A	A	B	B	B	B	B	B	B	B	B	B	B	H	H	H	H	H	H	H	A	A	A	A	B	B	B	B	B
F2_01583	H	H	B	H	H	A	A	A	A	A	A	A	A	A	A	H	H	H	H	H	H	H	A	A	A	A	A	A	A	A	H	H	H	H	H	H	B	H	H	H	H	H	H	H	A	A	A	A	A
F2_01584	H	H	A	H	H	H	H	H	H	H	H	B	H	H	B	B	B	B	B	B	B	B	H	H	H	H	H	H	H	H	H	B	B	B	B	B	H	H	H	H	H	H	H	H	H	A	H	H	H
F2_01585	B	B	H	H	H	H	H	H	H	H	H	H	H	H	A	A	A	A	A	A	A	A	B	B	B	B	B	B	B	B	H	H	A	B	B	B	H	H	H	H	H	H	H	H	H	H	H	H	A
F2_01586	B	A	A	A	A	A	A	A	A	A	A	H	H	H	H	B	B	B	B	A	H	H	A	H	A	A	A	A	A	A	H	H	H	B	B	B	B	B	B	B	H	H	H	H	A	A	A	A	H
F2_01587	A	A	A	A	H	H	H	H	H	B	B	H	H	H	H	H	H	H	H	H	A	H	B	B	B	B	B	B	H	H	B	B	B	B	B	B	B	B	B	B	B	B	B	B	B	B	H	H	H
F2_01588	A	A	A	A	H	H	B	B	B	H	H	A	A	A	H	H	H	H	H	B	B	B	B	B	B	B	B	B	B	B	B	B	B	B	B	B	B	B	H	A	A	A	A	A	H	H	H	H	H
F2_01589	B	B	B	H	A	A	A	A	A	A	A	B	B	B	H	B	H	H	H	H	A	A	B	B	B	H	H	H	H	H	A	A	A	A	A	A	A	A	A	A	A	A	A	A	A	A	B	B	B
F2_01590	A	H	H	H	H	H	H	B	H	H	H	H	B	H	H	H	H	H	H	H	H	H	H	B	B	B	H	A	A	H	H	H	H	H	H	H	B	B	B	B	B	B	H	H	H	H	H	H	A
F2_01591	B	B	B	B	B	B	B	B	B	B	B	H	H	H	H	H	H	H	A	A	A	A	B	H	H	H	H	H	H	B	B	B	B	A	A	A	A	H	H	H	A	A	A	A	A	A	A	A	H
F2_01592	H	H	H	H	A	H	H	H	H	H	B	A	H	H	H	H	H	B	B	B	B	B	H	H	H	A	H	H	H	H	H	H	H	B	B	B	B	B	B	B	B	B	H	H	H	A	A	A	H
F2_01593	H	A	A	A	A	A	A	A	A	A	A	A	A	A	A	A	A	H	B	B	H	B	B	B	B	B	B	B	H	H	B	B	B	A	H	H	H	H	H	H	B	B	H	H	B	H	H	H	H
F2_01594	H	H	H	H	H	B	B	B	B	H	H	H	B	B	B	B	B	B	B	H	B	B	B	B	B	B	B	B	B	B	B	B	B	A	A	A	A	A	H	H	A	A	H	A	B	B	H	H	H
F2_01595	H	H	H	H	H	H	H	H	H	H	H	A	A	H	H	H	H	H	H	H	H	A	A	A	A	A	A	A	A	H	A	A	A	H	H	H	H	H	A	H	H	H	H	H	H	H	H	H	H
F2_01596	H	H	H	H	B	H	H	H	H	H	H	H	B	B	B	B	H	H	H	H	H	H	H	H	H	H	H	H	H	H	H	B	H	H	H	H	H	H	H	H	H	H	B	B	B	B	B	H	H
F2_01597	B	B	B	H	H	A	A	A	A	A	A	H	H	H	H	H	B	H	H	H	B	B	A	A	A	A	A	A	A	A	A	A	A	H	H	B	B	B	H	A	A	A	H	H	H	H	H	H	H
F2_01598	H	H	A	H	H	H	H	H	H	H	H	B	B	B	B	B	B	B	B	H	H	H	B	B	B	B	B	B	B	B	B	B	B	B	B	B	B	H	H	H	A	A	A	A	B	H	H	H	H
F2_01599	A	A	A	A	A	H	B	B	B	B	B	H	H	H	H	H	H	A	A	A	H	H	B	B	B	H	H	H	H	H	H	H	H	B	B	B	B	B	B	B	B	B	B	H	H	B	B	B	B
F2_01600	A	A	A	H	H	H	A	A	H	B	B	H	B	B	B	B	B	B	B	B	B	B	H	H	H	H	H	A	H	H	H	H	H	H	H	H	H	H	H	H	H	H	H	H	A	A	A	A	H
F2_01601	A	A	A	A	A	A	A	A	A	H	H	A	A	A	A	A	A	A	A	A	H	H	H	H	H	H	H	H	H	H	H	H	H	H	H	H	H	H	H	H	H	H	H	H	H	H	H	B	B
F2_01602	H	H	H	H	H	H	H	H	H	H	H	A	A	A	A	A	A	A	A	A	A	A	A	H	H	H	H	H	H	H	H	H	H	H	B	B	H	H	B	B	B	B	H	B	B	B	B	B	B
F2_01603	H	A	A	A	A	H	H	H	H	H	H	B	B	B	B	B	B	B	B	B	B	B	B	B	B	A	A	A	A	A	H	A	A	B	B	B	B	B	B	B	B	B	B	B	H	H	B	B	B
F2_01604	A	H	H	H	A	A	A	A	A	H	H	B	B	B	B	H	B	B	B	B	B	B	B	B	B	B	B	B	B	B	B	B	B	A	A	A	A	A	A	A	H	H	H	H	A	A	A	A	A
F2_01605	B	H	B	B	B	B	B	B	B	B	B	H	H	H	H	H	H	H	H	H	H	H	H	H	H	H	H	H	H	H	H	A	A	B	B	B	H	H	B	B	B	H	H	H	H	H	H	H	H
F2_01606	H	H	H	H	A	A	A	H	H	A	A	B	B	A	A	A	A	H	A	H	H	H	A	A	A	A	A	A	A	A	H	H	H	H	H	A	A	A	A	H	H	H	A	A	A	A	A	H	H
F2_01607	H	H	B	B	B	B	H	B	B	B	B	H	B	B	B	B	B	B	B	B	B	B	B	B	H	H	H	H	H	A	A	A	A	A	H	H	H	H	H	H	B	H	B	B	B	B	B	B	B
F2_01608	H	H	H	H	H	A	A	A	H	H	H	H	H	H	H	H	H	H	H	H	H	H	H	H	H	H	H	H	H	H	H	H	H	H	H	H	H	H	H	H	H	A	A	A	H	H	H	H	H
F2_01609	H	H	H	H	B	B	B	B	B	B	B	H	H	H	H	H	H	H	H	H	H	H	H	H	H	H	H	H	H	H	H	H	H	B	B	B	B	B	B	B	B	B	H	B	B	B	B	B	B
F2_01610	H	H	B	B	B	H	H	H	H	B	B	H	H	A	A	H	H	H	H	H	H	H	H	H	B	B	B	H	H	H	H	H	H	H	H	H	H	H	H	H	H	A	A	A	A	A	A	A	H
F2_01611	H	H	H	H	H	A	A	A	A	A	A	A	A	A	A	A	H	H	H	H	H	H	A	H	H	H	H	H	A	A	A	A	A	B	B	B	H	H	H	H	H	H	H	H	H	H	B	H	H
F2_01612	A	A	A	A	H	H	H	H	H	H	H	B	B	B	B	B	B	B	B	B	B	B	H	H	H	H	H	B	B	B	B	H	H	B	B	H	H	H	H	B	B	B	B	B	H	H	B	B	H
F2_01613	H	H	B	B	B	B	B	B	B	H	H	A	A	H	H	H	H	H	H	B	B	B	B	B	B	B	B	B	B	A	A	A	A	H	H	H	B	B	B	B	B	B	H	B	H	H	H	H	H
F2_01614	A	A	A	H	H	H	H	H	H	B	B	H	H	H	H	H	A	H	H	H	H	H	H	H	H	H	H	H	H	B	B	B	H	A	H	H	H	A	A	H	H	H	H	H	A	A	H	H	H
F2_01615	H	H	H	H	H	H	H	H	H	B	A	B	B	B	B	B	B	B	B	B	H	H	B	B	B	B	B	B	B	B	H	H	H	H	H	H	H	H	A	A	A	A	A	H	H	H	H	H	H
F2_01616	B	B	H	H	H	B	B	B	B	B	B	A	A	A	A	A	A	H	H	H	H	B	H	H	H	H	A	A	A	A	H	H	H	B	B	B	B	B	H	H	H	A	A	A	A	A	A	A	A
F2_01617	H	H	H	A	A	A	A	A	H	H	A	H	B	B	B	B	H	H	H	H	H	H	B	B	B	B	H	A	A	A	H	H	B	H	H	H	H	B	B	B	B	B	B	H	H	A	H	H	H
F2_01618	B	B	B	B	B	B	B	B	H	H	H	A	A	A	A	A	A	A	A	A	A	A	B	H	A	A	H	H	H	H	A	A	A	H	H	H	H	H	B	H	H	H	H	H	H	A	A	H	H
F2_01619	H	H	H	H	B	H	H	H	H	H	H	H	H	H	H	H	H	H	H	H	H	H	H	H	A	A	A	A	A	A	A	A	H	H	H	H	H	H	A	A	A	A	A	H	A	A	A	A	A
F2_01620	H	A	A	A	B	B	B	B	B	H	H	A	A	A	A	H	H	B	B	B	H	H	H	H	H	H	H	H	H	H	H	H	H	H	H	H	H	H	H	H	H	H	B	H	H	H	B	H	H
F2_01621	B	B	B	H	H	H	H	H	H	H	A	H	H	H	H	A	A	H	H	B	H	H	B	B	B	B	B	H	H	H	H	H	A	A	A	A	A	A	A	A	H	H	H	H	H	B	B	B	B
F2_01622	A	A	A	A	A	A	A	H	H	H	H	H	H	H	H	H	H	B	B	B	B	B	B	H	H	H	H	H	H	H	B	B	B	H	H	H	H	H	H	H	B	B	B	B	H	H	H	H	H
F2_01623	H	H	H	H	H	H	H	H	A	A	A	B	B	B	B	B	B	B	B	B	B	B	A	A	H	H	H	H	H	H	H	A	A	A	A	A	A	H	H	A	A	A	A	A	B	H	H	H	H
F2_01624	A	H	H	H	H	H	H	H	H	H	B	H	H	A	A	A	A	A	A	A	A	B	H	H	H	H	H	H	H	H	H	H	H	A	A	A	A	A	A	A	H	B	B	B	H	H	A	A	A
F2_01625	A	A	A	A	H	H	H	H	H	A	A	H	A	A	A	A	A	H	B	B	B	B	A	A	A	H	H	H	H	H	H	H	H	A	A	H	H	H	H	H	H	B	H	H	B	B	B	B	H
F2_01626	A	A	H	A	H	H	H	A	H	B	H	H	H	H	H	H	H	H	H	A	A	A	H	H	H	H	B	B	B	B	B	H	H	H	H	H	A	A	H	A	A	A	A	A	A	A	A	A	A
F2_01627	A	A	H	A	A	A	A	H	B	B	B	B	H	H	A	H	B	B	H	H	H	H	A	H	H	H	H	H	H	H	B	B	H	H	H	H	H	B	B	B	B	B	B	B	A	A	A	A	A
F2_01628	A	A	H	A	A	H	H	H	H	H	H	A	A	A	A	A	A	A	A	A	A	A	H	H	H	H	H	H	H	A	A	A	A	A	A	A	A	A	A	H	H	H	H	H	H	H	H	H	H
F2_01629	B	B	B	B	B	H	H	H	H	H	B	H	H	H	H	H	H	H	H	A	A	A	B	B	B	B	B	B	B	B	B	B	B	H	H	H	H	H	H	H	H	H	H	H	H	H	H	A	A
F2_01630	B	H	H	H	H	A	A	A	A	A	A	H	H	H	H	H	H	H	H	H	H	H	B	B	B	B	B	H	H	H	H	H	H	A	B	B	B	B	B	B	B	B	B	B	A	A	A	A	A
F2_01631	B	H	H	H	H	B	B	B	A	A	A	B	B	B	B	B	B	B	B	B	H	H	A	H	H	H	H	H	H	B	B	B	B	B	B	B	B	B	B	B	B	B	B	B	B	B	B	B	B
F2_01632	H	H	A	A	H	H	B	B	B	B	B	H	H	A	A	A	H	H	H	H	H	H	H	B	H	H	A	A	A	H	H	H	A	H	H	H	H	H	B	B	B	B	B	B	B	H	H	H	H
F2_01633	B	B	B	B	B	B	B	B	H	H	H	H	H	H	A	H	H	H	H	B	B	B	H	H	H	H	H	H	H	H	H	H	H	H	H	H	A	A	H	H	H	H	H	H	A	A	A	A	A
F2_01634	H	H	H	H	H	H	H	H	H	B	B	H	A	A	A	A	A	H	H	H	H	H	H	H	H	H	A	H	H	H	H	H	H	H	H	H	H	H	H	H	A	H	H	H	A	A	A	A	A
F2_01635	A	A	A	A	B	H	B	B	H	H	H	B	H	B	B	H	H	H	B	B	H	A	H	H	H	H	H	H	H	H	H	H	H	H	H	H	B	B	B	B	B	B	B	H	H	H	H	H	H
F2_01636	A	A	A	A	A	A	A	A	A	H	H	H	H	H	H	B	B	B	H	H	H	H	H	H	H	H	H	H	H	B	B	B	B	B	B	B	B	B	H	H	H	H	H	B	H	H	H	H	H
F2_01637	A	A	A	A	A	A	H	H	B	H	H	A	A	A	H	B	B	H	H	H	H	H	A	A	A	A	A	A	A	A	A	A	A	H	A	H	H	H	H	H	H	H	H	B	B	B	B	B	B
F2_01638	B	B	H	A	A	A	A	A	A	A	A	H	H	B	B	B	B	H	H	H	H	H	H	B	B	B	H	H	B	B	B	B	B	B	B	H	H	H	B	H	H	B	B	B	H	H	H	H	H
F2_01639	H	H	H	A	A	A	A	A	A	A	A	A	A	H	H	H	H	H	H	H	H	H	H	B	H	H	H	H	H	B	H	H	H	B	H	B	B	B	B	B	B	B	B	B	H	H	H	A	A
F2_01640	H	H	H	H	H	H	H	H	H	H	H	H	B	B	B	B	H	H	H	H	H	H	H	H	H	H	H	H	B	B	B	B	H	B	B	B	B	B	B	H	H	H	H	H	H	H	H	H	H
F2_01641	A	A	A	A	A	A	A	A	A	A	A	B	B	B	B	H	H	H	H	H	H	H	B	B	B	B	H	H	H	H	H	H	H	H	H	H	H	H	H	H	H	H	H	A	B	B	B	B	H
F2_01642	B	B	B	B	H	H	H	H	H	H	H	B	B	B	B	B	B	B	B	B	B	B	B	B	B	B	B	B	B	B	B	B	B	H	H	B	B	B	B	B	B	B	B	B	H	H	H	H	B
F2_01643	H	H	H	H	H	H	A	A	H	A	A	A	H	H	H	H	H	H	H	H	B	B	A	A	A	A	A	A	A	A	A	A	A	B	B	B	H	H	H	H	H	H	H	H	H	A	A	A	A
F2_01644	A	H	H	H	H	H	H	H	H	H	H	B	B	B	B	H	H	H	H	H	H	B	A	A	H	A	A	A	A	A	A	A	A	H	B	B	B	B	B	H	H	A	H	A	B	B	B	H	H
F2_01645	A	A	A	A	H	H	A	A	A	H	H	B	H	A	A	A	A	A	A	A	A	A	H	H	H	H	A	A	B	B	B	B	B	H	H	A	A	A	A	A	A	A	A	A	B	B	B	B	B
F2_01646	A	A	H	B	B	B	B	B	B	B	B	A	A	A	A	A	A	A	A	A	A	H	H	H	H	H	H	H	H	H	A	A	H	H	H	H	H	H	H	H	H	H	H	H	A	A	A	A	A
F2_01647	A	A	B	B	B	B	H	H	H	H	H	B	B	B	B	B	B	B	H	H	H	H	A	A	A	H	H	H	H	H	H	H	H	A	A	A	A	A	A	A	A	A	H	H	A	A	A	A	H
F2_01648	A	H	H	H	H	H	H	A	A	A	A	H	H	A	A	A	A	A	H	H	H	H	H	H	H	H	A	A	A	H	A	H	H	B	B	B	B	B	B	B	B	B	B	H	H	H	H	H	A
F2_01649	B	B	B	B	B	B	B	B	B	B	B	A	A	H	H	H	H	H	A	H	H	H	B	H	H	H	H	H	H	H	H	H	H	H	B	B	B	B	B	H	H	H	H	H	H	H	H	B	B
F2_01650	H	H	H	H	H	H	H	H	H	A	A	B	B	B	B	B	B	B	B	B	B	B	B	B	B	H	H	H	H	A	A	A	A	H	H	H	H	H	H	A	A	A	A	H	H	H	A	A	A
F2_01651	A	H	H	H	H	H	H	H	H	H	H	A	A	A	A	A	A	A	A	H	H	H	H	H	H	H	H	A	A	A	A	A	A	B	B	B	B	B	B	B	B	B	B	B	B	B	B	B	H
F2_01652	B	B	B	B	B	A	A	A	H	A	A	H	H	H	H	H	H	A	A	A	A	H	H	H	H	A	A	A	A	A	A	A	A	H	H	H	H	H	H	H	H	H	B	H	H	H	H	H	H
F2_01653	H	H	H	H	H	H	H	B	B	B	B	H	B	B	H	H	H	B	H	H	H	H	A	A	A	H	H	H	H	H	H	H	H	H	H	H	H	H	H	H	H	A	A	A	H	H	H	H	B
F2_01654	H	H	H	A	A	H	H	H	H	A	A	A	A	H	B	B	B	H	A	A	A	A	H	H	B	B	H	H	H	H	H	B	B	H	H	H	H	H	H	H	H	H	A	A	H	H	H	H	H
F2_01655	B	B	B	H	H	B	B	B	B	H	H	H	H	H	B	H	H	H	A	A	A	A	A	A	H	A	A	A	H	H	H	B	B	B	B	B	H	H	H	H	B	B	H	H	H	A	A	A	A
F2_01656	H	H	H	H	H	H	H	H	H	H	H	A	A	A	A	A	A	A	A	A	A	A	B	B	H	H	H	H	A	A	A	A	H	H	B	B	B	B	H	B	B	B	B	B	H	H	H	H	H
F2_01657	H	H	H	H	H	H	A	A	A	A	A	H	H	H	A	A	A	H	H	H	H	H	H	H	H	H	H	H	H	H	H	H	H	A	A	A	A	A	A	H	H	H	H	H	A	A	A	B	B
F2_01658	B	B	B	B	H	A	A	H	H	H	H	B	H	H	H	H	H	H	H	H	A	A	B	H	H	H	H	H	H	H	B	B	H	H	H	H	A	A	A	A	A	A	A	A	H	H	H	H	H
F2_01659	H	H	H	H	H	H	H	H	H	H	H	A	A	A	A	A	A	H	H	H	H	H	B	B	H	A	A	A	H	H	H	H	A	A	A	A	A	A	H	H	H	A	A	H	H	H	A	A	A
F2_01660	H	H	H	H	H	H	H	H	H	H	H	H	H	H	H	H	H	H	H	H	H	H	B	B	B	B	H	H	H	B	B	B	B	H	H	B	B	B	B	B	B	B	H	H	H	H	H	H	H
F2_01661	H	H	A	A	A	A	H	A	A	H	B	A	A	A	A	A	A	A	H	H	H	H	A	A	A	A	A	A	A	A	H	H	H	H	B	B	B	B	B	B	B	B	B	B	A	A	A	A	H
F2_01662	B	B	B	B	B	H	H	H	H	H	A	H	B	B	B	B	B	A	A	H	A	A	B	H	H	H	H	A	A	A	A	A	A	H	H	H	H	H	A	A	A	A	A	A	H	B	H	H	H
F2_01663	B	B	B	B	B	B	B	H	B	B	B	H	H	H	H	H	H	H	B	B	B	H	H	H	H	H	H	H	H	H	H	H	H	H	H	H	H	H	A	A	A	A	A	H	B	B	B	B	B
F2_01664	B	B	B	B	B	B	B	B	H	H	B	A	H	H	B	B	B	B	H	H	H	H	H	H	H	H	A	A	H	H	H	H	A	A	A	H	H	A	H	H	H	H	H	H	H	H	H	H	H
F2_01665	H	H	A	A	H	H	B	B	B	B	B	H	A	A	A	A	A	A	A	A	H	H	B	B	H	H	H	H	H	H	H	H	H	H	H	H	H	H	H	H	H	H	B	B	H	H	H	H	H
F2_01666	A	A	A	A	A	A	A	A	A	A	A	B	B	B	B	B	B	H	H	H	H	H	B	H	A	A	H	H	H	H	H	B	B	H	H	H	H	B	B	B	B	B	B	H	H	H	B	H	H
F2_01667	B	B	B	B	B	B	B	B	H	H	A	H	H	H	H	H	H	H	H	H	H	H	A	A	A	A	A	A	A	B	H	H	A	A	A	A	H	H	H	H	H	H	H	H	H	H	H	H	H
F2_01668	H	H	H	H	H	H	H	H	H	H	H	H	H	H	H	A	A	A	A	A	A	H	B	B	B	B	B	B	B	B	B	B	B	H	H	H	H	H	H	H	H	H	H	B	B	B	B	H	H
F2_01669	H	H	H	H	H	H	H	H	H	B	B	H	H	H	H	H	H	B	B	B	H	H	H	B	B	B	H	H	H	H	B	B	B	H	H	H	H	H	H	H	H	B	B	B	A	A	A	A	H
F2_01670	A	A	A	A	A	H	B	B	B	B	H	A	A	A	A	A	A	A	H	H	H	H	B	B	B	B	B	B	B	B	B	B	B	A	A	A	A	H	H	H	H	B	B	B	H	H	B	B	B
F2_01671	H	H	H	A	A	A	A	A	A	A	A	H	H	H	H	H	H	H	H	H	H	H	B	B	B	B	B	B	B	B	B	B	B	A	A	A	A	H	H	H	H	H	H	H	H	H	H	A	A
F2_01672	H	B	B	H	H	H	H	H	H	H	A	B	B	H	H	H	H	H	H	H	H	H	H	A	A	A	A	A	H	H	H	H	B	B	B	B	B	B	H	H	H	H	H	H	A	H	H	H	A
F2_01673	B	B	B	B	B	B	B	B	H	H	B	A	H	H	H	H	B	B	H	B	B	B	A	A	A	B	B	B	B	B	B	B	B	A	A	A	A	H	H	H	H	H	H	H	H	H	H	H	H
F2_01674	A	A	A	A	A	A	A	A	A	H	H	A	A	A	A	A	A	A	A	A	A	A	H	H	H	H	H	B	B	B	H	H	H	B	H	H	H	H	A	A	A	A	A	A	B	B	H	H	H
F2_01675	H	H	A	A	H	H	H	H	B	B	B	A	A	A	A	A	A	A	A	A	A	A	B	B	B	B	B	B	B	H	H	H	H	H	H	H	H	H	H	H	H	H	H	H	H	H	H	A	A
F2_01676	B	H	H	B	H	H	H	H	H	H	H	B	B	B	B	B	H	H	A	A	A	H	H	H	H	H	H	H	A	A	H	H	H	H	H	H	H	H	H	H	A	A	A	A	H	H	H	H	A
F2_01677	H	A	A	A	A	A	A	A	A	A	A	B	B	B	B	H	H	H	B	H	B	B	H	H	B	H	H	H	H	A	A	H	H	B	B	B	B	B	B	B	H	H	H	H	B	H	B	B	B
F2_01678	B	H	H	H	A	H	H	H	H	H	A	B	B	B	B	B	B	B	B	H	H	H	H	H	H	H	H	H	H	H	H	H	H	A	A	A	A	A	A	A	A	A	A	A	B	H	B	B	B
F2_01679	H	H	H	H	H	H	H	H	H	H	H	B	H	H	H	H	H	H	A	A	H	H	H	A	A	A	H	H	H	H	H	H	H	B	B	B	B	B	B	B	B	B	B	B	H	H	H	H	H
F2_01680	H	H	B	B	B	B	B	B	B	B	H	A	A	A	A	A	A	H	H	H	H	H	B	B	H	H	H	A	A	A	A	A	A	H	H	H	A	A	A	A	A	A	A	H	A	A	H	B	B
F2_01681	H	H	H	H	B	H	H	H	H	B	B	A	A	H	H	H	H	H	H	H	H	A	A	A	A	A	A	A	A	A	A	A	H	B	B	B	H	B	B	H	H	H	H	H	B	H	H	H	H
F2_01682	H	A	H	H	H	H	A	A	A	A	A	H	H	A	A	A	A	A	A	A	A	A	H	H	H	H	H	H	H	H	H	H	B	B	B	B	B	B	B	B	B	H	H	H	H	H	H	H	H
F2_01683	B	B	B	B	B	B	B	B	B	B	B	A	A	A	A	A	A	A	A	A	A	A	B	B	B	B	B	B	B	B	B	B	B	H	H	H	H	H	H	H	H	H	H	H	H	H	B	B	B
F2_01684	B	H	H	H	H	B	B	B	H	H	B	H	H	H	H	H	H	H	A	A	A	A	B	B	H	H	H	H	H	H	H	B	B	H	H	H	H	A	A	A	A	A	A	H	B	B	B	H	H
F2_01685	H	A	A	A	A	A	A	A	A	A	A	B	B	B	A	H	H	H	H	H	A	A	B	B	B	B	B	B	B	B	B	B	H	A	H	H	A	A	A	A	A	A	A	A	H	H	H	H	H
F2_01686	B	H	H	H	H	H	H	H	H	A	A	A	A	H	B	B	B	B	B	B	B	B	H	H	H	H	A	A	H	H	H	B	B	H	H	H	H	H	B	B	H	H	B	H	H	H	B	H	H
F2_01687	A	A	A	H	H	H	H	H	H	A	A	H	H	H	H	H	H	H	H	H	H	H	H	H	A	A	A	A	A	A	A	A	A	H	A	A	A	H	H	H	B	B	B	B	H	A	A	A	A
F2_01688	A	H	H	H	A	A	A	A	A	H	H	H	H	H	H	H	H	A	H	H	H	A	H	H	H	B	B	B	B	B	B	B	B	H	H	H	H	H	H	A	A	A	A	A	B	B	B	B	H
F2_01689	H	H	A	A	A	A	A	A	H	H	H	A	A	A	A	A	H	H	H	H	H	H	H	A	A	A	H	H	H	H	H	B	B	A	H	H	H	H	H	H	H	H	A	A	B	B	H	H	H
F2_01690	A	A	H	H	H	A	A	A	A	A	A	H	H	H	H	H	H	H	H	H	B	B	B	B	B	B	B	B	B	B	B	B	B	B	H	B	B	B	B	B	B	B	H	H	H	H	H	H	H
F2_01691	A	A	A	A	A	A	A	A	A	A	A	H	H	B	B	B	B	B	B	B	B	B	B	B	B	B	B	H	H	H	H	H	H	H	H	H	H	H	H	H	H	H	H	H	H	B	B	B	B
F2_01692	H	H	A	A	A	A	A	A	A	A	A	H	A	A	A	A	H	H	H	B	B	B	H	H	H	H	H	H	H	H	B	B	B	A	H	H	H	A	A	A	H	H	H	H	A	A	H	A	H
F2_01693	A	H	H	H	H	H	H	H	H	H	H	B	B	B	H	H	H	B	B	H	H	H	A	A	A	A	A	A	A	A	A	A	A	A	A	A	H	H	H	H	H	H	H	H	H	H	H	B	B
F2_01694	H	H	H	H	H	H	H	A	A	A	A	A	A	A	A	A	A	A	A	A	A	A	B	B	B	H	H	H	H	H	H	H	H	H	H	H	H	H	A	A	A	A	A	A	H	H	H	H	B
F2_01695	A	A	A	A	A	A	H	H	H	H	H	A	A	A	A	H	A	A	A	H	H	H	H	H	H	B	B	B	B	B	B	B	B	B	B	B	B	B	A	H	A	A	A	A	B	B	B	B	B
F2_01696	A	A	A	A	A	A	A	A	A	A	A	B	B	B	B	H	H	H	H	H	H	H	H	H	H	H	H	H	H	H	B	B	B	B	B	H	H	H	A	A	A	A	A	A	H	H	H	H	B
F2_01697	B	B	B	B	B	B	B	B	H	H	H	A	H	H	B	A	A	A	H	A	H	B	H	B	B	B	B	B	B	H	H	H	H	H	H	H	B	H	H	H	H	H	B	B	H	H	H	H	H
F2_01698	H	B	H	H	H	A	A	A	A	A	A	A	A	A	A	A	H	H	H	H	H	H	B	B	B	B	H	H	H	H	H	H	H	H	H	B	B	B	B	H	H	H	H	H	H	H	H	H	A
F2_01699	A	A	A	A	A	A	B	B	B	B	B	H	B	B	B	B	B	B	H	A	A	A	A	A	A	A	A	A	A	A	A	A	H	A	A	A	A	A	A	H	H	H	H	B	B	B	B	H	B
F2_01700	B	B	B	B	B	B	B	B	B	B	B	H	H	H	H	H	B	B	B	B	B	B	A	A	A	A	H	B	B	B	B	B	B	B	B	B	H	H	H	A	A	A	A	A	A	A	A	A	A
F2_01701	B	B	H	H	A	A	A	A	A	A	A	B	B	B	B	B	B	H	A	A	A	A	H	H	H	H	H	H	A	A	A	A	H	H	A	A	H	B	B	B	B	B	B	B	H	B	B	B	B
F2_01702	B	H	H	H	H	H	B	B	B	B	H	B	B	B	B	B	B	B	B	H	H	H	H	H	H	H	H	H	H	H	B	B	B	B	H	H	H	B	B	B	B	B	B	B	H	H	H	H	H
F2_01703	H	H	A	H	A	H	H	B	B	H	B	A	A	A	A	A	A	H	H	H	H	H	H	H	H	H	H	H	B	B	B	B	B	B	B	B	B	B	B	B	B	B	B	B	H	H	H	H	B
F2_01704	A	A	A	A	A	A	A	A	A	A	A	H	A	A	A	H	H	H	H	H	H	H	H	H	H	B	B	B	B	B	H	A	H	B	B	B	B	B	B	H	H	H	H	H	A	A	A	A	A
F2_01705	B	B	B	B	B	B	B	H	H	H	H	A	A	A	A	H	H	A	A	A	H	H	B	B	B	H	H	H	H	H	B	B	B	H	H	A	A	A	A	A	A	H	H	H	H	H	A	A	A
F2_01706	A	H	H	H	H	H	H	H	H	A	A	B	B	B	B	B	B	B	B	B	H	H	H	H	H	H	H	H	H	H	H	B	A	B	B	B	B	B	B	B	B	H	A	A	A	A	A	B	B
F2_01707	B	B	B	B	B	H	H	A	A	A	H	A	A	H	H	H	H	H	A	A	A	A	H	H	H	H	B	B	B	B	B	B	B	A	A	A	A	A	A	A	H	H	H	H	B	B	B	B	B
F2_01708	B	B	B	B	B	B	B	B	B	H	H	H	H	A	H	H	H	H	H	H	H	H	B	B	B	B	H	H	H	H	H	H	H	B	B	B	B	B	B	H	B	B	B	B	H	H	H	H	H
F2_01709	B	B	B	B	H	H	H	A	A	H	H	H	H	H	B	B	B	B	H	H	H	H	H	H	H	H	H	H	H	H	H	H	H	B	B	B	B	B	H	B	B	B	B	H	H	H	A	A	A
F2_01710	H	A	H	H	H	H	H	H	H	H	H	H	H	H	H	H	H	A	A	A	A	A	A	A	A	A	B	H	H	H	H	H	H	H	H	H	A	A	A	H	H	H	H	H	A	A	A	A	A
F2_01711	A	A	A	A	H	A	A	A	A	A	A	H	H	H	H	H	H	H	H	H	H	H	H	H	H	H	H	B	B	B	B	B	B	A	H	H	H	H	H	H	B	H	B	B	H	H	B	B	B
F2_01712	A	A	A	A	A	A	A	A	A	A	H	H	H	H	H	B	B	B	B	B	B	H	A	A	A	H	B	B	B	B	B	B	B	H	H	H	H	H	H	H	H	H	H	H	H	H	H	H	H
F2_01713	H	B	B	B	B	B	B	B	B	B	B	A	A	A	A	H	A	A	A	A	A	A	B	B	H	H	H	B	B	B	B	B	B	B	B	H	H	H	H	A	A	A	H	B	B	B	B	B	H
F2_01714	A	A	A	A	A	H	B	B	B	B	H	B	B	B	B	B	B	B	B	H	H	H	A	H	H	H	H	H	H	B	B	B	B	B	B	H	A	H	A	A	A	H	H	H	H	H	H	H	H
F2_01715	A	A	H	H	H	H	A	A	A	A	H	A	A	A	A	H	H	B	B	B	B	B	H	H	H	A	A	H	H	H	H	H	H	A	A	A	A	A	A	A	H	H	H	A	H	H	H	H	H
F2_01716	H	A	A	A	H	H	H	H	H	H	H	H	H	B	B	B	B	B	B	B	B	B	A	H	H	H	H	H	H	B	A	H	H	H	H	A	B	B	B	B	H	H	H	H	H	H	H	H	H
F2_01717	A	H	H	H	H	H	H	H	H	H	H	A	A	A	A	A	A	A	A	A	A	A	B	B	H	H	H	A	A	A	A	H	H	B	B	B	B	B	B	B	B	H	H	H	B	B	H	H	H
F2_01718	B	H	H	B	B	B	B	B	B	B	H	H	H	H	H	H	H	H	H	H	H	H	H	H	H	H	H	H	H	H	H	H	A	H	H	A	A	A	H	H	H	H	B	B	H	H	H	H	H
F2_01719	B	B	B	B	B	B	B	B	B	B	B	A	A	A	A	A	H	H	H	A	A	A	B	B	B	B	B	B	B	B	B	B	B	B	B	B	B	B	B	B	B	H	H	H	H	H	H	H	B
F2_01720	H	H	H	H	H	H	H	H	H	H	B	A	H	A	A	H	B	B	B	B	B	H	A	A	A	A	H	H	H	H	H	H	H	H	B	B	B	B	B	H	H	H	H	H	H	H	H	H	H
F2_01721	H	H	H	H	H	A	A	A	B	B	B	A	A	A	H	H	A	A	A	A	A	B	A	H	H	H	H	H	H	H	A	A	A	H	H	B	B	B	B	B	B	B	B	B	A	A	A	A	A
F2_01722	B	B	B	B	H	H	H	H	H	H	A	A	A	A	A	H	H	H	H	H	H	H	A	A	A	A	A	A	A	A	H	H	H	H	H	H	H	H	B	B	B	B	H	B	A	A	A	A	H
F2_01723	A	A	A	H	H	H	H	H	H	H	H	B	B	B	B	B	B	B	B	H	H	H	H	H	H	H	H	H	H	H	A	A	A	H	H	A	A	H	H	H	A	A	A	A	H	H	H	H	H
F2_01724	B	B	B	H	H	H	H	H	H	H	H	H	H	H	H	H	H	H	A	A	A	A	A	A	A	H	H	H	H	H	H	H	H	H	H	H	H	H	H	H	B	B	B	B	A	A	A	A	A
F2_01725	H	H	H	H	H	H	H	H	H	H	A	H	H	H	H	H	H	A	H	A	H	H	B	B	B	B	B	B	B	B	B	B	B	A	A	H	A	A	A	A	A	A	A	A	A	A	H	H	H
F2_01726	H	H	H	H	H	H	H	H	H	H	H	H	H	H	H	H	B	B	B	B	B	A	H	H	H	H	H	H	H	H	H	H	B	A	A	A	A	A	A	A	A	A	A	A	H	H	H	H	H
F2_01727	H	A	A	A	A	A	H	H	H	H	H	H	H	H	H	H	H	H	H	H	H	H	H	H	H	H	B	B	B	B	B	B	B	H	H	H	B	B	B	H	H	H	H	B	B	B	B	B	B
F2_01728	B	B	B	B	B	B	H	H	H	A	A	H	H	H	H	A	A	A	B	B	A	A	H	H	H	H	H	H	H	H	H	H	H	H	H	H	H	H	H	H	A	A	H	A	H	H	H	H	H
F2_01729	A	H	H	H	H	H	A	A	H	H	H	A	A	A	A	A	A	A	A	A	A	A	H	H	H	H	H	B	B	B	B	B	B	A	A	H	H	H	H	H	H	H	A	H	H	H	H	H	B
F2_01730	B	B	B	B	B	B	B	B	B	B	B	H	H	H	A	A	H	H	H	H	B	B	A	A	A	A	B	B	B	B	B	B	B	A	H	B	B	B	B	B	B	B	B	B	H	H	A	A	A
F2_01731	B	B	B	A	H	A	H	H	H	H	H	H	H	H	H	B	B	B	H	H	H	H	H	H	H	H	H	H	H	H	H	H	H	H	H	B	B	B	B	H	H	H	A	A	H	H	H	H	H
F2_01732	B	B	B	B	B	B	B	B	H	H	H	B	B	B	B	B	B	B	B	B	B	B	H	H	H	B	B	B	H	B	B	B	B	A	A	H	H	H	H	H	H	B	B	B	H	H	B	H	H
F2_01733	H	H	H	H	H	H	H	H	H	H	H	H	H	H	H	H	H	H	H	H	A	H	A	B	H	H	B	H	B	B	B	H	H	A	A	A	A	H	H	H	H	H	H	H	B	B	B	B	H
F2_01734	B	B	B	B	B	B	B	B	H	H	H	B	B	B	B	B	B	B	B	H	H	H	A	A	A	A	A	A	A	A	B	B	B	H	A	A	A	A	H	H	A	A	A	H	A	H	H	H	A
F2_01735	H	B	H	H	H	H	H	H	H	H	H	H	H	H	H	H	H	H	H	H	A	A	A	A	A	A	H	H	A	A	A	A	A	H	H	H	H	H	B	B	B	B	B	H	B	B	B	B	B
F2_01736	H	H	H	H	H	H	H	H	B	B	B	H	H	H	H	H	H	H	B	B	B	B	H	H	H	H	H	H	H	H	A	H	H	H	H	H	A	A	H	H	H	H	H	H	B	B	B	B	B
F2_01737	H	H	H	H	H	H	H	H	H	H	H	H	H	H	H	H	A	A	A	A	A	A	H	A	A	A	A	A	A	A	A	A	H	A	A	A	H	H	H	H	H	H	H	H	H	H	H	H	H
F2_01738	H	A	A	A	A	A	A	H	H	H	B	B	B	B	B	B	B	B	H	H	H	H	B	B	B	B	B	B	B	B	B	B	H	B	B	B	B	B	B	B	B	B	B	B	B	B	B	H	H
F2_01739	H	A	A	A	A	A	A	A	A	A	A	H	A	A	H	A	H	H	A	A	A	A	H	H	H	H	H	H	H	H	B	B	H	A	A	A	H	H	H	H	H	H	H	B	A	A	A	H	H
F2_01740	B	B	B	B	B	B	B	B	H	H	H	H	H	A	A	H	H	A	H	H	H	H	B	B	B	B	B	B	B	B	B	B	H	B	B	B	B	B	B	B	B	B	B	H	H	H	A	A	H
F2_01741	A	A	A	A	H	H	H	H	H	H	H	H	H	H	H	B	B	B	B	B	B	H	A	A	A	A	A	A	H	B	B	H	H	H	H	H	H	A	A	H	H	H	H	A	B	B	B	B	B
F2_01742	A	A	A	A	A	A	A	A	A	A	H	B	B	H	H	A	H	H	B	B	B	B	B	H	B	A	H	H	H	H	H	H	H	B	B	B	B	B	B	B	B	B	B	B	H	H	H	H	H
F2_01743	B	B	B	B	B	B	B	B	B	B	B	H	B	A	A	A	A	A	A	A	A	A	B	B	B	B	H	H	B	B	B	B	B	H	H	A	H	H	H	H	H	H	H	H	B	B	H	H	H
F2_01744	H	H	H	H	H	B	B	B	B	H	H	B	B	B	B	H	H	H	H	H	H	H	A	A	A	A	H	B	B	B	B	B	B	H	B	B	B	B	B	B	B	B	A	A	H	H	H	H	A
F2_01745	H	H	H	H	H	H	H	H	H	A	H	B	B	H	H	H	H	H	H	H	H	B	H	H	H	H	H	H	H	H	H	H	H	H	H	A	A	H	H	H	H	H	H	H	H	H	H	H	H
F2_01746	B	H	H	H	H	H	H	H	H	H	B	A	A	A	A	A	A	H	A	A	A	H	H	H	H	H	B	B	B	B	B	B	B	H	H	H	H	H	H	B	H	H	H	H	B	B	B	B	B
F2_01747	A	H	H	H	H	H	B	B	B	B	B	B	B	H	H	H	H	H	H	H	H	H	B	B	B	B	B	B	B	B	B	H	H	A	A	A	A	A	H	H	H	A	A	A	A	H	H	A	A
F2_01748	A	H	H	H	H	H	H	H	H	H	H	H	H	H	H	H	H	H	H	H	H	H	H	H	H	A	A	A	A	A	A	H	B	H	H	A	A	H	H	H	H	H	H	H	A	A	A	A	H
F2_01749	H	H	A	A	H	H	H	H	H	B	B	H	H	H	H	H	H	H	H	H	H	H	A	H	A	A	A	A	A	A	A	A	A	A	A	A	A	A	A	A	A	H	H	H	B	H	A	H	H
F2_01750	H	H	B	H	H	H	H	H	A	A	A	B	B	B	B	B	B	B	B	B	B	B	H	H	B	B	B	B	B	B	B	B	B	B	B	B	H	H	A	A	H	H	H	B	A	A	A	H	H
F2_01751	H	H	B	B	B	H	H	H	A	A	A	H	H	H	H	H	H	H	H	H	H	H	B	H	H	H	H	H	B	B	B	B	H	B	B	B	B	B	B	B	B	B	B	B	A	A	A	H	H
F2_01752	H	H	H	H	H	B	B	B	B	H	H	A	A	A	A	A	A	A	A	A	H	H	H	H	H	H	H	H	H	H	H	H	B	A	H	H	H	H	H	H	H	H	H	H	A	A	A	A	A
F2_01753	H	A	A	A	A	A	A	H	H	H	B	B	B	B	B	B	B	H	H	A	A	A	H	A	A	A	A	H	H	H	B	B	H	H	H	H	H	H	H	H	H	A	H	H	H	H	H	H	H
F2_01754	A	A	A	A	A	B	B	B	B	B	B	H	A	A	H	H	H	H	H	B	B	H	H	H	H	H	H	H	H	H	H	B	B	B	B	B	B	B	B	H	H	H	H	H	H	H	H	H	H
F2_01755	H	H	H	H	H	H	A	A	A	A	H	B	H	H	H	H	H	H	A	A	A	A	H	H	H	H	H	H	H	H	H	H	H	B	B	B	B	B	B	B	B	B	B	B	H	H	H	H	H
F2_01756	A	A	A	A	A	A	A	A	A	H	B	H	H	H	H	H	H	H	H	H	H	H	H	H	H	H	H	H	A	A	A	A	H	H	H	H	A	A	A	A	A	H	H	H	A	A	A	A	H
F2_01757	H	H	H	B	B	B	H	B	H	H	H	B	B	B	B	B	B	B	B	H	H	A	B	B	B	B	H	H	B	B	H	H	H	H	H	H	H	H	H	H	H	H	H	H	H	H	B	B	B
F2_01758	H	H	H	H	H	B	B	H	B	B	B	B	B	B	B	B	B	B	B	B	H	H	H	A	A	A	A	A	A	A	A	A	A	H	H	H	H	H	B	B	B	B	B	B	A	A	A	A	A
F2_01759	H	H	H	A	A	A	H	H	H	H	H	B	B	H	H	H	H	H	H	H	H	H	A	A	A	A	A	A	A	A	A	A	B	H	H	H	H	H	B	B	B	B	B	B	H	H	A	H	H
F2_01760	H	H	H	H	H	H	H	H	H	H	H	H	B	B	B	H	B	B	B	B	B	B	A	A	H	B	B	B	B	B	B	B	B	A	A	A	A	A	H	H	H	B	B	B	H	H	H	H	H
F2_01761	B	B	H	H	H	H	H	H	H	H	H	B	B	H	H	B	B	B	B	B	B	B	A	A	A	A	A	A	A	A	A	A	A	A	A	A	A	A	A	A	H	H	H	H	B	H	A	A	H
F2_01762	H	H	H	H	H	H	H	H	H	H	H	B	B	H	H	H	B	B	B	B	B	H	B	B	B	B	H	H	H	H	H	H	H	H	H	H	H	H	H	H	H	B	B	B	A	A	H	H	H
F2_01763	B	B	H	B	B	B	H	H	H	H	H	H	H	H	H	H	H	H	H	H	H	H	H	H	H	H	H	H	A	H	H	H	H	H	H	H	H	H	H	H	H	H	H	H	H	H	H	A	A
F2_01764	H	H	H	H	H	B	B	B	H	H	H	B	B	B	B	B	B	B	B	B	B	B	H	H	H	H	H	H	H	H	H	H	H	A	A	A	H	B	B	H	H	H	H	A	B	H	H	B	B
F2_01765	A	A	A	A	A	A	A	A	A	A	A	A	A	A	B	B	B	H	H	H	H	A	A	A	A	A	H	H	H	H	H	H	H	B	B	B	B	H	H	H	H	H	H	H	H	H	H	H	H
F2_01766	H	A	A	A	A	A	A	H	H	A	A	B	B	H	H	H	H	H	H	H	H	H	H	H	H	H	H	H	H	H	H	A	H	H	H	H	A	A	A	A	A	A	A	A	B	B	B	H	H
F2_01767	H	H	H	H	H	H	H	H	H	H	H	H	H	H	H	H	H	H	H	H	H	H	B	B	B	B	H	H	H	H	H	H	H	H	H	B	H	H	H	H	H	H	H	H	H	H	B	B	B
F2_01768	B	B	H	H	H	H	H	H	H	H	H	A	A	A	A	A	A	H	H	H	H	H	H	H	H	H	H	H	H	H	H	A	A	A	H	B	B	B	B	B	B	B	B	B	A	A	H	A	A
F2_01769	H	H	H	H	H	H	B	B	B	B	B	H	H	B	B	H	H	H	H	H	H	H	A	A	A	H	H	H	H	H	A	H	H	A	A	A	A	H	H	H	H	H	H	H	H	H	H	H	H
F2_01770	H	B	B	B	B	B	B	B	B	B	H	B	H	H	H	H	H	H	H	H	H	B	H	H	H	H	H	H	H	H	H	H	H	H	H	H	H	H	H	H	H	H	H	H	H	H	H	H	H
F2_01771	B	B	B	B	H	H	H	H	B	B	H	H	H	H	H	H	A	H	H	H	A	H	H	H	H	H	H	B	H	H	B	B	B	H	H	H	A	A	A	H	H	H	H	A	B	B	B	B	B
F2_01772	B	B	B	B	B	H	A	A	A	A	H	B	B	B	B	B	B	H	H	H	H	H	B	B	B	B	B	B	B	B	B	H	H	H	H	H	H	H	H	H	A	A	A	A	H	H	H	H	A
F2_01773	H	B	B	H	H	A	A	A	A	A	A	H	H	H	H	H	H	H	H	H	H	B	H	H	A	A	A	A	B	B	B	B	B	H	H	H	H	H	H	H	H	H	H	H	B	B	B	B	H
F2_01774	B	B	B	B	B	B	B	B	H	H	H	B	B	H	H	A	A	A	A	A	A	A	A	A	A	A	A	A	A	A	A	A	H	H	H	H	H	H	B	B	B	B	B	B	H	H	H	H	H
F2_01775	H	B	B	B	B	B	B	B	B	B	H	H	B	H	B	B	B	B	B	B	B	H	A	A	B	B	B	B	B	B	B	B	B	H	A	A	A	A	A	A	H	H	H	H	B	B	B	B	B
F2_01776	H	H	H	A	A	A	A	A	A	A	A	B	B	B	B	B	B	H	H	H	B	H	H	A	A	A	A	A	H	H	H	H	B	H	H	H	B	B	B	B	H	H	H	H	A	H	H	H	H
F2_01777	A	H	H	B	B	B	B	B	B	B	B	H	H	H	H	H	B	B	B	B	B	B	H	H	H	H	H	H	H	H	H	H	H	H	B	B	B	B	B	B	B	B	B	B	H	B	B	B	B
F2_01778	H	H	H	B	H	H	H	H	H	H	H	A	A	A	A	A	A	A	A	H	H	H	B	B	B	B	B	B	B	B	H	H	H	H	H	H	H	H	H	H	H	H	H	H	A	A	A	A	H
F2_01779	B	B	B	B	B	B	B	B	B	H	H	B	B	B	B	B	H	H	H	H	H	H	B	B	B	B	H	H	H	H	B	B	B	H	A	A	A	A	A	A	A	A	A	A	B	B	B	B	B
F2_01780	H	H	B	B	B	B	B	B	B	B	B	H	H	H	H	H	H	H	H	H	B	H	H	H	B	B	B	B	B	B	H	H	H	B	B	B	B	B	B	B	B	B	B	B	H	H	H	H	H
F2_01781	A	H	H	H	H	H	H	H	A	A	H	B	B	B	H	H	H	A	A	A	A	A	A	A	A	A	H	H	H	H	H	H	H	A	A	A	A	A	A	H	H	H	H	H	H	H	H	H	H
F2_01782	H	H	H	H	H	H	H	B	B	H	B	H	H	H	H	H	H	H	H	H	H	H	H	H	H	H	H	H	H	H	H	H	H	H	H	H	H	H	H	B	B	B	H	H	A	A	H	A	A
F2_01783	H	B	B	B	B	B	B	B	B	B	B	H	H	H	H	H	H	H	H	B	H	H	H	H	H	H	H	H	H	H	H	H	H	H	H	H	H	H	B	B	B	B	B	B	H	H	H	H	H
F2_01784	H	H	H	H	H	H	H	H	H	H	H	H	H	B	B	B	B	H	H	H	A	A	B	B	B	B	B	H	H	H	H	H	H	B	B	B	B	B	B	B	B	B	B	B	A	A	A	A	A
F2_01785	H	H	B	B	B	B	B	B	B	B	B	B	B	B	B	B	B	B	B	B	B	B	B	B	B	B	B	H	H	H	H	H	H	B	B	B	B	B	B	H	H	A	A	B	H	H	H	H	H
F2_01786	H	A	A	H	H	H	H	H	H	H	H	H	H	H	B	B	B	B	B	B	B	B	H	H	H	H	H	H	H	H	H	H	H	A	A	H	B	B	B	B	B	B	H	H	H	H	A	A	A
F2_01787	A	H	A	A	H	H	H	H	A	A	A	B	B	B	B	B	B	B	H	H	H	H	B	H	H	H	H	B	B	B	B	B	H	B	B	H	H	H	H	H	H	H	H	H	H	H	H	H	A
F2_01788	B	B	B	B	B	B	B	B	B	B	H	H	H	H	H	H	H	H	H	H	H	H	A	A	H	H	H	H	H	H	H	A	A	H	H	H	H	H	H	H	H	H	H	H	H	H	H	H	A
F2_01789	A	H	H	B	B	H	A	A	A	A	A	A	A	A	A	A	A	A	A	B	B	H	H	H	H	H	H	H	H	H	H	B	H	H	A	A	A	A	A	H	H	H	H	H	H	H	H	H	A
F2_01790	B	B	B	B	A	A	A	A	A	A	A	H	H	B	B	H	B	B	B	B	H	H	H	H	H	H	H	H	H	H	H	H	H	B	B	B	H	H	H	H	H	H	H	H	A	A	A	A	A
F2_01791	H	H	B	B	B	B	B	B	H	H	A	B	B	B	B	B	B	B	B	B	B	B	H	H	A	A	H	H	H	H	H	H	H	H	H	H	H	H	H	H	H	H	A	A	A	A	H	H	H
F2_01792	H	H	H	B	B	B	B	B	H	H	H	A	A	A	A	A	H	H	H	H	H	H	B	B	B	H	H	H	H	H	H	H	H	A	A	A	H	A	A	A	H	H	H	H	B	B	H	H	A
F2_01793	H	H	H	H	H	H	H	H	H	H	B	A	H	H	H	H	H	A	A	A	A	A	A	A	H	H	H	H	H	H	H	H	H	H	H	H	H	H	H	H	H	H	H	A	H	H	H	H	H
F2_01794	H	H	A	A	A	H	H	H	A	H	H	A	H	H	H	H	H	H	B	B	B	B	B	B	B	H	B	B	H	H	B	B	H	H	H	H	A	A	A	H	H	H	H	H	A	A	A	A	A
F2_01795	B	B	B	H	H	H	H	H	H	H	H	B	B	B	B	H	H	H	H	B	B	B	A	H	A	A	A	A	A	H	H	H	B	H	H	H	H	H	H	H	B	B	B	B	A	A	H	H	B
F2_01796	H	H	A	H	H	H	H	H	H	H	H	H	H	H	H	H	H	H	H	H	H	H	B	B	B	B	B	B	B	H	H	B	H	A	A	A	A	A	A	H	H	H	H	H	B	H	H	H	H
F2_01797	B	B	B	B	B	B	B	B	B	B	H	A	A	A	A	A	A	H	H	H	H	H	H	B	B	B	B	B	H	H	A	A	A	A	A	A	A	A	A	A	H	H	H	H	B	B	H	H	B
F2_01798	H	H	H	H	H	H	H	H	A	A	A	H	B	B	B	B	B	B	B	B	B	B	B	B	B	B	B	B	B	B	B	B	B	H	H	H	H	H	H	H	H	H	H	H	H	A	A	A	H
F2_01799	H	H	H	H	H	H	H	H	H	H	H	B	B	B	H	H	H	H	H	H	H	B	A	A	A	A	H	B	B	B	H	H	H	B	H	H	H	H	H	H	H	H	H	H	H	H	H	H	H
F2_01800	A	A	A	A	H	H	H	H	H	H	H	B	B	B	H	A	B	B	B	B	B	B	H	H	H	H	H	H	H	H	H	B	B	B	B	B	B	B	B	B	B	B	B	B	H	H	H	H	H
F2_01801	A	A	A	A	A	A	A	H	H	H	H	H	H	H	H	H	H	H	H	B	B	B	A	A	H	H	H	H	H	H	H	H	H	A	A	A	A	A	H	H	H	H	B	B	H	H	H	H	H
F2_01802	B	B	B	B	H	H	H	A	H	H	H	A	A	H	B	B	B	B	B	B	B	B	H	H	H	H	H	H	H	H	H	H	A	A	A	A	A	H	A	A	H	H	H	H	H	H	H	H	H
F2_01803	H	H	H	H	H	H	H	H	H	H	B	A	A	A	A	H	H	H	H	H	H	H	H	H	H	H	H	A	H	H	H	H	H	H	A	A	A	A	A	A	A	A	A	A	H	H	H	H	H
F2_01804	B	B	B	B	B	H	H	H	H	B	B	H	H	H	A	A	A	A	H	H	A	A	H	H	H	H	A	H	H	H	A	H	H	H	H	H	H	H	H	A	A	H	B	B	H	H	H	H	H
F2_01805	A	A	A	A	A	A	A	A	H	B	H	H	H	B	B	B	B	H	H	H	H	H	A	A	A	A	A	A	A	A	A	A	A	A	A	H	H	H	H	H	H	H	H	H	H	H	H	H	H
F2_01806	H	H	H	H	H	B	B	H	H	B	B	H	A	H	H	A	A	A	A	A	A	A	H	H	H	H	H	H	H	H	H	H	H	B	B	B	B	B	B	B	B	H	H	H	H	H	H	H	H
F2_01807	B	B	B	B	H	H	H	H	H	H	H	B	B	B	H	H	H	H	H	H	H	H	A	A	H	B	B	B	B	B	B	B	B	B	B	H	H	A	A	A	A	H	H	H	H	A	A	A	A
F2_01808	H	H	A	A	A	A	A	A	H	A	H	H	H	H	H	H	H	H	A	A	A	A	A	A	A	A	A	A	A	H	H	H	H	H	H	A	H	H	H	H	H	H	H	H	B	H	H	H	H
F2_01809	A	A	A	A	A	A	A	A	A	A	A	A	A	A	A	A	A	A	A	A	A	H	B	B	B	B	B	B	B	B	B	B	B	H	H	H	H	H	H	H	H	H	H	H	H	H	H	H	H
F2_01810	H	H	H	H	H	H	B	H	B	B	B	H	H	H	H	H	A	A	A	A	A	A	A	A	A	A	A	A	H	H	B	H	H	H	H	H	H	H	H	H	B	B	H	H	H	H	H	B	H
F2_01811	H	H	H	H	H	H	H	H	H	A	A	A	A	A	A	A	A	A	A	A	A	H	H	H	A	A	A	H	H	H	A	H	H	B	B	B	B	B	B	B	B	B	B	H	A	H	H	H	H
F2_01812	A	A	A	A	H	H	H	H	H	A	A	B	H	H	H	H	H	A	A	A	A	B	B	B	B	B	H	H	H	H	H	H	H	H	H	H	H	H	H	H	H	H	H	H	H	B	B	B	B
F2_01813	A	A	A	A	A	A	A	A	A	A	A	H	H	H	H	A	A	A	A	A	A	A	A	A	A	H	H	H	H	H	H	A	A	B	B	B	B	B	B	B	B	B	H	H	H	H	H	H	H
F2_01814	H	H	H	H	A	A	A	A	A	H	H	H	H	H	H	H	B	B	B	H	A	A	H	H	H	B	B	B	B	B	B	B	B	H	H	B	H	H	H	H	H	A	A	A	H	H	H	H	H
F2_01815	B	H	H	H	H	H	H	B	B	B	B	B	B	B	B	B	B	H	H	H	H	H	H	A	A	A	A	A	A	A	A	A	A	H	B	B	B	B	B	B	H	H	H	H	H	H	H	H	H
F2_01816	H	H	H	A	A	H	H	H	H	H	H	A	H	B	B	H	H	A	A	A	A	A	B	B	B	B	B	B	B	B	B	B	H	B	B	B	H	H	H	H	H	B	B	B	B	B	B	B	B
F2_01817	H	H	A	A	H	H	H	H	A	A	H	A	H	H	H	H	H	A	A	A	A	A	B	B	B	H	H	H	H	H	H	H	H	H	H	H	A	A	H	H	H	A	A	A	A	A	A	A	A
F2_01818	A	A	A	A	A	A	A	A	A	A	H	H	H	H	H	H	H	H	H	H	H	H	A	A	A	A	A	B	H	H	H	H	H	B	B	B	B	H	H	H	H	H	H	H	H	H	H	H	H
F2_01819	B	B	B	B	A	A	A	A	A	A	A	A	A	H	H	H	H	H	A	A	A	A	A	A	A	A	A	A	A	A	A	A	A	H	A	H	B	H	H	A	A	A	H	B	B	B	B	A	A
F2_01820	A	A	A	A	A	A	A	A	A	H	B	A	A	A	A	H	H	H	H	H	B	B	H	H	H	H	H	A	A	A	A	A	A	B	B	B	B	B	B	B	B	B	B	B	A	A	A	A	A
F2_01821	H	H	H	H	H	B	B	B	B	H	H	B	B	B	H	H	H	H	H	B	B	B	H	H	A	A	A	A	A	A	A	A	A	H	H	H	H	H	H	H	H	H	H	H	B	B	B	B	B
F2_01822	A	A	H	H	H	H	H	H	H	H	H	A	A	A	A	H	H	H	B	B	B	H	H	H	B	H	H	H	B	B	H	H	H	H	H	A	A	A	A	A	A	A	A	A	H	H	H	A	A
F2_01823	H	H	B	B	H	H	H	H	H	H	H	H	H	H	H	H	H	H	H	H	H	H	A	A	A	H	H	H	H	H	H	H	H	H	H	H	H	H	A	A	A	A	A	A	B	B	B	B	B
F2_01824	B	A	A	A	A	A	A	A	H	H	A	A	A	A	A	A	A	A	A	A	A	H	A	A	H	H	H	B	B	B	B	B	H	B	B	B	B	B	H	H	H	H	H	H	A	A	A	H	H
F2_01825	H	H	H	H	H	H	H	H	H	H	H	A	A	A	A	A	A	H	H	H	H	H	H	H	B	B	B	B	B	H	H	H	H	H	H	H	A	A	A	A	A	A	A	A	H	H	B	B	B
F2_01826	H	H	H	H	B	B	H	H	H	H	H	B	B	B	B	B	B	B	B	B	B	B	H	H	H	H	H	H	H	H	H	B	B	A	H	H	B	B	B	B	H	H	H	A	H	H	H	H	H
F2_01827	A	A	A	A	A	A	A	A	A	H	H	H	H	H	H	H	H	H	H	H	B	B	A	A	A	H	B	H	H	H	H	H	H	H	H	A	A	A	A	H	H	A	A	A	H	H	H	H	H
F2_01828	H	H	H	H	H	H	H	H	H	H	A	A	A	A	A	A	A	A	A	A	A	A	A	A	A	A	A	H	B	H	H	H	H	B	B	B	B	B	H	H	H	H	H	H	B	B	B	B	B
F2_01829	H	H	H	H	H	H	H	H	H	B	B	H	B	B	B	B	B	B	B	B	B	H	B	B	B	B	B	B	B	B	H	H	H	B	B	B	B	B	B	H	H	H	H	H	B	B	B	B	B
F2_01830	H	H	H	H	A	A	A	A	A	A	A	A	A	A	H	H	H	B	B	B	B	H	H	H	H	H	H	H	H	H	H	H	H	B	B	B	B	B	B	B	B	B	H	B	A	A	A	A	H
F2_01831	H	H	H	H	H	H	H	H	H	H	B	A	A	A	A	H	H	A	A	H	H	H	B	H	H	H	H	H	H	A	A	A	A	A	A	A	H	H	H	A	A	A	A	H	H	H	H	H	H
F2_01832	H	H	H	H	H	H	H	H	H	H	B	H	H	H	H	H	H	H	H	H	H	H	H	H	H	B	B	B	B	H	H	H	H	A	A	A	A	A	A	A	A	A	A	A	A	A	A	A	A
F2_01833	B	B	B	B	B	B	B	B	B	B	B	B	B	B	B	B	B	B	B	B	B	B	B	B	H	H	H	H	H	H	H	B	B	B	B	B	B	B	B	B	B	B	B	B	H	H	H	H	H
F2_01834	A	A	A	A	H	H	H	H	H	H	H	H	H	A	H	H	H	H	H	H	H	H	B	H	H	H	H	H	H	A	A	H	H	A	H	H	B	B	B	B	B	B	B	B	A	A	A	A	A
F2_01835	B	H	H	B	B	H	A	A	A	A	A	A	A	A	A	A	H	H	H	H	H	H	H	H	H	H	H	H	H	H	B	B	B	A	A	H	A	H	A	A	A	A	A	A	H	H	H	H	A
F2_01836	H	H	H	A	A	A	A	A	H	H	H	H	H	H	H	H	A	A	A	A	A	A	H	H	B	B	H	H	H	H	B	B	B	H	B	H	H	H	H	H	H	H	H	H	H	B	B	B	B
F2_01837	A	A	A	A	H	B	B	B	A	A	A	B	B	B	B	B	B	B	B	B	B	B	H	H	H	H	H	H	H	H	H	H	H	B	B	B	B	B	B	H	H	H	H	H	H	H	B	H	H
F2_01838	A	A	A	A	H	H	B	B	B	B	H	H	H	H	B	H	H	B	B	B	B	B	A	H	H	H	H	H	H	H	H	H	H	H	H	B	B	B	B	B	B	H	H	H	A	A	A	A	A
F2_01839	B	B	H	A	A	A	A	A	H	B	B	H	H	B	B	B	H	H	A	A	A	A	B	B	B	B	B	B	B	B	B	B	H	A	A	A	A	A	A	H	H	H	H	H	B	B	H	H	H
F2_01840	B	B	B	B	B	B	H	H	H	H	H	A	A	H	A	A	A	A	A	A	A	H	H	H	H	H	H	H	H	H	H	A	A	H	B	B	H	H	H	H	H	A	A	A	B	H	H	H	H
F2_01841	H	H	H	H	H	H	H	A	A	A	A	H	H	H	H	B	B	B	H	H	H	A	B	B	B	B	B	B	B	B	H	H	H	A	A	A	A	A	A	A	A	A	A	A	H	H	H	A	A
F2_01842	H	H	A	A	A	A	A	A	H	H	A	A	A	A	A	A	A	A	A	A	A	A	H	H	H	H	H	H	H	B	B	B	B	B	B	B	B	B	B	H	A	A	A	H	B	B	B	B	H
F2_01843	A	A	A	A	A	A	A	A	A	A	A	H	H	H	H	H	A	A	A	A	A	A	H	H	H	H	H	H	H	H	H	A	A	H	H	H	H	H	H	H	H	H	H	H	H	H	H	B	B
F2_01844	A	A	A	A	A	A	A	A	A	A	B	H	H	H	H	H	H	H	H	H	H	H	B	B	B	H	H	H	H	H	H	H	H	H	H	H	H	H	H	B	B	B	B	B	B	B	B	B	B
F2_01845	H	H	H	H	A	A	A	A	A	A	A	A	A	A	A	A	A	A	A	A	H	H	H	H	H	H	H	H	H	A	A	A	A	H	H	H	H	B	B	B	B	B	B	B	H	A	A	A	A
F2_01846	A	A	A	A	A	A	H	B	H	H	A	H	H	H	H	H	H	H	H	H	H	H	A	H	H	H	H	A	A	A	A	A	A	B	B	B	B	H	H	H	H	H	H	H	H	H	H	H	H
F2_01847	H	A	A	A	A	A	H	A	A	A	A	H	H	H	H	H	H	H	H	H	H	H	H	H	H	H	A	A	A	A	A	A	A	H	H	H	H	B	H	A	A	A	A	A	H	H	H	H	H
F2_01848	H	H	H	H	H	H	H	H	H	H	H	A	A	H	H	H	A	A	A	A	A	A	H	H	H	H	B	B	B	B	B	A	H	H	H	H	H	H	H	H	H	B	B	B	B	B	B	B	H
F2_01849	B	B	B	B	H	A	A	A	A	A	A	H	H	H	H	H	H	H	H	H	H	H	A	A	H	H	H	H	H	H	H	H	H	A	A	A	H	H	A	A	H	H	H	H	H	B	B	B	B
F2_01850	A	H	H	H	H	H	H	H	H	H	H	H	H	H	H	H	H	H	H	H	A	H	B	B	B	B	H	H	A	H	H	H	H	H	B	B	B	B	B	B	H	H	H	H	H	A	A	A	A
F2_01851	A	A	A	A	A	A	A	A	A	A	A	H	B	B	B	H	H	H	H	H	H	H	H	H	H	H	H	H	H	A	A	A	A	H	H	H	H	B	B	B	B	B	B	B	B	B	H	H	H
F2_01852	H	H	H	H	H	H	H	H	H	H	H	B	B	B	B	B	B	B	H	H	H	H	H	A	H	H	H	H	H	H	A	A	A	H	H	B	B	H	H	H	H	H	B	B	A	H	H	H	H
F2_01853	H	H	H	H	H	H	H	A	A	A	A	B	B	B	H	B	B	B	B	B	B	H	B	H	H	A	H	H	H	H	H	H	H	B	H	B	B	B	B	B	B	H	H	H	H	H	H	H	A
F2_01854	H	H	B	B	B	B	B	B	B	A	A	B	B	H	H	H	A	A	A	A	A	A	H	H	H	H	H	H	H	H	H	H	H	H	A	A	A	A	B	B	B	B	B	B	A	A	A	A	A
F2_01855	A	A	A	A	A	A	A	H	H	H	H	B	B	B	B	B	B	B	B	B	B	B	H	H	H	H	H	H	B	B	B	B	B	B	B	B	H	H	A	A	H	H	H	H	A	H	H	H	H
F2_01856	H	H	H	B	B	B	B	B	B	B	B	H	H	A	A	A	A	H	H	H	H	H	B	B	B	B	B	B	B	H	H	H	H	H	H	H	H	H	H	H	H	H	H	H	H	H	B	B	B
F2_01857	H	H	A	A	A	A	H	B	H	H	H	A	A	H	A	H	H	H	H	H	H	H	H	H	H	H	B	B	B	H	H	H	H	H	B	B	B	B	B	B	B	B	B	B	H	H	B	B	B
F2_01858	H	H	H	A	A	A	A	A	A	H	H	H	H	H	H	H	B	H	H	H	H	H	H	H	H	A	H	H	A	A	A	A	A	H	H	H	H	B	B	B	B	B	B	B	A	A	A	A	A
F2_01859	H	H	H	H	H	H	H	H	H	H	H	H	H	H	H	H	H	H	H	A	A	H	A	A	A	A	A	A	A	A	A	A	A	A	A	A	A	H	H	H	H	H	B	B	H	H	H	H	H
F2_01860	B	H	H	H	H	H	B	B	B	B	B	A	A	A	H	H	A	A	H	H	H	H	H	H	H	H	B	H	H	H	H	H	H	B	H	H	H	H	A	A	A	A	A	A	B	B	B	B	H
F2_01861	H	H	H	A	B	B	B	B	B	B	H	A	A	A	H	H	H	H	H	H	B	B	A	A	A	A	A	A	H	H	H	H	H	A	A	A	A	A	H	H	H	H	H	H	B	B	B	H	H
F2_01862	H	H	H	A	A	A	A	A	A	A	A	A	A	A	A	H	H	H	H	H	H	H	B	B	H	H	H	A	A	A	A	A	H	A	A	A	A	A	A	A	H	H	H	H	B	B	H	A	H
F2_01863	A	H	H	A	A	A	A	H	H	H	H	H	H	H	H	H	H	H	H	H	B	B	H	A	A	A	H	H	H	H	H	A	A	B	B	B	B	B	B	B	B	B	B	B	B	B	B	B	B
F2_01864	H	H	H	H	H	H	H	H	A	A	A	B	B	B	B	B	H	H	H	A	A	A	H	H	H	B	B	H	H	H	H	H	H	H	H	A	A	A	A	A	A	A	A	A	B	B	B	B	B
F2_01865	H	H	H	H	H	H	H	H	H	B	B	H	H	H	H	H	H	H	H	H	H	H	H	H	A	A	A	A	A	A	H	H	H	H	H	H	H	H	H	H	H	H	H	H	A	A	A	A	A
F2_01866	H	H	H	H	H	H	H	H	H	H	H	B	B	B	H	A	A	A	A	A	A	A	B	B	B	H	H	H	H	H	H	H	H	B	H	H	B	B	B	B	B	B	B	H	H	H	H	H	H
F2_01867	B	B	B	B	B	B	B	B	H	H	H	A	A	A	A	H	H	H	H	H	B	B	B	B	B	H	H	H	H	H	H	A	A	A	A	A	A	A	H	H	H	B	B	B	B	B	B	B	B
F2_01868	H	B	B	B	B	B	B	B	B	B	B	H	H	H	H	H	H	H	H	H	H	H	H	H	H	H	H	H	H	H	H	A	A	H	B	H	H	H	H	H	H	H	H	H	H	H	H	H	A
F2_01869	H	A	H	H	H	H	H	H	H	H	H	A	H	H	H	H	H	H	H	H	H	H	B	B	B	H	H	H	H	B	B	H	H	H	H	H	H	H	H	H	H	H	H	H	H	H	H	H	H
F2_01870	B	B	B	B	B	B	H	H	H	H	H	A	A	A	A	H	H	B	B	B	B	B	H	H	H	B	B	B	B	H	H	H	A	A	A	A	A	A	A	A	A	A	H	A	A	A	A	A	H
F2_01871	A	A	H	H	H	H	H	H	H	A	A	H	B	B	B	B	B	H	H	H	H	H	B	B	B	H	H	H	B	B	B	B	B	B	B	B	B	B	B	B	H	H	H	H	H	H	B	B	B
F2_01872	B	B	B	B	B	B	B	B	B	B	H	A	H	H	A	A	H	B	B	B	B	B	H	B	B	B	H	H	H	H	A	A	A	B	H	H	A	A	A	A	A	H	H	H	A	A	H	H	B
F2_01873	B	B	B	B	B	B	H	H	H	H	H	H	B	B	B	H	H	H	H	H	H	H	H	B	B	B	B	H	H	H	H	H	H	H	H	A	A	H	H	H	B	H	H	H	A	A	A	A	A
F2_01874	H	H	B	B	B	H	H	H	B	B	H	H	H	H	H	H	H	A	A	A	A	A	H	H	H	H	H	H	H	H	A	A	A	H	H	H	B	B	B	B	B	B	H	B	A	A	A	A	A
F2_01875	A	B	H	H	H	H	H	H	A	H	H	B	B	B	B	B	B	B	B	B	B	B	B	B	B	B	B	B	H	H	H	B	B	A	A	A	A	A	A	A	H	H	B	B	H	H	H	H	H
F2_01876	B	B	B	B	B	B	B	B	B	B	A	H	H	A	A	H	H	B	B	B	B	H	H	B	H	H	H	H	H	H	H	B	B	H	H	H	H	H	H	H	A	A	H	H	B	B	B	H	B
F2_01877	H	H	H	A	A	A	A	A	A	A	A	H	H	H	H	H	H	A	A	A	A	H	B	B	B	B	B	H	H	H	H	H	B	H	A	B	B	B	B	B	B	B	B	B	H	H	H	B	B
F2_01878	A	H	H	H	H	H	H	A	A	A	A	A	A	A	A	A	A	A	A	A	A	A	H	A	A	A	A	A	A	A	B	B	B	B	B	B	B	A	A	A	A	H	H	H	H	H	H	H	H
F2_01879	A	A	A	H	H	H	H	A	H	B	B	H	H	A	A	A	A	A	A	A	A	A	A	H	H	A	A	A	A	A	A	H	H	B	B	H	H	H	A	A	A	A	A	A	H	H	H	H	H
F2_01880	H	H	H	H	A	A	A	A	A	A	A	A	H	H	H	H	H	H	H	H	H	H	H	H	H	H	H	H	H	H	H	H	B	H	H	H	H	H	H	A	A	A	H	H	A	A	A	A	A
F2_01881	H	H	H	H	H	H	H	B	B	B	B	H	B	B	B	B	B	B	H	B	B	H	H	H	H	B	B	H	H	H	H	H	H	H	H	H	H	B	H	A	A	A	A	A	H	B	B	H	H
F2_01882	A	A	H	H	A	A	H	B	B	B	H	H	H	H	H	H	H	H	H	H	H	B	A	A	A	A	H	H	H	H	H	H	A	A	A	H	H	H	H	H	H	H	H	H	A	A	A	A	A
F2_01883	A	A	A	A	H	B	B	B	B	B	H	H	H	H	H	B	B	H	H	H	A	H	A	A	A	A	A	A	A	H	B	B	B	H	B	B	B	H	H	H	H	H	H	B	A	A	A	A	A
F2_01884	B	B	B	H	H	H	H	A	A	A	H	H	H	H	H	H	H	H	H	H	H	H	H	H	H	H	H	H	H	H	H	H	H	B	B	B	B	H	H	A	A	A	A	A	H	B	B	B	H
F2_01885	A	A	A	A	A	A	H	H	H	H	B	H	H	A	A	H	H	H	H	H	H	H	H	H	H	H	H	H	H	H	H	B	H	B	B	B	H	H	H	H	H	H	H	H	B	B	B	B	B
F2_01886	H	H	H	H	A	A	H	H	H	H	H	B	B	B	H	H	H	H	H	H	H	H	A	A	A	A	A	A	A	H	H	H	H	B	B	B	B	B	B	B	B	B	H	H	B	B	B	B	B
F2_01887	B	B	B	H	H	A	A	H	H	H	B	H	H	H	H	H	H	H	H	H	H	H	H	H	H	H	H	H	A	A	A	A	A	H	H	H	H	H	H	H	B	B	B	B	B	B	B	B	B
F2_01888	A	A	A	A	A	A	A	A	A	A	A	H	H	A	A	A	A	A	A	A	A	A	A	A	A	H	H	H	H	H	H	B	B	A	A	H	B	B	B	B	B	B	B	H	H	H	H	H	H
F2_01889	H	H	A	A	A	A	B	B	B	B	B	B	B	B	B	B	H	A	A	A	A	A	H	H	H	H	H	H	H	B	H	H	B	H	H	B	B	B	B	B	B	H	H	H	B	B	B	H	H
F2_01890	H	H	H	A	A	A	A	A	A	A	A	H	H	H	H	B	B	B	B	H	H	H	B	H	H	H	B	B	B	B	B	B	B	H	H	A	A	A	A	A	A	H	H	H	H	H	H	H	A
F2_01891	B	B	B	B	B	B	B	B	B	B	B	H	B	B	B	B	H	H	A	H	H	H	B	B	H	B	B	B	B	B	B	B	B	H	H	H	A	A	A	A	H	H	H	H	B	B	B	B	B
F2_01892	B	B	H	H	H	H	H	H	H	H	H	H	H	H	H	H	H	H	B	B	B	B	A	A	H	H	H	H	H	H	B	A	A	H	H	H	H	H	H	H	H	A	A	A	B	H	B	B	B
F2_01893	H	H	H	H	A	H	B	B	H	H	H	A	A	A	A	A	A	A	H	H	H	H	H	A	A	A	A	A	A	A	H	H	H	H	H	H	A	A	A	A	A	A	A	A	H	H	H	H	B
F2_01894	H	H	H	H	H	B	B	B	B	B	B	H	A	A	A	A	H	H	B	B	B	B	B	B	H	H	H	H	H	H	H	H	H	B	B	B	B	B	B	B	A	A	A	A	H	H	H	H	H
F2_01895	A	A	A	A	A	A	H	H	H	H	B	A	A	A	A	A	H	H	H	H	B	B	H	H	H	H	H	H	A	A	A	A	A	H	H	H	A	A	A	A	A	A	A	H	A	A	A	A	H
F2_01896	B	B	H	H	H	H	H	H	H	H	B	A	A	A	A	A	A	A	A	A	A	A	H	H	H	H	H	H	H	H	H	H	H	H	B	B	B	B	B	B	B	B	B	B	H	H	H	H	H
F2_01897	B	B	B	B	B	B	B	B	B	B	B	A	A	A	A	A	A	A	H	H	H	A	H	H	H	H	H	H	H	H	H	B	B	H	A	A	A	H	H	H	B	B	B	B	H	H	H	B	B
F2_01898	A	A	A	H	H	H	H	H	B	B	B	H	H	A	A	H	H	A	A	A	H	H	A	A	H	H	A	A	A	A	A	A	A	H	H	A	H	H	H	H	H	H	H	H	H	H	A	A	A
F2_01899	A	A	H	H	H	B	B	H	H	H	A	B	B	B	B	B	B	B	B	B	B	B	A	H	H	H	H	H	B	H	H	H	H	H	H	H	A	A	H	H	H	H	H	H	A	A	A	A	H
F2_01900	B	B	B	B	B	B	B	B	B	B	B	H	H	H	H	H	H	B	B	B	B	B	H	H	B	B	B	B	B	B	B	B	B	B	B	H	H	A	A	A	A	A	A	H	H	A	A	A	A
F2_01901	B	B	B	B	B	B	H	H	H	H	H	H	H	H	H	B	B	B	B	H	H	H	H	H	H	H	H	H	A	A	H	H	H	B	B	H	A	H	H	H	H	H	H	H	A	A	A	A	H
F2_01902	H	H	H	A	A	A	A	A	H	H	H	B	B	H	H	H	H	H	H	H	H	H	H	H	B	B	B	B	H	H	H	H	H	H	H	H	H	H	H	B	B	B	B	B	B	B	B	B	B
F2_01903	A	A	H	H	H	H	H	H	H	H	H	A	H	H	H	H	H	B	H	H	H	H	B	B	B	B	B	B	B	B	B	B	B	H	H	H	H	H	H	H	H	B	B	B	H	H	H	H	H
F2_01904	H	H	H	H	H	H	H	H	H	H	H	H	H	A	A	A	A	A	A	A	A	A	H	H	H	H	H	H	H	H	H	A	A	A	A	H	B	H	H	H	B	B	B	B	H	H	B	B	B
F2_01905	H	H	H	H	H	H	H	H	H	H	H	A	A	A	A	A	H	B	B	B	B	B	A	A	A	A	A	A	A	A	A	A	A	H	H	H	B	B	B	B	B	B	B	B	B	B	B	B	A
F2_01906	H	H	A	A	A	H	H	B	B	B	H	H	B	B	B	B	B	H	B	B	B	B	B	B	B	B	B	B	B	H	H	H	A	H	H	H	A	A	H	H	H	H	H	H	A	A	A	A	A
F2_01907	H	H	H	B	B	B	B	B	B	B	B	B	B	B	B	B	B	B	B	H	H	H	H	H	H	H	H	H	H	H	H	H	H	H	H	H	H	H	H	H	H	H	H	H	B	B	B	B	B
F2_01908	H	H	H	H	B	B	B	B	H	H	H	H	H	H	H	A	A	A	A	H	H	H	H	H	H	H	H	H	H	H	H	H	H	H	B	B	B	H	H	B	B	B	B	B	H	H	H	A	A
F2_01909	B	H	H	H	H	H	H	B	B	B	B	H	H	H	H	H	H	H	H	H	H	B	H	B	B	B	H	H	H	H	H	H	H	B	B	H	H	H	H	A	H	B	B	B	H	H	H	H	H
F2_01910	H	H	A	A	A	A	A	A	A	A	A	H	H	H	H	H	H	H	H	H	B	B	A	A	A	A	A	A	A	A	A	H	H	A	A	A	A	A	A	A	A	A	A	A	H	A	A	A	A
F2_01911	B	B	B	B	B	H	H	H	H	H	H	A	A	A	A	A	A	A	A	A	A	A	A	A	A	A	A	A	A	A	A	A	A	H	H	H	H	H	H	H	H	H	A	H	H	B	H	H	H
F2_01912	H	H	H	B	B	B	B	H	A	A	A	A	H	B	B	B	B	B	B	B	B	B	H	A	H	H	H	H	H	H	H	H	H	H	H	H	H	H	H	H	H	H	H	H	A	A	H	H	H
F2_01913	H	H	A	A	A	A	A	A	A	A	A	B	B	B	B	B	B	B	B	B	B	H	H	H	H	H	H	H	H	H	H	H	H	H	H	H	H	H	H	A	A	A	A	A	H	H	H	H	H
F2_01914	A	H	H	H	H	H	H	H	H	H	H	H	H	H	H	H	B	B	B	H	B	H	A	A	H	H	H	B	B	B	B	B	B	A	A	A	A	A	A	A	A	A	H	H	B	B	B	B	B
F2_01915	A	A	A	A	A	A	A	A	A	A	A	A	A	A	A	A	A	A	A	H	H	H	A	H	H	H	H	H	H	H	H	H	H	A	A	B	B	B	B	H	H	B	B	H	H	H	H	H	H
F2_01916	A	A	A	A	A	A	A	A	A	A	A	B	B	B	B	B	H	H	H	A	A	H	B	B	B	B	B	B	H	H	H	H	H	A	H	H	H	H	H	H	H	B	B	B	H	H	H	H	H
F2_01917	A	A	A	A	A	A	A	A	A	A	A	H	A	A	A	A	A	A	H	H	H	H	B	B	B	B	B	B	B	B	B	H	H	A	A	A	H	H	H	H	H	H	H	H	B	B	B	B	H
F2_01918	H	H	B	B	B	B	B	B	B	B	B	B	B	B	B	B	H	H	H	A	H	A	H	H	H	H	H	H	H	B	H	H	H	H	H	B	B	B	B	B	B	B	B	B	B	B	B	A	A
F2_01919	A	A	A	H	B	B	B	B	B	B	B	A	A	H	H	H	H	H	H	H	A	H	H	H	H	H	A	A	A	A	A	A	A	H	H	H	H	H	H	H	H	H	H	H	H	H	H	H	H
F2_01920	H	H	H	A	A	A	A	A	A	H	A	A	A	A	A	A	A	A	A	A	A	A	H	H	H	H	H	H	H	H	H	B	B	H	H	H	H	H	B	B	B	B	B	B	H	H	H	H	H
F2_01921	H	H	H	H	B	B	B	B	B	B	B	A	A	H	A	A	H	H	H	H	H	H	A	A	H	B	B	H	H	H	H	H	A	A	B	B	H	H	A	A	A	A	A	A	H	H	H	A	A
F2_01922	H	H	H	H	A	H	H	H	B	B	B	B	B	B	H	H	H	H	H	H	H	H	A	A	A	A	A	A	A	A	H	H	H	A	A	A	A	H	H	H	H	H	H	H	A	A	A	A	H
F2_01923	H	H	A	A	A	H	H	B	B	B	B	H	H	H	H	B	B	H	H	H	H	H	H	B	B	B	B	B	B	H	H	H	H	A	A	A	H	A	A	A	A	A	A	A	H	H	H	H	H
F2_01924	A	H	H	H	H	H	H	H	H	H	H	A	A	A	A	A	A	A	A	H	H	H	H	H	H	H	H	H	H	H	H	H	H	B	B	B	B	B	B	B	B	B	B	B	H	H	H	A	A
F2_01925	B	B	B	B	B	B	B	B	B	B	B	A	A	H	H	B	H	H	H	H	H	H	H	B	B	B	B	B	B	B	A	A	A	H	H	H	B	H	H	H	H	H	H	H	A	A	A	A	H
F2_01926	H	H	H	H	B	B	B	B	B	B	B	H	H	H	A	A	A	A	A	A	A	A	A	A	A	A	A	A	A	A	A	A	A	H	B	B	B	B	B	B	B	B	B	B	A	A	A	H	H
F2_01927	H	H	H	H	H	H	B	B	B	B	B	B	B	B	B	B	B	H	A	A	A	A	H	H	B	H	H	H	H	H	H	H	H	H	H	H	H	H	A	A	A	A	A	A	H	H	H	H	H
F2_01928	A	A	A	A	A	A	A	A	A	A	A	H	H	H	H	H	H	H	H	B	B	B	A	H	H	H	A	A	A	A	H	H	A	H	H	B	B	A	A	A	A	A	A	A	A	A	A	H	H
F2_01929	B	B	B	B	B	B	B	B	B	B	H	H	H	H	H	H	H	H	H	B	B	H	A	A	A	A	A	A	H	H	H	H	H	A	A	A	H	H	H	H	H	H	H	B	H	B	H	H	H
F2_01930	A	A	A	A	A	A	A	A	A	A	A	H	H	H	A	H	H	H	H	H	H	H	H	H	H	H	H	H	H	H	H	H	H	H	H	H	H	H	H	H	H	H	H	H	A	A	A	H	H
F2_01931	A	A	A	A	A	A	A	A	A	A	A	A	A	H	B	B	B	B	B	B	B	B	H	H	H	H	H	H	H	H	H	H	H	A	A	A	H	H	H	H	H	H	H	H	H	H	H	B	H
F2_01932	A	A	A	A	H	H	H	H	H	H	H	B	B	B	H	H	H	H	H	H	H	H	H	H	H	H	H	A	A	A	H	H	H	H	H	H	H	H	H	H	H	H	H	H	H	H	H	H	H
F2_01933	H	H	H	H	H	H	H	H	H	H	H	B	H	H	A	A	A	A	A	H	H	B	A	A	H	H	H	H	H	H	B	B	B	H	A	A	A	A	A	A	A	A	H	H	H	H	A	A	H
F2_01934	A	A	H	A	A	A	A	B	H	A	A	H	H	H	B	B	B	H	H	H	H	H	B	H	H	B	B	B	B	H	H	H	A	B	B	B	B	H	H	H	H	H	H	H	B	B	B	B	B
F2_01935	A	A	A	A	A	A	A	A	A	A	A	A	A	H	H	H	H	H	H	H	H	H	B	H	H	H	H	H	H	H	H	H	H	A	A	A	A	H	H	H	H	H	H	H	B	B	B	B	B
F2_01936	H	H	H	H	A	A	A	H	H	H	H	B	B	B	B	B	H	H	B	B	B	B	A	A	A	H	H	H	H	H	B	B	H	A	A	A	A	A	A	A	A	A	A	A	H	H	H	H	H
F2_01937	A	A	A	A	A	A	A	A	B	B	B	H	H	H	H	H	H	H	A	H	H	B	B	B	B	B	B	H	H	H	H	H	H	H	H	H	B	B	B	H	H	H	H	H	B	B	B	B	B
F2_01938	H	H	H	H	H	H	H	H	H	H	H	H	H	H	H	H	H	B	B	B	B	B	A	A	A	A	A	A	H	H	H	H	A	A	H	H	H	H	H	B	B	B	B	B	B	B	B	B	B
F2_01939	A	A	H	H	H	H	H	B	B	B	B	B	H	H	H	H	H	H	H	H	H	H	B	H	B	B	H	H	H	H	H	H	H	A	H	H	H	H	H	H	H	H	A	A	B	B	B	B	B
F2_01940	H	H	A	A	A	A	A	H	H	H	H	A	A	A	A	A	A	A	H	H	H	H	H	H	B	A	A	H	H	H	H	H	H	B	H	H	H	H	H	H	H	H	H	H	H	H	H	H	H
F2_01941	A	A	A	H	H	H	H	H	H	H	H	H	H	H	H	H	H	H	B	B	B	B	H	H	H	H	H	H	B	B	B	B	B	A	H	H	H	H	H	H	H	H	H	H	H	H	H	H	H
F2_01942	H	B	B	B	B	B	B	H	A	H	H	H	H	H	H	A	A	A	A	H	H	H	B	B	B	H	H	H	B	H	H	H	H	H	H	H	H	A	A	A	A	A	A	H	B	B	B	B	H
F2_01943	H	H	H	H	H	H	H	H	H	H	H	H	B	B	B	B	B	B	B	B	B	B	B	B	B	H	B	B	B	B	B	B	B	B	B	B	B	B	B	B	B	H	H	H	H	B	B	B	B
F2_01944	H	H	H	H	H	H	H	A	A	A	A	H	H	B	B	B	B	B	B	B	B	B	H	H	H	H	H	H	H	H	H	H	H	H	H	B	B	H	H	H	H	H	H	H	B	B	H	A	A
F2_01945	H	H	H	H	H	H	H	B	B	B	B	H	H	H	B	H	H	H	H	H	H	A	B	B	B	B	B	B	B	H	H	H	A	B	B	B	B	B	B	B	B	H	H	H	H	H	H	H	H
F2_01946	A	A	A	H	H	H	H	H	A	H	H	A	H	B	B	H	H	B	B	B	B	B	H	H	H	A	A	A	A	A	H	H	H	B	B	B	B	B	B	H	H	H	H	H	A	A	A	A	A
F2_01947	A	A	H	A	A	A	A	A	A	H	H	A	A	A	A	A	A	A	H	H	H	A	H	H	H	H	B	B	H	H	H	H	H	H	H	H	H	H	H	H	H	H	H	H	A	A	H	H	A
F2_01948	H	H	A	A	A	A	A	A	A	A	H	B	B	B	B	B	H	H	H	H	H	B	H	H	B	B	B	H	H	H	H	H	H	H	H	H	B	B	B	B	B	B	B	B	A	H	H	H	H
F2_01949	B	B	B	B	B	B	B	B	B	B	B	A	A	A	H	B	B	B	H	H	H	H	H	H	A	A	A	A	A	A	A	A	A	H	H	H	A	A	A	A	A	A	A	A	H	H	H	H	H
F2_01950	H	H	H	B	B	B	B	B	B	B	B	A	A	A	A	A	H	H	H	H	H	H	B	B	B	B	B	B	H	H	H	H	B	A	A	A	A	H	H	A	A	H	B	B	A	H	A	A	A
F2_01951	B	H	H	H	H	H	H	H	H	A	A	H	H	H	H	B	B	B	B	B	B	H	H	H	H	H	H	H	H	H	H	H	H	A	A	A	A	A	A	A	A	A	A	A	H	H	H	H	H
F2_01952	A	A	A	A	A	A	A	A	H	H	H	H	A	A	A	A	A	A	A	A	A	A	H	H	H	H	H	B	B	B	B	H	H	B	H	H	H	H	H	A	A	A	A	H	A	H	H	H	H
F2_01953	H	H	H	H	H	H	H	H	H	H	H	B	B	H	B	B	B	H	H	H	A	A	H	H	B	B	B	B	B	B	H	H	H	B	B	B	B	B	B	B	B	B	B	H	H	H	H	H	H
F2_01954	A	A	A	A	H	H	H	H	H	H	H	H	H	A	H	H	H	H	H	H	H	H	A	A	A	H	H	H	H	B	B	H	H	B	H	H	H	A	A	A	A	A	A	A	H	H	A	A	H
F2_01955	A	A	A	A	A	A	A	A	H	H	H	H	H	A	A	A	A	A	A	A	A	A	A	A	A	A	A	H	H	H	H	H	A	H	H	H	H	H	H	H	H	H	H	H	H	H	H	H	H
F2_01956	A	A	A	A	A	H	H	H	H	H	H	H	H	H	H	B	B	H	A	A	A	H	H	H	H	H	B	B	B	B	B	B	H	A	A	A	A	A	H	H	H	H	H	H	A	A	A	A	A
F2_01957	H	H	H	H	H	H	A	A	H	H	B	H	H	A	A	A	A	A	A	A	A	A	B	B	B	B	B	B	B	B	H	H	H	H	H	H	H	H	H	H	H	H	H	H	B	B	B	B	B
F2_01958	A	A	A	A	A	A	A	A	A	A	H	H	B	B	B	B	B	B	B	B	B	B	A	A	A	A	A	A	A	A	A	A	A	B	B	H	H	H	H	B	B	H	H	H	H	H	H	A	H
F2_01959	H	A	A	H	H	H	B	B	B	B	B	H	H	H	H	H	H	H	H	H	B	B	H	H	H	H	H	H	H	H	B	B	B	B	B	B	H	H	B	H	H	H	H	H	H	H	H	H	H
F2_01960	H	H	H	B	B	B	B	H	H	H	H	A	A	A	H	H	H	H	H	H	A	A	H	H	H	H	H	H	B	B	H	H	H	A	A	A	A	A	A	A	A	A	A	H	B	B	B	B	B
F2_01961	B	B	B	B	B	H	H	H	H	A	A	H	H	H	H	H	H	H	H	H	H	H	B	B	B	B	B	B	B	B	H	H	A	A	A	A	A	A	A	A	A	A	A	A	H	H	H	B	B
F2_01962	H	H	H	H	H	H	H	H	H	H	H	H	H	H	H	H	H	B	B	B	H	B	B	B	B	B	B	B	B	B	B	B	B	B	B	H	H	H	H	H	H	B	H	H	H	H	A	A	A
F2_01963	A	A	A	A	A	A	H	H	H	A	H	A	A	A	A	A	A	A	A	A	A	H	B	B	B	B	B	H	H	H	H	H	H	A	A	A	A	A	A	A	A	H	H	B	H	H	B	B	B
F2_01964	H	H	H	H	A	A	A	A	H	B	B	H	H	B	B	H	B	H	H	H	H	H	H	H	H	H	H	H	B	B	H	H	H	B	B	B	B	H	H	H	H	H	H	H	H	H	B	B	B
F2_01965	A	A	A	A	A	H	H	H	H	H	H	B	B	B	B	B	A	A	A	A	H	H	H	H	A	A	H	B	B	B	B	H	A	A	A	A	A	H	H	A	A	A	H	H	A	A	A	A	A
F2_01966	H	H	H	H	H	H	H	H	H	H	A	B	B	B	H	B	H	H	B	B	B	B	A	A	A	A	A	A	A	A	A	A	H	B	B	B	B	B	B	B	B	B	B	B	H	H	B	B	B
F2_01967	H	H	H	H	H	A	A	A	A	A	A	A	A	A	H	H	H	H	H	H	H	H	B	B	B	B	B	B	B	H	H	H	H	B	B	B	B	B	B	H	H	B	H	H	A	A	H	H	B
F2_01968	B	B	B	H	H	H	H	H	H	H	H	A	A	A	A	A	H	H	A	A	A	H	A	A	A	A	A	A	A	A	A	A	A	H	H	H	H	B	B	B	H	B	B	B	B	B	H	H	H
F2_01969	A	H	H	H	H	H	A	H	H	B	B	A	H	H	H	H	B	B	B	B	B	B	H	H	H	H	H	H	H	H	H	H	H	A	A	H	H	H	H	H	H	H	H	H	H	H	H	H	H
F2_01970	B	B	B	B	B	B	B	B	B	B	B	A	A	A	H	H	A	A	A	A	A	H	B	B	B	B	B	B	B	B	B	H	H	H	H	B	B	B	B	H	H	H	H	H	H	H	H	H	H
F2_01971	B	B	B	B	B	H	H	B	B	B	H	A	A	A	H	H	A	H	H	H	H	H	H	A	H	H	H	H	H	A	A	A	A	H	H	H	H	A	A	A	A	A	A	H	H	A	H	H	H
F2_01972	A	A	A	A	A	A	A	A	A	A	A	H	H	H	H	H	H	B	B	B	B	H	B	B	B	B	B	B	B	B	H	H	H	H	H	H	A	A	H	H	H	H	H	H	A	A	A	H	H
F2_01973	H	H	A	A	A	A	A	A	A	A	A	B	B	B	B	B	B	B	B	H	H	H	H	H	H	H	H	H	H	H	H	H	H	B	B	B	B	B	B	B	B	B	B	H	B	B	B	B	H
F2_01974	H	H	H	H	H	H	H	A	A	A	A	A	A	H	B	B	H	H	H	H	H	H	A	H	H	H	H	H	H	H	H	H	H	H	H	H	H	H	H	H	H	H	A	A	H	H	H	H	H
F2_01975	B	B	H	H	H	H	H	H	B	H	H	A	A	A	A	A	A	H	H	A	A	A	H	B	B	B	B	B	B	B	B	B	B	B	H	H	H	H	H	H	H	H	H	B	H	H	H	B	B
F2_01976	H	H	H	H	B	B	B	B	B	B	B	H	H	B	B	H	H	H	H	H	H	H	H	H	H	H	H	H	H	H	H	H	H	H	H	H	H	A	A	A	A	A	A	A	H	H	H	H	H
F2_01977	H	H	H	H	H	H	H	H	H	H	H	B	B	B	B	H	H	H	H	H	H	H	A	A	A	A	A	H	H	H	H	B	B	H	H	H	H	H	A	H	B	B	B	B	H	H	H	B	B
F2_01978	B	H	H	H	A	A	A	H	H	H	H	H	B	B	B	B	B	B	B	B	B	B	A	A	H	H	H	H	H	H	A	A	A	H	H	A	A	A	A	H	H	H	H	H	B	B	B	B	B
F2_01979	A	A	A	A	A	A	A	A	A	H	H	B	B	B	B	B	B	B	B	B	H	B	H	H	H	H	H	H	H	H	B	B	B	B	B	B	B	B	H	H	H	H	H	H	B	B	B	B	B
F2_01980	H	H	A	A	A	A	A	A	A	A	A	B	B	B	B	B	B	B	H	H	H	H	B	B	H	H	H	H	H	H	H	H	A	H	H	H	B	B	B	B	B	B	B	B	H	H	H	H	H
F2_01981	H	H	H	H	A	A	H	H	B	B	H	A	A	A	A	A	A	A	A	H	H	H	A	H	A	A	A	A	A	A	A	A	A	B	B	B	H	H	H	H	B	H	H	H	B	B	B	B	H
F2_01982	H	H	H	H	H	H	H	H	B	B	B	H	H	A	A	A	A	A	A	A	A	A	H	H	H	H	H	H	A	A	A	H	H	A	A	A	H	H	H	A	A	A	A	A	B	H	H	A	A
F2_01983	B	B	H	H	H	B	H	H	H	H	H	A	A	A	H	H	H	H	H	H	B	B	H	H	B	B	B	B	B	H	H	H	H	A	A	A	A	A	H	H	H	H	H	H	A	A	H	B	B
F2_01984	H	H	H	H	H	H	H	H	H	H	H	H	H	H	H	H	H	H	H	A	H	H	H	A	A	H	H	H	B	H	A	A	A	A	A	A	A	A	H	H	H	H	H	H	B	B	H	H	H
F2_01985	B	B	B	B	B	B	B	B	B	B	B	H	H	A	A	A	A	H	H	H	A	H	B	H	H	H	H	H	H	H	H	B	B	H	B	B	B	H	H	H	H	H	H	H	H	H	H	H	H
F2_01986	B	B	B	B	B	B	B	B	B	H	H	H	H	H	H	H	H	H	H	H	H	H	A	A	A	A	A	H	H	H	H	H	H	B	B	B	B	B	B	H	H	H	H	H	A	A	A	H	H
F2_01987	H	H	H	H	H	H	H	H	H	H	H	A	H	H	H	B	H	H	H	H	A	A	H	H	H	H	H	H	A	A	H	H	A	H	H	H	H	H	B	H	H	H	H	H	H	H	H	H	A
F2_01988	A	A	A	A	A	A	A	A	A	A	A	H	H	H	H	B	B	B	B	H	H	H	H	H	H	H	H	H	B	B	H	H	H	H	H	H	H	A	A	A	A	A	A	A	A	A	A	A	H
F2_01989	H	H	H	H	H	H	H	H	H	H	B	H	H	H	H	H	H	A	A	A	H	B	H	H	H	B	B	B	B	B	B	B	B	H	H	H	H	H	H	B	B	B	B	B	A	A	A	A	A
F2_01990	H	H	H	H	H	H	H	B	B	B	B	H	H	H	A	A	A	A	H	H	H	H	H	H	B	H	A	A	A	A	A	A	A	B	B	B	B	A	A	A	A	A	H	H	H	H	H	H	B
F2_01991	A	A	H	H	H	H	A	A	A	A	A	H	H	H	H	H	B	B	B	B	B	H	H	H	H	B	B	B	B	H	H	H	B	H	H	A	A	A	A	A	A	A	A	H	A	A	A	A	H
F2_01992	B	B	B	B	B	B	B	B	H	H	A	B	B	B	B	B	B	B	B	B	B	B	H	H	H	H	A	A	A	A	H	H	H	B	B	H	H	H	H	H	H	H	H	H	B	B	B	B	B
F2_01993	H	H	H	H	H	H	A	A	A	A	A	H	H	H	H	H	B	B	B	B	B	B	H	H	H	H	H	H	H	H	H	B	B	H	H	H	H	H	H	A	A	A	A	H	A	H	H	H	H
F2_01994	A	A	A	A	A	H	H	H	H	A	A	H	H	H	H	H	H	H	B	B	B	B	A	A	A	A	A	A	A	H	H	H	B	H	H	B	B	B	B	B	B	B	B	H	H	H	H	H	H
F2_01995	H	H	H	B	H	H	A	A	A	A	A	A	H	H	A	A	A	H	H	H	H	H	H	A	H	H	H	H	H	H	H	B	B	H	H	H	H	H	H	H	H	H	H	H	H	H	H	H	H
F2_01996	A	A	A	H	H	H	H	H	H	H	H	A	A	A	A	A	H	H	H	H	H	H	B	B	B	B	B	B	B	B	B	B	B	A	A	A	H	H	H	H	H	H	H	H	H	H	H	H	H
F2_01997	A	A	A	A	A	H	H	B	B	B	B	H	H	H	H	H	H	H	H	H	H	A	A	A	A	A	A	A	H	H	H	H	H	H	A	A	A	A	A	A	H	H	H	H	H	H	H	H	H
F2_01998	B	B	B	B	A	A	A	A	A	A	A	H	H	H	H	H	H	H	H	H	H	H	H	H	H	H	H	H	H	H	H	H	H	B	B	B	B	B	B	B	B	B	H	H	A	A	H	H	H
F2_01999	A	A	A	A	H	H	H	B	B	B	H	H	H	H	H	B	B	B	B	B	H	H	B	B	B	B	H	H	H	A	A	A	H	A	H	H	A	A	A	A	A	A	A	A	H	H	H	B	H
[truncated: 8,001 more rows]
[truncated: 61 more columns]
